# Supplementary material for: SUMOylation of the lysine-less tumor suppressor p14ARF counters ubiquitylation-dependent degradation
Source: Cell Death Dis. 2025 Jul 12;16(1):519. doi: 10.1038/s41419-025-07854-z (PMC12255780; doi:10.1038/s41419-025-07854-z)
Supplement: Supplementary file 2 — RNA-seq data [file 41419_2025_7854_MOESM2_ESM.xlsx]

## Sheet: readme
These sheets include the results of RNA-seq in PC3 cells +/- neddylation inhibitor (named iNedd or MLN4924 or MLN) and +/- ARF knockdown (shARF) compared to Control (Ctrl), each with 3 replicates
"Both" = cells treated with both neddylation inhibitor MLN4924 and ARF knockdown.
	Summary of the following sheets:
	A. readCounts		Read counts of all samples
	B.heatmap_TPM_annRow_LFC2		This sheet provides the gene names and their cluster # for the asssociated heatmap, as well as lists of the subsets of MLN targets affected by shARF (at cutoff p<0.05, log2LFC >2 <-2 "LFC2")
			1. Heatmap of MLN targets + annotation of significant up/down in each comparison
			2. List of genes in order they appear in heatmap + cluster id.
			3. Table summarizing total number of genes in each cluster
			4. Pie charts summarizing %age of MLN targets affected by shARF
			5. Four tables of MLN targets affected by shARF + their change in all pairwise comparisons + enriched Kegg categories (to right of tables)
	C.shARFeffect_MLNtargets_LFC2		This sheet lists the MLN targets (MLN vs Ctrl, p<0.05, Log2LFC>2 <-2) that are induced or repressed by shARF (Both vsMLN, p<0.05, Log2LFC>2 <-2)
			1. Table summarizing the number of targets affected
			2. Lists showing fold change for the affected targets
			3. Pie charts summarising %age of MLN targets affected by shARF
			4. Volcano plots of MLN targets altered by shARF
	D.heatmap_TPM_annRow_LFC1		This sheet provides the gene names and their cluster # for the asssociated heatmap, as well as lists of the subsets of MLN targets affected by shARF (at cutoff p<0.05, log2LFC >1 <-1, "LFC1")
			1. Heatmap of MLN targets + annotation of significant up/down in each comparison
			2. List of genes in order they appear in heatmap + cluster id.
			3. Table summarizing total number of genes in each cluster
			4. Pie charts summarizing %age of MLN targets affected by shARF
			5. Four tables of MLN targets affected by shARF + their change in all pairwise comparisons + enriched Kegg categories (to right of tables)
	E.shARFeffect_MLNtargets_LFC1		This sheet lists the MLN targets (MLN vs Ctrl, p<0/05, Log2LFC>2 <-2) that are induced or repressed by shARF ("Both vs MLN", p<0.05, Log2LFC>1 <-1)
			1. Table summarizing the number of targets affected
			2. Lists showing fold change for the affected targets
			3. Pie charts summarising %age of MLN targets affected by shARF
			4. Volcano plots of MLN targets altered by shARF
	F.DEGs_all		All six groups of DEGs
	G.DEGs_MLN.vs.Ctrl		Top DEGs (abs LFC >2 and padj < 0.05 ) for MLN.vs.Ctrl, with volcano plot and GSEA results		The numbers of DEGs (padj < 0.05 and log2FoldChange > 2 or log2FoldChange < -2):
	H.DEGs_shARF.vs.Ctrl		Top DEGs (abs LFC >2 and padj < 0.05 ) for shARF.vs.Ctrl, with volcano plot and GSEA results		Comparison	#DEGs	#up	#down
	I.DEGs_Both.vs.Ctrl		Top DEGs (abs LFC >2 and padj < 0.05 ) for Both.vs.Ctrl, with volcano plot and GSEA results		MLN_vs_Ctrl	2116	1356	760
	J.DEGs_Both.vs.MLN		Top DEGs (abs LFC >2 and padj < 0.05 ) for Both.vs.MLN, with volcano plot and GSEA results		shARF_vs_Ctrl	778	272	506
	K.DEGs_Both.vs.shARF		Top DEGs (abs LFC >2 and padj < 0.05 ) for Both.vs.shARF, with volcano plot and GSEA results		Both_vs_Ctrl	2391	1291	1100
	L.DEGs_MLN.vs.shARF		Top DEGs (abs LFC >2 and padj < 0.05 ) for MLN.vs.shARF, with volcano plot and GSEA results		Both_vs_MLN	560	157	403
	M.GSEA_all6		GSEA results of all six sets of DEGs placed together on one sheet to ease comparison		Both_vs_shARF	2056	1284	772
					MLN_vs_shARF	2672	1818	854
					The numbers of DEGs (padj < 0.05 and log2FoldChange > 1 or log2FoldChange < -1):
					Comparison	#DEGs	#up	#down
					MLN_vs_Ctrl	5198	2834	2364
					shARF_vs_Ctrl	1932	689	1243
					Both_vs_Ctrl	5268	2656	2612
					Both_vs_MLN	1544	429	1115
					Both_vs_shARF	4819	2618	2201
					MLN_vs_shARF	5868	3350	2518

## Sheet: A.readCounts
		MLN4924_rep1	MLN4924_rep2	MLN4924_rep3	Both_rep1	Both_rep2	Both_rep3	Control_rep1	Control_rep2	Control_rep3	shARF_rep1	shARF_rep2	shARF_rep3
	MIR1302-2HG	0	0	2	0	0	1	1	3	0	0	0	0
	FAM138A	0	0	0	0	0	0	0	0	0	0	0	0
	OR4F5	0	0	0	0	0	0	0	0	0	0	0	0
	AL627309.1	18	8	7	7	15	7	6	19	3	3	10	6
	AL627309.3	0	0	0	4	1	0	0	0	0	0	0	1
	AL627309.4	0	0	0	0	0	0	0	0	0	0	0	0
	AL732372.1	0	2	0	1	0	0	0	0	0	0	2	0
	OR4F29	0	0	0	0	0	1	0	0	0	0	0	0
	AC114498.1	0	0	0	0	0	0	1	0	0	0	0	0
	OR4F16	0	1	0	0	0	0	0	0	0	0	0	0
	AL669831.5	233	249	232	276	210	235	111	111	86	118	125	116
	FAM87B	0	0	0	0	0	0	0	0	0	0	0	0
	LINC00115	13	9	9	14	6	6	6	1	4	6	4	3
	FAM41C	100	88	79	74	98	80	33	24	35	30	32	51
	AL645608.7	2	2	1	1	1	1	2	1	1	6	2	1
	AL645608.3	6	9	6	8	7	8	19	17	14	23	17	8
	AL645608.5	2	0	1	0	0	0	0	1	0	1	0	1
	AL645608.1	0	0	0	0	0	0	2	0	1	0	2	1
	SAMD11	5	8	7	2	0	0	13	8	15	3	3	2
	NOC2L	3430	3918	4234	3261	3048	3305	4225	3679	3533	4374	3847	3848
	KLHL17	439	380	387	300	250	263	283	256	257	239	203	182
	PLEKHN1	211	245	216	129	107	114	255	251	213	138	143	119
	PERM1	1	2	0	1	0	0	2	5	2	1	2	2
	AL645608.8	9	8	8	10	1	18	1	0	0	8	7	5
	HES4	503	699	495	383	241	244	124	115	99	188	162	127
	ISG15	7901	8570	8586	4396	3977	3562	2532	2727	2563	3875	3222	3782
	AGRN	2470	2679	2570	1478	1140	1179	4904	4384	4150	2249	2071	1977
	AL645608.9	13	13	18	3	5	4	11	8	4	1	0	3
	RNF223	44	47	41	9	10	18	1	2	1	0	4	4
	C1orf159	471	438	497	504	406	426	341	320	262	430	321	342
	LINC01342	0	0	0	0	0	0	0	0	0	0	0	0
	AL390719.2	0	0	0	0	0	0	0	0	0	0	0	0
	TTLL10	0	0	0	0	0	0	0	0	0	0	0	0
	TNFRSF18	2	5	5	1	0	1	0	2	7	17	11	12
	TNFRSF4	1	1	1	5	0	0	0	0	1	0	0	0
	SDF4	2941	3461	3355	3352	3001	3215	4110	3651	3610	4376	4036	4080
	B3GALT6	585	605	675	549	521	570	1460	1301	1314	1327	1186	1227
	C1QTNF12	14	8	5	14	10	6	6	5	7	4	3	1
	AL162741.1	5	5	12	13	6	7	3	6	3	7	1	2
	UBE2J2	2003	2119	2202	2185	1992	2153	1343	1321	1484	1765	1518	1520
	LINC01786	2	12	1	6	3	4	14	5	5	3	7	7
	SCNN1D	69	62	51	61	48	48	66	59	49	64	53	41
	ACAP3	362	340	371	243	173	182	516	468	415	696	620	521
	PUSL1	309	407	358	341	339	373	416	388	352	500	451	444
	INTS11	1853	1984	2027	2141	1726	1781	1537	1420	1435	1780	1613	1422
	CPTP	878	942	988	965	859	919	896	785	682	1076	996	1000
	TAS1R3	4	3	4	2	1	1	21	18	18	29	30	17
	DVL1	2098	2515	2416	2372	2050	2125	2560	2231	1902	3402	2961	2695
	MXRA8	12	11	15	13	8	11	36	27	38	42	41	37
	AURKAIP1	2385	2880	2637	2922	2280	2534	1722	1745	1704	2282	1917	1967
	CCNL2	3233	2082	2197	2587	2231	2025	2121	2294	1956	1995	1708	1388
	MRPL20	1182	1148	1111	1103	1015	890	948	1159	1048	1697	1517	1704
	AL391244.3	101	81	73	55	51	53	57	50	50	72	59	46
	ANKRD65	1	0	3	0	0	0	1	0	0	1	2	1
	TMEM88B	1	0	0	0	0	0	0	0	0	0	0	0
	LINC01770	0	0	0	0	0	0	0	0	1	0	0	0
	VWA1	3	7	11	0	0	0	38	24	22	31	30	26
	ATAD3C	26	25	27	12	9	11	33	20	19	24	21	25
	ATAD3B	794	737	798	877	673	699	534	556	541	1228	988	864
	ATAD3A	745	904	869	894	727	772	1057	1014	903	1521	1414	1167
	TMEM240	2	2	2	5	4	2	1	4	3	3	4	2
	SSU72	1656	1752	1788	1771	1720	1941	2601	2525	2664	3035	2885	2865
	AL645728.1	5	5	13	8	1	8	2	5	9	15	11	13
	FNDC10	0	2	2	0	0	1	75	64	70	47	57	43
	MIB2	435	440	460	591	453	464	446	418	348	592	489	458
	MMP23B	0	2	2	1	0	2	4	2	4	5	6	4
	CDK11B	1561	1540	1573	1537	1448	1409	889	780	853	1131	1100	1000
	SLC35E2B	1779	1814	1897	1412	1357	1428	2902	2689	2512	2500	2437	2418
	CDK11A	636	578	539	496	397	377	369	343	364	372	327	288
	SLC35E2	185	193	197	116	135	129	225	217	203	166	162	148
	NADK	1951	2018	2186	2056	1982	2116	1842	1672	1622	2300	2110	2154
	GNB1	5233	5566	6520	6345	6451	6690	12532	11418	12082	9648	9326	9239
	CALML6	8	3	2	1	5	3	1	1	2	2	0	0
	TMEM52	72	90	63	29	24	20	40	41	51	65	52	55
	CFAP74	1	0	0	0	1	0	0	2	0	1	7	3
	GABRD	0	0	0	0	1	0	0	0	0	0	0	2
	PRKCZ	339	382	367	340	308	311	681	648	621	635	615	621
	FAAP20	1198	1369	1385	1468	1130	1372	791	708	798	945	765	747
	AL590822.1	0	0	0	0	0	0	0	0	0	0	0	0
	SKI	701	656	791	770	759	738	1399	1263	1289	1731	1546	1531
	MORN1	130	125	157	143	156	163	192	201	192	156	168	187
	RER1	4509	4165	4626	4684	4852	5143	3229	3094	3338	3373	3379	3396
	PEX10	390	457	474	517	513	496	1109	1039	959	1039	925	999
	PLCH2	4	5	3	2	1	5	21	16	9	31	43	29
	PANK4	465	481	540	698	604	682	351	375	360	426	478	417
	HES5	1	0	1	1	0	0	0	0	0	0	0	0
	AL139246.5	5	5	4	9	3	7	12	7	9	12	8	7
	TNFRSF14	34	24	29	50	33	33	70	47	53	133	124	116
	AL139246.3	0	0	0	0	3	0	0	0	0	0	0	0
	FAM213B	420	537	612	428	363	389	1047	914	927	1339	1170	1168
	MMEL1	0	5	0	0	0	0	1	0	0	7	5	2
	TTC34	9	0	3	7	3	9	10	7	8	9	7	5
	AL592464.2	0	0	0	0	0	0	0	0	0	0	0	0
	AL592464.1	0	0	0	0	0	0	0	0	0	0	0	0
	AL589702.1	0	0	0	0	0	0	0	0	0	0	0	0
	ACTRT2	0	0	0	0	0	0	0	0	0	0	0	0
	PRDM16	0	2	1	3	6	5	0	0	0	0	1	0
	AL590438.1	0	0	0	0	0	0	0	0	0	0	0	0
	ARHGEF16	3	2	2	0	1	0	4	2	3	1	1	1
	AL512413.1	0	0	0	0	0	0	0	0	0	0	0	0
	MEGF6	0	1	0	0	0	1	0	2	1	0	2	0
	TPRG1L	1174	1287	1388	1126	1227	1211	2005	2003	1974	1365	1326	1256
	WRAP73	523	587	538	759	677	747	681	663	657	703	680	667
	TP73	0	1	0	0	0	0	0	0	0	0	0	0
	CCDC27	0	0	0	0	0	0	0	0	1	0	0	0
	SMIM1	6	5	11	6	2	9	3	2	5	4	7	9
	LRRC47	1015	1077	1129	1183	1148	1217	1619	1459	1519	1755	1736	1599
	CEP104	651	655	686	751	664	701	1235	1164	1148	1199	1162	1142
	DFFB	111	136	134	120	139	117	369	401	353	433	433	405
	C1orf174	610	513	554	668	639	670	564	524	561	774	724	757
	LINC01134	1	0	0	2	4	4	3	6	5	11	3	6
	LINC01346	0	0	0	0	0	0	0	0	0	0	0	0
	LINC01345	0	0	0	0	0	0	0	0	0	0	0	0
	AL805961.1	0	0	0	1	0	1	0	0	0	1	0	0
	AL805961.2	1	1	1	2	0	1	0	1	0	0	0	2
	LINC01777	0	0	0	0	0	0	0	0	0	0	0	0
	AL355602.1	0	0	0	0	0	0	0	0	0	0	0	0
	Z98747.1	0	0	0	0	0	0	0	0	0	0	0	0
	LINC01646	0	0	0	0	0	0	0	0	0	0	0	0
	AJAP1	0	0	0	0	0	0	0	0	0	0	0	0
	BX005132.2	0	0	0	0	0	0	0	0	0	0	0	0
	BX005132.1	0	0	0	0	0	0	0	0	0	0	0	0
	AL691497.1	0	0	0	0	0	0	0	0	0	0	0	0
	AL139823.1	0	0	0	0	0	0	0	0	0	0	0	0
	Z98259.3	0	0	0	0	0	0	0	0	0	0	0	0
	Z98259.2	0	0	0	0	0	0	0	0	0	0	0	0
	Z98259.1	0	0	0	0	0	0	0	0	0	0	0	0
	AL365255.1	0	0	0	0	0	0	0	0	0	0	0	0
	NPHP4	153	186	174	238	190	220	331	282	236	290	310	282
	KCNAB2	375	425	421	295	288	307	772	661	645	529	488	402
	CHD5	8	14	10	29	19	18	8	8	10	48	46	44
	RPL22	9389	10545	8412	10852	10843	10821	11293	12315	11416	15060	16288	15802
	RNF207	194	142	168	246	155	171	305	321	277	355	319	284
	ICMT	3721	3836	4360	4222	4466	4765	3078	2917	3136	4389	4095	4058
	LINC00337	29	32	37	13	10	16	9	10	14	5	15	12
	HES3	0	0	0	0	0	0	0	0	0	0	0	0
	GPR153	815	897	918	701	736	733	1114	830	917	1658	1478	1473
	ACOT7	1312	1709	1738	1391	1354	1358	2841	2809	2710	2438	2166	2191
	HES2	343	395	326	63	47	63	230	182	193	82	73	67
	ESPN	30	47	39	10	10	9	108	101	93	139	99	103
	TNFRSF25	496	392	372	380	269	295	471	499	425	150	139	99
	PLEKHG5	1247	1306	1201	869	773	731	1712	1471	1380	560	507	481
	NOL9	848	847	976	764	715	756	550	494	571	647	620	613
	TAS1R1	1	3	2	1	0	0	0	0	1	2	1	1
	ZBTB48	499	550	467	413	327	353	311	333	282	306	353	269
	KLHL21	3053	3305	3550	2423	2295	2555	1978	1710	1856	2011	1741	1724
	PHF13	1198	1201	1308	1003	941	1029	719	712	665	743	733	798
	THAP3	315	357	339	331	315	345	266	309	238	294	297	258
	DNAJC11	1274	1313	1465	1487	1448	1520	2411	2360	2208	3015	2923	2850
	LINC01672	0	0	0	0	0	0	0	0	0	0	0	0
	AL591163.1	0	0	0	0	0	0	0	0	1	0	0	0
	CAMTA1	370	379	396	453	330	346	360	381	421	343	328	367
	AL359881.3	0	0	0	0	0	0	0	0	0	0	0	0
	AL359881.2	1	0	0	0	0	0	0	0	0	0	0	0
	AL359881.1	0	0	0	0	0	0	0	0	0	0	0	0
	VAMP3	3720	3920	3832	2822	3218	3172	3883	4031	4113	2752	2924	2966
	PER3	82	69	73	52	60	65	243	181	168	207	218	208
	UTS2	93	108	64	276	311	246	393	429	485	1828	1911	2084
	TNFRSF9	218	219	223	84	90	79	70	67	65	6	13	8
	PARK7	3832	3718	3652	3068	3144	3431	3908	4226	4587	4608	4741	4758
	AL034417.3	0	0	0	0	0	0	0	0	0	0	0	0
	ERRFI1	12351	12536	12970	8668	9310	9310	8822	9132	8227	5881	6141	5989
	AL034417.2	5	3	5	2	0	7	21	17	8	5	8	2
	LINC01714	8	9	5	9	11	8	1	5	1	0	0	0
	AL358876.2	0	0	0	0	0	0	0	0	0	0	0	0
	SLC45A1	59	59	67	19	9	14	176	129	127	52	54	46
	RERE	1719	1764	2070	1422	1460	1506	1350	1221	1154	1241	1227	1158
	AL357552.2	0	0	0	0	0	0	0	0	0	0	0	0
	ENO1	38372	45732	46199	34196	31713	34026	65908	63153	62184	67564	67913	64987
	CA6	27	21	16	18	14	27	13	3	5	9	3	7
	SLC2A7	6	2	3	0	1	0	0	1	1	1	2	1
	SLC2A5	1	2	5	0	0	1	5	2	3	2	1	1
	GPR157	409	387	362	233	211	214	292	293	278	228	209	203
	MIR34AHG	46	43	17	18	13	11	4	9	4	8	2	4
	LINC01759	0	0	0	1	0	0	1	0	0	2	0	0
	Z98044.1	0	0	0	0	0	0	0	0	0	0	0	0
	H6PD	400	388	431	364	351	328	1576	1189	1252	729	757	664
	SPSB1	1994	2237	2528	1517	1440	1576	1390	1304	1387	445	389	448
	BX323043.1	1	0	1	0	0	0	0	0	0	0	0	0
	AL928921.2	1	1	1	1	1	0	6	8	5	5	6	1
	AL928921.1	1	0	0	0	0	0	0	0	0	4	0	0
	SLC25A33	845	811	814	776	791	807	445	454	461	554	581	608
	TMEM201	652	811	999	736	622	683	632	550	471	613	555	576
	PIK3CD	522	544	489	113	101	96	465	410	382	54	47	62
	CLSTN1	1968	2383	2389	1983	1861	1973	6022	5410	5380	5476	5014	5184
	CTNNBIP1	360	381	394	210	217	267	907	836	888	481	509	440
	LZIC	451	419	398	483	486	478	478	508	539	488	491	468
	NMNAT1	286	321	262	265	265	278	578	592	588	399	425	387
	RBP7	78	78	88	12	7	22	9	18	21	8	7	14
	UBE4B	1193	1196	1277	980	1058	1128	2076	1895	1923	1638	1714	1567
	KIF1B	1367	1330	1491	1238	1379	1320	1585	1625	1439	1179	1200	1149
	AL139424.3	0	1	0	0	0	1	1	0	1	0	1	0
	AL139424.2	2	0	3	1	2	1	8	10	4	6	7	2
	PGD	8297	9768	10489	9003	9064	9452	5435	5313	5039	4855	4751	4561
	CENPS-CORT	45	47	69	58	36	55	48	24	39	33	57	72
	CENPS	445	446	394	312	347	310	283	352	367	321	304	312
	CORT	8	0	4	1	6	3	0	9	7	4	5	5
	DFFA	3448	3615	3915	3846	3869	4069	3835	3843	3851	3423	3605	3579
	PEX14	399	473	472	392	401	411	646	654	664	547	570	597
	CASZ1	33	30	25	15	10	12	7	3	9	3	2	1
	C1orf127	0	0	0	0	0	0	0	0	0	0	0	0
	TARDBP	3920	3794	4332	3807	4047	4107	4853	4819	4607	5116	5230	5307
	AL109811.4	5	1	5	0	8	1	4	7	0	7	13	5
	MASP2	1	1	0	0	0	0	1	0	0	0	0	0
	SRM	1247	1580	1619	2018	1647	1829	3398	3288	3060	4365	4029	3941
	EXOSC10	1602	1618	1738	1521	1565	1471	1900	1961	1771	1849	1792	1856
	MTOR	1051	1054	1270	1184	1232	1215	2502	2314	2132	1703	1818	1707
	ANGPTL7	0	3	0	0	0	0	0	0	0	0	0	0
	UBIAD1	980	1140	1281	973	1142	1225	1009	1014	1052	1165	1087	1163
	AL031291.1	0	0	0	0	0	0	0	0	0	0	0	0
	DISP3	6	6	7	1	2	1	3	2	8	5	5	4
	LINC01647	1	1	1	1	0	0	0	0	0	0	0	0
	FBXO2	133	171	128	103	112	98	56	55	42	46	48	40
	FBXO44	679	688	723	431	413	382	612	544	466	478	500	428
	FBXO6	410	492	369	365	313	280	293	301	240	362	301	319
	MAD2L2	1268	1445	1647	1391	1103	1286	667	748	720	917	776	802
	DRAXIN	3	3	3	1	1	0	5	1	4	0	2	2
	AGTRAP	1940	2401	2361	1627	1529	1702	1860	1851	1910	1312	1070	1156
	C1orf167	0	0	1	1	0	0	1	0	0	2	2	1
	MTHFR	333	338	365	190	224	209	489	408	372	379	317	319
	CLCN6	791	747	754	675	665	684	648	656	573	605	647	604
	NPPA	0	0	0	0	0	0	0	0	0	0	0	0
	NPPB	0	0	0	0	0	0	0	0	0	0	0	0
	KIAA2013	1557	1872	1889	1481	1306	1489	1890	1592	1597	1830	1630	1661
	PLOD1	2694	3314	3633	2969	2915	3190	7426	6272	6612	7263	6786	6967
	MFN2	3421	3840	4071	3311	3400	3566	4029	3565	3613	4070	3689	3617
	MIIP	572	663	592	415	351	334	380	337	340	340	311	274
	TNFRSF8	55	51	38	51	37	36	7	6	8	41	43	46
	TNFRSF1B	36	40	31	33	31	29	18	13	9	28	27	20
	VPS13D	917	949	1046	1194	1272	1209	1251	1129	1185	1209	1285	1139
	AC243836.1	0	0	0	0	0	0	0	0	0	0	0	0
	DHRS3	743	859	714	595	593	580	3597	3184	3440	3029	2751	2799
	AC254633.1	2	3	2	3	3	5	11	7	11	10	7	5
	AADACL4	0	0	0	0	0	0	0	0	0	0	0	0
	AADACL3	0	0	0	0	0	1	0	0	0	0	0	0
	C1orf158	0	0	0	0	0	0	0	0	0	0	0	0
	PRAMEF12	0	0	0	0	0	0	0	0	0	0	0	0
	PRAMEF1	0	0	0	0	0	0	0	0	0	0	0	0
	LINC01784	0	0	0	0	0	0	0	0	0	0	0	0
	PRAMEF11	0	0	0	0	1	0	0	0	0	0	0	0
	HNRNPCL1	0	1	0	0	0	0	0	0	0	0	2	1
	PRAMEF2	0	0	0	0	0	0	1	2	3	0	0	0
	PRAMEF4	0	0	0	0	0	0	0	0	0	0	0	0
	PRAMEF10	0	0	0	0	0	0	0	0	0	0	0	0
	PRAMEF7	0	0	0	0	0	0	0	0	0	0	0	0
	PRAMEF6	0	0	0	0	0	0	0	0	0	0	0	0
	PRAMEF27	0	0	0	0	0	0	0	0	0	0	0	0
	HNRNPCL3	0	0	0	0	0	1	0	0	0	0	0	0
	PRAMEF25	0	0	0	0	0	0	0	0	0	0	0	0
	HNRNPCL2	0	0	1	0	0	0	0	0	0	0	0	0
	AC245056.1	0	0	0	0	0	0	0	0	0	0	0	0
	PRAMEF26	0	0	0	0	0	0	0	0	0	0	0	0
	HNRNPCL4	0	0	0	0	0	0	1	0	1	0	0	0
	PRAMEF9	0	0	0	0	0	0	0	0	0	0	0	0
	PRAMEF13	0	0	0	0	0	0	0	0	0	0	0	0
	PRAMEF18	0	0	0	0	1	0	0	0	0	0	0	0
	PRAMEF5	1	0	0	0	0	0	0	0	0	0	0	0
	PRAMEF8	0	0	0	0	0	0	0	0	0	0	0	0
	PRAMEF33	0	0	0	0	0	0	0	0	0	0	0	0
	PRAMEF15	0	0	0	0	0	0	0	0	0	0	0	0
	AC243961.1	0	0	0	0	0	0	0	0	0	0	0	0
	PRAMEF14	0	0	0	0	0	0	0	0	0	0	0	0
	PRAMEF19	1	0	0	0	0	0	0	0	0	0	0	0
	PRAMEF17	0	0	0	0	0	0	0	0	0	0	0	0
	PRAMEF20	0	2	0	0	0	0	0	0	1	0	0	0
	LRRC38	2	0	0	1	0	0	0	0	0	0	0	0
	PDPN	54	48	43	1	3	5	24	21	28	1	1	1
	AL359771.1	0	0	0	0	0	0	0	0	0	0	0	0
	PRDM2	868	792	887	697	700	685	714	755	755	511	502	465
	KAZN	41	42	31	7	5	9	48	55	49	10	10	6
	AL357873.1	0	0	0	0	0	0	0	0	0	0	0	0
	KAZN-AS1	0	0	0	0	0	0	0	0	0	0	0	0
	TMEM51	492	577	562	196	210	215	405	429	395	143	172	174
	C1orf195	0	0	0	0	0	0	0	0	0	2	0	0
	FHAD1	103	68	96	69	58	65	77	77	75	53	59	60
	AL031283.1	12	22	12	7	4	3	7	3	4	3	2	1
	EFHD2	2454	3039	2973	2112	2027	2020	4845	4569	4570	1926	1809	1726
	CTRC	0	0	1	0	2	0	1	0	0	1	0	0
	CELA2A	1	1	0	0	0	0	0	0	0	0	0	0
	CELA2B	1	2	0	0	0	0	0	0	0	0	0	0
	CASP9	517	571	668	454	439	507	489	461	516	410	356	343
	DNAJC16	465	487	467	429	430	452	622	632	572	428	400	393
	AGMAT	84	99	82	72	73	87	131	143	132	135	154	151
	DDI2	762	790	769	485	604	566	846	794	719	737	771	776
	RSC1A1	75	107	70	41	60	45	0	0	0	0	0	2
	AL121992.2	0	0	0	0	0	0	0	0	0	0	0	0
	PLEKHM2	2853	3007	3253	2256	2129	2186	1535	1293	1352	1218	1131	1086
	SLC25A34	6	4	8	4	7	7	0	2	3	0	1	0
	TMEM82	0	0	0	0	0	0	0	0	0	0	0	0
	FBLIM1	2290	2640	2780	1808	1701	1783	2117	1868	1738	892	819	850
	UQCRHL	10	6	8	16	3	6	4	9	16	12	8	9
	SPEN	1657	1761	1920	1468	1505	1483	1749	1395	1315	1512	1498	1451
	ZBTB17	542	590	588	460	387	422	429	436	370	273	247	228
	SRARP	0	0	0	0	0	0	0	0	0	0	0	0
	HSPB7	0	0	0	0	0	0	0	0	0	0	0	0
	CLCNKA	5	2	2	0	0	0	1	0	0	0	0	1
	CLCNKB	9	15	16	5	0	0	2	3	4	0	0	3
	FAM131C	231	265	253	134	112	115	180	140	137	126	123	116
	EPHA2	8672	9722	10206	11663	10592	11279	13631	12607	11925	7949	7783	7293
	ARHGEF19	396	543	492	203	194	212	267	250	245	202	177	177
	RSG1	68	80	59	40	43	34	89	90	105	50	33	40
	FBXO42	1364	1518	1591	1471	1525	1648	693	700	614	621	657	624
	SZRD1	8018	8787	9505	6471	6708	7519	6359	5800	5823	6196	5620	5699
	SPATA21	2	8	0	1	2	0	0	1	0	0	0	0
	NECAP2	2142	2394	2284	1345	1339	1540	1859	1718	1711	1168	1130	1264
	LINC01772	97	75	80	45	56	57	80	78	96	65	56	61
	AL137802.2	44	37	32	56	57	43	28	30	27	42	34	22
	AL137802.1	0	1	0	0	0	0	0	0	0	0	0	0
	LINC01783	3	7	7	2	0	1	1	0	0	0	0	1
	FAM231B	0	0	0	0	0	0	0	0	0	0	0	0
	NBPF1	4942	4599	5057	3239	3592	3390	3867	3618	3238	3096	3076	2909
	AL137798.1	0	0	0	0	0	0	1	0	0	0	0	0
	AL137798.2	7	9	6	6	4	1	0	1	4	0	0	0
	FAM231A	0	0	0	0	0	0	0	0	0	0	0	0
	AL021920.1	0	0	0	0	0	0	0	0	0	0	0	0
	FAM231C	0	0	0	0	0	0	0	0	0	0	0	0
	AL021920.3	0	1	0	1	0	0	12	0	0	7	9	4
	CROCC	256	239	229	253	181	173	273	271	204	256	199	191
	BX284668.1	0	0	0	0	0	0	0	0	0	0	0	0
	BX284668.2	10	8	13	4	3	4	0	0	0	0	0	1
	BX284668.5	0	0	0	0	1	0	0	0	0	0	0	0
	BX284668.6	1	1	0	0	0	2	0	0	0	0	1	1
	MFAP2	118	172	156	122	114	143	13	17	16	0	1	1
	ATP13A2	1618	1961	1893	1288	1219	1224	1282	1075	1057	977	844	895
	SDHB	2031	2154	1927	2143	1858	1773	2088	2260	1944	2186	2226	2212
	PADI2	7	6	5	3	1	8	7	12	17	16	7	17
	AL590644.1	3	2	0	1	3	0	3	1	2	3	4	2
	AL590644.3	0	0	0	0	0	0	0	0	0	0	0	0
	PADI1	9	7	4	5	4	5	2	8	13	17	15	15
	PADI3	2	3	1	0	0	1	31	31	27	3	10	3
	PADI4	0	0	1	2	0	2	0	1	0	0	0	0
	PADI6	0	0	0	0	0	0	0	0	0	0	0	0
	RCC2	2273	2424	2631	3110	3152	3252	4393	3976	3751	6123	5629	5627
	ARHGEF10L	0	0	0	1	0	0	1	0	0	3	0	0
	AL136529.1	0	0	0	0	0	0	0	0	0	0	0	0
	ACTL8	0	0	0	1	0	0	1	0	0	0	0	2
	AL357509.1	0	0	0	0	0	0	0	0	0	0	0	0
	LINC01654	0	0	0	0	0	0	0	0	0	0	0	0
	IGSF21	0	0	0	0	0	0	0	0	0	1	0	0
	AL591896.1	0	0	0	0	0	0	0	0	0	0	0	0
	KLHDC7A	0	0	0	0	0	0	0	0	0	0	0	0
	PAX7	0	0	0	0	0	0	0	0	0	0	0	0
	TAS1R2	0	0	0	0	1	0	0	0	0	0	0	0
	AL080251.1	0	0	0	0	2	1	0	0	0	0	0	0
	ALDH4A1	558	611	664	622	576	612	828	719	749	631	576	602
	IFFO2	421	445	495	315	323	300	725	602	640	502	463	424
	UBR4	3828	3896	3906	3115	3349	3546	2168	2003	1880	1850	1931	1652
	EMC1	1669	1828	1845	1763	1776	1883	2935	2845	2773	2357	2481	2362
	MRTO4	1319	1266	1288	1185	1020	1048	1442	1491	1479	1827	1827	1759
	AKR7A3	7	6	11	11	7	6	9	9	10	9	18	11
	AKR7A2	547	650	647	458	431	505	952	946	902	1047	1025	973
	PQLC2	1386	1518	1669	870	828	966	513	450	407	324	316	308
	CAPZB	1199	1489	1419	1456	1377	1517	3448	3195	3418	2797	2731	2829
	MINOS1	2621	2041	1936	2048	1978	2160	1521	1506	1999	1599	1557	1683
	MINOS1-NBL1	36	33	94	63	70	42	27	32	80	62	12	45
	NBL1	2083	2268	2614	1675	1592	1778	1885	1664	1690	1889	1686	1665
	HTR6	2	5	2	1	0	0	2	0	0	1	3	1
	TMCO4	267	293	295	280	244	250	638	591	546	519	506	487
	RNF186	0	0	0	0	0	0	0	0	0	0	0	0
	OTUD3	831	639	611	561	612	600	276	309	230	340	331	309
	PLA2G2E	0	0	0	0	0	0	0	0	0	0	0	0
	PLA2G2A	0	1	1	0	0	2	0	1	0	4	0	3
	PLA2G5	0	0	0	0	0	1	0	0	0	0	0	0
	PLA2G2D	1	0	1	0	0	0	1	0	2	0	0	0
	PLA2G2F	1	0	0	0	0	0	0	0	0	1	0	0
	Z98257.1	0	0	0	0	0	0	0	0	0	0	0	0
	PLA2G2C	0	0	0	0	0	0	0	0	0	0	0	0
	UBXN10	0	0	0	0	0	0	0	0	0	0	0	0
	LINC01757	0	0	0	0	0	0	0	0	0	0	0	0
	Z98257.2	0	0	0	0	0	0	0	0	0	0	0	0
	VWA5B1	1	0	0	0	0	0	0	0	0	0	1	1
	LINC01141	0	0	0	0	0	0	0	0	0	0	0	0
	AL139254.1	0	0	0	0	0	0	0	0	0	0	0	0
	AL139254.2	0	0	0	0	0	0	0	0	0	0	0	0
	AL139254.3	0	0	0	0	0	0	0	0	0	0	0	0
	CAMK2N1	18	26	20	25	24	25	3	0	0	5	7	5
	MUL1	1156	1243	1419	1001	1057	1183	1252	1162	1100	1083	1088	1120
	FAM43B	14	23	16	8	6	4	22	11	18	33	25	24
	CDA	2529	3244	3098	1792	1714	2002	1348	1216	1272	764	763	792
	PINK1	1641	2080	1954	1356	1223	1331	1757	1505	1457	1571	1508	1439
	DDOST	5799	6716	7045	5730	6213	6842	10772	10054	10720	8420	8299	8872
	KIF17	56	64	74	40	28	45	20	16	34	29	25	24
	SH2D5	815	841	906	616	509	631	234	216	224	275	265	253
	HP1BP3	3306	3023	3277	2645	3188	2998	3765	3752	3765	3342	3319	3268
	EIF4G3	836	851	848	984	1187	1041	2208	2139	2001	1695	1794	1642
	ECE1	1490	1744	1873	1244	1316	1413	3640	3165	3102	2200	2090	2129
	AL592309.2	0	0	0	0	0	0	0	0	0	0	0	0
	NBPF3	926	1042	1083	849	917	976	931	857	937	742	884	815
	ALPL	1	7	5	0	2	1	1	0	0	1	0	2
	RAP1GAP	271	374	360	283	296	316	127	131	130	179	162	146
	USP48	860	815	851	701	787	662	1756	1841	1765	1534	1550	1436
	LDLRAD2	2	0	1	1	0	1	0	2	1	1	4	3
	HSPG2	362	411	341	440	367	391	3014	2442	2376	2850	3115	2647
	CELA3B	0	0	0	0	0	0	1	0	0	0	1	1
	CELA3A	0	0	0	0	1	0	0	0	1	1	1	0
	LINC01635	13	7	6	6	3	6	3	4	4	1	4	4
	CDC42	5315	5295	5332	5345	5494	5485	6937	6883	7443	5937	5998	6579
	AL031281.2	0	0	1	2	0	0	0	1	0	1	0	0
	WNT4	6	5	3	3	0	3	0	0	0	2	2	2
	ZBTB40	421	454	438	519	573	545	765	789	637	562	575	520
	EPHA8	0	0	0	0	0	0	0	0	0	0	0	0
	C1QA	0	0	0	0	0	0	0	0	0	0	0	0
	C1QC	0	0	0	0	0	0	0	0	0	0	0	1
	C1QB	0	0	0	0	1	0	0	1	1	0	0	0
	EPHB2	238	283	243	163	146	163	933	870	796	712	713	632
	LACTBL1	0	0	1	0	0	0	0	0	0	0	0	0
	TEX46	5	3	5	2	1	2	2	2	0	2	0	0
	KDM1A	2753	3029	2743	2358	2339	2347	4066	4109	3836	4347	4231	3983
	LUZP1	1641	1895	1963	1365	1564	1515	1832	1587	1581	1491	1475	1475
	HTR1D	82	70	84	16	23	33	7	8	7	2	5	1
	LINC01355	11	12	3	10	8	14	23	27	16	20	31	16
	AL109936.8	0	0	0	0	0	0	0	0	0	0	0	0
	HNRNPR	5387	5674	6272	4657	5318	5181	6883	7000	7267	7225	7387	6858
	ZNF436	671	647	653	344	384	367	571	576	527	366	383	407
	AL109936.2	0	0	0	0	0	0	2	1	1	1	0	2
	TCEA3	57	50	43	32	16	28	201	169	182	291	259	289
	ASAP3	787	814	773	687	738	736	461	463	421	535	479	463
	E2F2	467	474	623	575	546	547	69	53	48	217	226	185
	AL021154.1	4	5	0	0	1	2	1	0	2	0	0	0
	ID3	356	351	305	103	55	109	450	513	507	126	106	122
	MDS2	0	1	0	0	0	0	0	0	0	0	0	0
	RPL11	10580	9237	9889	8651	8667	8684	11244	12647	14336	11573	12582	12693
	ELOA	2492	2581	2689	2092	2344	2261	2035	2086	1993	2066	2166	1998
	PITHD1	1225	1239	1454	1218	1314	1421	978	980	1035	1481	1331	1421
	LYPLA2	2595	3115	3489	2164	2147	2400	2890	2472	2468	2353	2322	2446
	GALE	1075	1219	1069	809	731	759	1704	1668	1527	1722	1609	1622
	HMGCL	493	604	478	419	416	408	1085	1164	997	594	630	612
	FUCA1	379	464	407	263	289	292	790	783	747	595	598	590
	CNR2	0	0	2	1	0	0	2	0	2	1	0	0
	PNRC2	6307	6121	6037	3710	4171	3905	2802	2906	2877	2314	2555	2504
	SRSF10	2537	1992	2208	2172	2292	2116	2094	2330	2293	2449	2483	2395
	MYOM3	13	14	7	18	9	12	44	29	38	9	5	6
	IL22RA1	266	316	361	74	66	83	164	132	129	88	60	82
	IFNLR1	1249	1364	1369	901	926	983	563	577	556	338	359	353
	AL590683.1	1	4	1	1	0	1	2	6	0	3	1	1
	GRHL3	1	2	2	1	2	0	4	4	1	0	0	0
	STPG1	633	628	641	566	614	581	387	378	340	219	234	257
	NIPAL3	1652	1775	1772	1168	1251	1291	2213	2048	2083	1326	1317	1283
	RCAN3	632	630	661	306	357	318	953	896	901	581	612	646
	AL445686.2	0	0	0	1	0	0	0	0	0	0	0	0
	NCMAP	0	0	0	0	0	0	0	0	0	0	0	0
	SRRM1	2284	2218	2160	1928	1989	1871	1905	1729	1669	1753	1793	1678
	AL445648.1	0	0	0	0	0	0	0	0	0	0	0	0
	CLIC4	4261	4269	4169	4350	4755	4349	9924	10181	10045	7009	7498	7417
	RUNX3	1	0	2	1	1	1	0	0	0	0	1	1
	AL445471.2	0	0	0	0	0	0	0	0	0	0	0	0
	AL050344.1	0	0	0	0	0	0	0	0	0	0	0	0
	SYF2	825	751	751	560	662	563	707	747	886	677	658	630
	AL031432.5	3	3	4	4	3	5	0	1	1	0	0	3
	RSRP1	615	490	424	373	354	280	501	556	459	361	345	280
	AL031432.3	2	3	0	2	0	0	1	0	1	1	1	3
	RHD	0	0	0	0	0	0	0	0	0	0	1	1
	TMEM50A	3704	3333	3871	2879	3106	3588	3205	3122	3510	2195	2347	2486
	RHCE	5	8	2	4	1	5	10	7	5	4	5	1
	TMEM57	584	518	570	366	467	395	609	570	592	462	457	468
	LDLRAP1	257	301	279	162	159	169	291	293	263	287	247	296
	AL606491.1	0	0	0	0	0	0	1	0	1	0	0	1
	MAN1C1	0	1	0	1	0	0	1	1	1	0	0	0
	SELENON	681	813	833	916	892	913	1980	1644	1566	1867	1832	1890
	AL020996.2	0	0	0	0	0	0	0	0	0	0	0	0
	MTFR1L	922	1120	952	898	855	901	1267	1257	1231	1171	1186	1157
	AUNIP	196	228	238	202	231	227	78	85	64	163	158	157
	PAQR7	365	467	476	253	263	311	516	439	445	440	403	428
	STMN1	8058	7174	7505	6280	6280	6086	4157	4475	4572	5119	4874	5112
	PAFAH2	268	242	257	220	232	224	443	512	491	272	284	285
	EXTL1	0	1	0	1	1	0	2	0	0	1	2	1
	SLC30A2	0	0	0	0	0	0	0	0	0	0	0	0
	TRIM63	0	2	3	0	0	0	0	0	0	0	0	0
	PDIK1L	269	291	266	235	291	226	244	266	262	265	258	292
	FAM110D	0	1	1	1	0	1	3	0	0	1	1	1
	C1orf232	0	0	0	0	0	0	0	0	0	0	0	0
	AL391650.1	1	9	1	5	1	1	0	1	2	3	4	2
	ZNF593	827	822	815	697	603	665	608	772	606	687	678	676
	CNKSR1	191	202	163	206	215	199	91	84	75	113	87	104
	CATSPER4	0	0	0	0	0	0	0	0	0	0	0	0
	CEP85	2416	2574	2925	2117	2274	2335	1182	1188	1104	1042	1026	1099
	SH3BGRL3	3428	4707	4301	2988	2615	2780	8275	7940	7910	6913	7318	7743
	UBXN11	480	428	508	511	391	375	241	238	206	254	250	212
	CD52	2	0	1	0	0	1	0	0	0	0	1	0
	CRYBG2	130	133	145	107	85	106	16	13	17	5	9	10
	ZNF683	0	3	0	0	0	0	0	1	0	0	0	0
	LIN28A	1	0	0	0	0	0	0	0	0	0	0	0
	DHDDS	1742	1800	2093	1475	1499	1697	1372	1236	1341	983	953	1071
	HMGN2	10263	8787	9225	9722	8654	8493	7553	8732	9504	10552	10383	10687
	RPS6KA1	2424	3205	2995	1666	1479	1614	1831	1783	1737	1823	1679	1743
	ARID1A	1188	1328	1584	1254	1283	1442	1577	1487	1323	1455	1573	1397
	PIGV	904	882	980	585	574	645	779	681	661	511	449	451
	ZDHHC18	4320	5347	5536	3398	3525	3897	971	857	774	778	711	744
	SFN	15719	20097	20770	21225	21401	23231	2529	2374	2469	4835	4878	4588
	GPN2	859	977	1049	774	689	756	881	913	856	872	899	858
	GPATCH3	1147	1315	1428	746	774	751	402	417	430	419	367	389
	NUDC	5586	5712	5971	4290	3941	4219	4152	4305	4853	3949	3427	3434
	NR0B2	0	0	0	0	0	0	0	0	0	0	0	0
	KDF1	4	8	1	0	0	0	4	1	2	1	0	1
	TRNP1	1669	1793	1813	1126	1105	1160	1805	1691	1768	1240	1044	1058
	FAM46B	208	244	254	76	73	88	16	21	15	13	10	17
	SLC9A1	1571	1566	1881	1460	1501	1650	1153	1082	976	926	877	899
	WDTC1	1417	1596	1876	1132	1144	1221	1985	1703	1743	1318	1225	1162
	TMEM222	1046	1180	1242	900	851	944	1280	1063	1274	1251	1127	1224
	SYTL1	141	118	108	78	41	52	288	273	226	197	150	154
	MAP3K6	564	595	618	498	430	443	276	269	220	260	214	194
	FCN3	0	0	0	0	0	0	0	0	0	0	0	0
	CD164L2	0	0	2	0	0	0	1	1	0	0	0	3
	GPR3	1363	1788	1899	957	937	1047	292	248	232	180	175	175
	WASF2	2730	3073	3501	3463	3606	3563	3243	3008	2796	2725	2741	2867
	FO393419.2	0	0	0	0	0	0	0	0	0	0	0	0
	AHDC1	454	578	590	456	398	408	524	415	403	373	350	349
	FGR	0	0	0	0	0	0	0	0	1	0	0	0
	LINC02574	5	4	3	1	1	1	1	0	3	1	1	0
	IFI6	21721	21470	19010	9792	8779	8412	4188	3727	4842	3736	2785	4090
	FAM76A	216	192	172	110	142	128	145	171	161	96	119	106
	STX12	1246	1285	1123	939	1103	975	749	711	684	511	537	494
	PPP1R8	1840	2017	1944	1414	1600	1529	1641	1765	1749	1686	1727	1932
	THEMIS2	929	1098	1010	216	200	187	188	152	153	84	69	91
	RPA2	3636	3482	3961	2543	2691	2696	1778	2003	2005	2365	2243	2534
	SMPDL3B	293	313	289	118	94	119	327	339	315	277	295	242
	XKR8	506	534	598	327	383	400	319	291	315	324	289	273
	EYA3	547	561	614	578	627	576	786	658	689	607	599	571
	PTAFR	26	36	28	12	5	10	7	12	13	3	6	2
	DNAJC8	3694	3925	3720	3099	3330	3163	2731	2855	2884	2654	2635	2657
	ATPIF1	1971	1990	2069	1329	1392	1500	1630	1694	1890	1835	1833	2011
	AL353622.2	0	0	0	0	0	0	0	0	0	0	0	0
	SESN2	2933	3108	4019	3155	3127	3408	512	558	444	390	378	381
	MED18	1002	991	920	669	685	673	366	427	432	336	346	350
	PHACTR4	1180	1194	1217	724	830	752	918	898	823	773	792	761
	RCC1	2964	3319	3868	2951	3327	3504	3004	2811	2969	4405	4639	4552
	TRNAU1AP	469	467	505	369	353	334	376	460	436	454	429	485
	TAF12	620	559	620	572	641	602	769	796	884	731	641	750
	RAB42	21	28	19	3	1	3	3	4	4	4	6	1
	LINC01715	9	7	4	8	16	10	22	11	22	25	25	18
	AL360012.1	0	0	1	0	0	0	0	0	0	0	0	0
	GMEB1	153	172	146	114	118	102	251	244	259	227	231	227
	YTHDF2	2156	2180	2413	1880	1897	1989	2575	2362	2357	2046	2060	2006
	OPRD1	1	0	1	0	0	0	0	1	2	0	1	0
	EPB41	832	823	899	788	960	965	1973	1778	1861	2007	1977	2000
	TMEM200B	310	332	341	114	134	136	62	58	72	64	50	60
	AL357500.1	0	0	0	0	0	0	0	0	0	0	0	0
	SRSF4	1587	1545	1754	1504	1571	1569	1334	1333	1451	1430	1434	1279
	MECR	168	198	177	166	185	189	493	512	469	501	423	493
	PTPRU	54	62	67	12	14	17	87	65	80	55	45	54
	LINC01756	0	1	0	0	0	0	0	0	0	0	0	0
	AC092265.1	0	2	0	1	0	0	1	2	0	0	0	0
	AL645944.2	0	0	0	1	0	0	0	0	0	0	0	0
	LINC01648	0	0	0	0	0	0	0	0	0	0	0	0
	AL137076.1	0	0	0	0	0	0	0	0	0	0	0	0
	AL161638.2	0	0	0	0	0	0	0	0	0	0	0	0
	AL161638.1	0	0	0	0	0	0	0	0	0	0	0	0
	MATN1	11	11	16	5	4	5	4	1	4	3	0	3
	LAPTM5	2	0	0	0	2	1	1	2	4	3	1	2
	AL137027.1	0	1	0	0	0	0	0	0	0	0	0	0
	LINC01778	3	4	5	2	0	1	7	3	7	2	0	0
	SDC3	867	1002	994	478	429	437	1319	1114	1059	523	580	562
	PUM1	1048	1096	1217	1122	1171	1110	1935	1810	1814	1608	1687	1576
	NKAIN1	2	2	1	2	0	2	4	3	2	8	9	15
	SNRNP40	1035	1175	1128	1221	1344	1256	1720	1825	1785	1746	1739	1858
	ZCCHC17	1754	1606	1502	1225	1414	1354	1354	1321	1494	1136	1145	1174
	FABP3	4	12	5	5	4	3	1	0	1	3	1	3
	SERINC2	801	1036	1074	700	600	731	994	780	847	472	492	496
	TINAGL1	276	295	279	126	105	133	291	254	252	44	41	34
	HCRTR1	0	0	0	0	0	0	0	0	0	0	0	0
	PEF1	1707	1912	1950	1611	1560	1607	2215	2224	2057	1845	1729	1704
	COL16A1	119	151	119	19	23	21	233	235	167	37	35	24
	ADGRB2	655	738	806	176	153	158	260	231	191	79	44	58
	SPOCD1	332	300	291	106	102	118	222	192	195	88	91	79
	AL354919.1	1	0	1	3	0	1	4	1	2	1	0	0
	AL136115.2	3	1	0	0	0	0	0	0	0	0	0	0
	PTP4A2	6675	7012	7275	5637	6359	6194	9724	9358	9608	6671	6800	6820
	AL136115.1	0	0	0	0	0	0	0	0	0	0	0	0
	AL136115.3	0	0	0	0	0	0	0	0	0	0	0	0
	KHDRBS1	3561	3871	3984	3429	3319	3256	4077	3878	4011	4145	4104	4000
	TMEM39B	213	249	332	213	218	247	455	433	385	379	318	347
	KPNA6	1781	1909	2010	1518	1663	1671	2491	2200	2259	1937	1923	1832
	TXLNA	2915	3245	3501	1864	2068	2313	2884	2531	2557	2057	1945	2021
	CCDC28B	39	68	60	19	19	23	58	59	55	63	54	47
	IQCC	218	246	217	195	184	178	105	133	116	145	152	159
	DCDC2B	0	1	0	0	0	0	0	0	0	0	0	0
	TMEM234	247	275	238	266	248	300	163	156	144	126	119	128
	EIF3I	13699	14736	13650	12896	11592	13351	6944	7641	7775	6993	7536	7066
	FAM167B	96	124	98	39	37	39	90	92	86	174	215	255
	LCK	446	483	483	71	56	81	41	39	49	23	10	15
	HDAC1	4133	4094	4689	3261	3145	3310	5700	5783	5810	7098	6903	6876
	MARCKSL1	2442	2596	3156	1925	2089	2195	5915	5248	5963	7689	7105	7398
	AL109945.1	1	1	0	0	0	0	1	1	0	0	2	0
	TSSK3	7	12	9	9	3	9	3	2	1	0	2	0
	FAM229A	171	140	165	132	82	82	68	74	63	54	44	25
	BSDC1	3139	3803	3697	2478	2462	2570	2129	2022	1893	1609	1645	1570
	AL033529.1	28	36	46	31	19	19	14	31	26	33	28	25
	ZBTB8B	131	108	124	88	97	72	79	81	87	44	50	59
	ZBTB8A	98	60	61	62	70	57	243	240	236	178	175	154
	ZBTB8OS	1161	995	997	730	842	834	527	543	652	339	390	487
	RBBP4	3124	3307	3495	2914	3349	3181	4296	4256	4595	4490	4614	4600
	SYNC	138	136	126	39	17	33	104	116	90	18	24	37
	KIAA1522	2010	2316	2478	1532	1459	1538	1112	916	907	774	756	767
	YARS	5273	5838	6436	6633	6525	6874	5674	5404	5144	4287	4363	4180
	S100PBP	691	677	691	621	637	589	610	681	626	507	526	566
	FNDC5	10	10	6	3	3	1	4	5	2	21	14	10
	HPCA	2	8	11	1	1	6	7	6	9	7	5	7
	TMEM54	1688	2040	2154	1155	957	1258	1163	1028	1096	853	696	742
	RNF19B	1503	1684	1856	1067	1225	1190	875	851	742	751	685	727
	AK2	4194	4100	4046	4040	3607	3770	6233	6319	6211	7001	7020	7044
	AZIN2	102	146	93	89	75	78	73	77	78	76	60	76
	TRIM62	267	276	299	152	165	154	225	200	190	107	116	91
	AL662907.3	0	0	0	0	0	0	0	0	0	0	0	0
	ZNF362	125	133	137	108	119	100	532	415	438	514	466	505
	AL513327.3	1	0	0	1	0	0	1	0	1	0	0	0
	A3GALT2	0	0	1	0	0	0	0	1	1	1	0	0
	PHC2	2934	3480	3565	2713	2657	2767	5712	5165	5006	4873	4618	4562
	ZSCAN20	66	69	85	47	41	41	58	54	47	23	31	25
	CSMD2	80	95	93	90	76	77	606	549	531	453	467	479
	HMGB4	2	0	0	0	0	0	0	0	0	0	0	0
	C1orf94	23	20	19	20	14	21	58	78	48	75	85	56
	SMIM12	1122	1268	1272	925	1001	1014	1158	1164	1167	1020	1044	1143
	GJB5	11	20	18	9	9	11	11	13	15	4	3	3
	GJB4	0	6	1	0	1	5	1	0	1	0	0	0
	GJB3	432	612	553	271	234	218	168	168	139	65	70	81
	GJA4	0	0	0	0	0	0	0	0	0	0	0	0
	DLGAP3	1	2	0	1	0	0	1	0	1	0	0	0
	AC114490.2	153	156	121	90	162	98	191	224	223	91	118	167
	TMEM35B	498	473	417	451	415	426	299	333	319	227	206	229
	ZMYM6	439	475	443	386	369	383	516	602	508	349	338	318
	ZMYM1	277	254	238	218	260	216	294	373	293	251	264	256
	AL590434.1	0	0	0	0	0	0	0	0	0	2	0	0
	SFPQ	2945	2751	3472	2948	3022	2890	6078	5937	6134	7880	7817	7359
	ZMYM4	717	682	769	868	1002	848	1811	1826	1703	1483	1589	1562
	KIAA0319L	386	393	376	354	333	383	1067	997	998	913	909	907
	NCDN	1323	1464	1707	756	735	798	1756	1592	1556	1458	1346	1356
	TFAP2E	7	14	9	3	2	4	11	10	11	8	2	9
	PSMB2	4417	5108	4951	3656	4020	4465	4422	4233	4563	4033	3900	4056
	C1orf216	1108	1169	1056	596	519	539	845	792	780	532	563	570
	CLSPN	672	683	817	695	742	668	145	147	165	262	268	254
	AGO4	737	696	716	565	533	520	439	387	383	441	393	416
	AGO1	853	841	957	769	786	831	1039	933	986	922	865	912
	AL139286.2	0	0	0	0	0	0	0	0	1	2	0	0
	AGO3	488	462	478	458	539	507	519	532	504	421	470	415
	TEKT2	0	0	0	0	0	0	0	1	0	1	0	0
	ADPRHL2	1389	1590	1625	1039	894	1078	812	781	759	795	662	683
	COL8A2	49	59	63	24	24	33	28	26	16	5	10	9
	TRAPPC3	3740	3842	3962	2495	2802	2995	1726	1960	2003	1453	1569	1549
	MAP7D1	3152	3454	3691	2143	1955	1946	1275	1165	1185	963	841	811
	THRAP3	2531	2369	2770	2207	2461	2447	2887	2500	2609	2686	2689	2510
	SH3D21	594	554	514	409	339	345	325	287	273	163	150	137
	EVA1B	243	320	254	181	154	174	147	123	122	85	71	62
	STK40	1067	1130	1178	917	821	905	431	432	448	417	396	413
	LSM10	909	1009	953	752	606	696	729	724	755	782	870	880
	OSCP1	46	33	34	51	43	47	109	133	115	78	71	75
	MRPS15	2581	2387	2403	2794	2708	2736	1700	1810	1783	1939	1995	1960
	CSF3R	2	1	1	0	2	0	0	0	0	1	2	0
	AL596257.1	0	0	1	0	0	0	0	0	0	1	0	0
	AC117945.2	0	0	0	0	0	0	0	0	0	0	0	0
	GRIK3	0	0	0	0	0	0	0	0	1	0	0	0
	AL031430.1	0	0	0	0	0	0	0	0	0	0	0	0
	AL353604.1	0	0	0	0	0	0	0	0	0	0	0	0
	ZC3H12A	763	829	890	761	681	703	4581	3868	3623	107	103	72
	MEAF6	1405	1417	1389	984	1057	951	1339	1406	1332	1096	1068	1134
	SNIP1	1234	1281	1240	663	735	694	647	574	643	424	426	408
	DNALI1	1	4	5	5	4	1	0	0	2	0	2	1
	GNL2	2106	1952	2239	1723	1921	1791	1823	1947	1855	2100	2046	2108
	RSPO1	2	0	1	0	0	0	0	0	0	0	0	0
	C1orf109	946	987	1038	999	1022	916	691	756	692	773	802	747
	CDCA8	847	890	1062	901	983	1055	890	973	962	1216	1295	1298
	EPHA10	5	3	3	5	6	14	36	38	45	84	69	70
	MANEAL	286	298	318	490	496	484	825	778	710	1576	1524	1691
	YRDC	2071	2108	2106	1937	1923	2078	789	883	980	947	857	936
	C1orf122	510	641	584	668	461	499	664	613	617	658	571	541
	MTF1	797	767	951	591	662	757	663	629	564	421	417	451
	INPP5B	256	231	239	195	200	231	255	258	232	238	237	202
	SF3A3	3068	3247	3295	2521	2744	2598	3344	3838	3664	3531	3514	3593
	FHL3	393	534	518	308	308	314	307	274	299	226	222	250
	UTP11	2036	2043	2208	2018	2179	2087	926	1007	1203	1059	1011	1004
	POU3F1	0	0	2	0	0	0	0	0	0	0	0	1
	AL139158.2	0	0	1	0	1	0	0	0	1	0	0	0
	AL139158.3	0	0	0	0	0	0	0	0	0	0	0	0
	LINC01343	0	0	0	0	0	0	0	0	0	0	0	0
	LINC01685	0	0	0	0	0	0	0	0	0	0	0	0
	AL354702.2	1	0	0	1	0	0	0	0	0	0	0	0
	RRAGC	1742	1617	1787	1020	1138	1175	1209	1203	1166	908	854	855
	MYCBP	1280	1148	1109	1470	1540	1512	983	1047	1088	1047	1114	1171
	AL139260.3	1	1	0	0	3	0	0	0	0	0	0	4
	GJA9	0	0	0	0	0	2	1	3	2	4	5	2
	RHBDL2	37	38	29	44	47	42	50	42	35	81	64	68
	AKIRIN1	4554	4383	4789	3103	3301	3386	2875	2988	2964	2690	2588	2590
	NDUFS5	3257	3568	2925	3062	2388	2374	2449	2770	2898	3067	3111	3298
	MACF1	1724	1790	1776	1409	1668	1561	4027	3863	3547	2144	2270	2069
	BMP8A	11	6	6	7	9	3	1	1	3	10	9	3
	PABPC4	3033	3217	3430	3194	3297	3326	3824	3560	3450	3639	3404	3349
	HEYL	2	1	0	1	0	0	1	1	0	1	2	1
	NT5C1A	0	0	0	0	0	0	0	0	0	0	0	0
	HPCAL4	17	21	15	3	5	0	5	2	3	1	1	2
	PPIE	1252	1463	1397	1153	1235	1261	1219	1179	1262	1115	1081	1149
	BMP8B	79	89	94	66	80	96	114	97	111	152	129	154
	OXCT2	41	37	31	18	8	12	9	10	8	7	10	8
	AL033527.5	23	21	21	31	14	18	16	14	14	14	5	10
	AL033527.4	1	0	7	1	3	4	0	1	2	0	0	0
	TRIT1	441	410	368	334	362	290	307	383	334	403	388	436
	MYCL	96	133	114	27	25	16	116	109	79	35	22	25
	MFSD2A	431	470	544	103	114	129	232	241	210	78	71	70
	CAP1	7602	8560	8584	6470	6855	6652	9698	9688	8898	5245	5688	5704
	PPT1	3823	3975	4023	3242	3672	3519	4477	5117	5042	4857	4898	4980
	RLF	788	835	841	599	660	602	746	733	802	513	601	594
	TMCO2	2	2	3	1	1	0	0	0	0	0	0	0
	ZMPSTE24	2267	2121	2112	2140	2569	2271	2798	2789	3000	2441	2566	2626
	COL9A2	78	105	93	11	17	12	84	88	81	42	28	40
	SMAP2	1660	1829	1966	1677	1867	1889	2798	2553	2567	2524	2446	2495
	AL031985.4	0	0	0	0	0	0	0	0	0	0	0	0
	ZFP69B	84	72	68	57	52	43	68	71	77	22	29	22
	ZFP69	0	0	0	0	0	0	0	0	1	4	0	0
	EXO5	75	84	74	53	53	62	15	25	27	28	38	34
	ZNF684	155	156	144	98	109	130	43	81	69	42	58	49
	RIMS3	46	48	44	22	24	21	62	49	42	14	29	21
	AL031289.1	0	0	0	0	0	0	0	0	0	0	0	0
	NFYC	578	483	629	499	575	630	1022	995	1041	1056	1016	1117
	KCNQ4	0	1	0	0	1	0	1	1	1	8	1	1
	CITED4	53	80	50	54	30	28	79	84	81	147	107	118
	CTPS1	1999	2153	2209	2242	2292	2413	2320	2427	2369	2903	2772	2791
	SLFNL1	4	2	2	2	4	1	0	0	2	0	0	0
	SCMH1	415	561	575	504	515	534	921	894	748	870	768	823
	AC093151.3	0	0	0	0	0	0	0	0	0	0	0	0
	FOXO6	9	11	10	9	1	8	4	2	3	2	5	1
	EDN2	11	21	17	17	12	23	0	0	0	0	0	0
	HIVEP3	96	106	114	57	55	66	615	487	533	391	362	408
	GUCA2B	0	0	0	0	0	0	0	0	0	0	0	0
	GUCA2A	0	0	0	0	0	0	0	0	0	0	0	0
	FOXJ3	1177	1185	1170	863	960	878	1450	1379	1449	1209	1202	1303
	RIMKLA	469	577	538	629	594	619	718	574	590	956	953	996
	ZMYND12	1	0	5	0	1	1	3	3	0	2	0	1
	PPCS	732	714	678	477	593	554	888	782	1008	866	829	894
	CCDC30	63	60	54	57	52	60	31	19	18	13	14	11
	PPIH	903	960	1064	808	1012	1020	682	813	856	1077	1016	1098
	AC098484.2	2	0	1	3	1	0	3	0	1	1	5	1
	YBX1	13967	15477	17646	16308	18381	16843	23507	23424	24650	26878	26852	25318
	CLDN19	1	0	0	1	0	0	0	0	0	0	0	0
	P3H1	923	900	855	950	823	828	1112	1106	988	940	921	865
	C1orf50	288	276	298	216	258	243	195	181	173	164	162	186
	AC098484.3	15	25	13	31	9	10	10	23	21	5	13	14
	TMEM269	6	7	11	14	4	7	18	19	12	8	11	8
	SVBP	212	148	157	172	122	156	112	159	137	136	154	126
	ERMAP	77	83	99	84	102	110	219	225	204	237	236	239
	ZNF691	237	276	208	273	262	251	174	197	165	145	123	135
	SLC2A1	2056	2799	2722	2435	2455	2579	2481	2163	2113	2954	2959	3018
	SLC2A1-AS1	49	67	45	32	28	35	24	25	27	15	16	23
	AC099795.1	2	0	2	0	0	0	1	0	0	0	0	0
	FAM183A	2	0	0	1	0	0	2	2	6	1	2	1
	EBNA1BP2	1555	1576	1651	1250	1308	1465	1534	1515	1658	1869	1583	1598
	CFAP57	3	7	3	1	2	2	0	2	0	1	0	1
	TMEM125	4	4	4	0	0	1	0	0	2	1	0	0
	C1orf210	0	0	1	0	0	0	0	0	0	0	0	0
	TIE1	103	146	119	51	52	49	125	83	109	24	29	24
	MPL	0	0	0	0	0	0	1	2	0	0	2	0
	CDC20	986	1106	1199	621	643	668	2194	2223	2106	2765	2714	2648
	ELOVL1	4727	5497	5745	3626	4059	4481	4672	4239	4291	3690	3818	3812
	MED8	2079	1966	2013	1586	1631	1739	808	790	926	599	643	674
	SZT2	907	833	905	761	706	732	762	726	648	427	485	469
	HYI	252	222	245	134	111	130	187	190	175	172	169	147
	PTPRF	1870	2327	2300	2365	2224	2350	2383	2044	2011	1962	1848	1875
	KDM4A	1090	1198	1306	1445	1524	1611	1422	1368	1236	1129	1154	1044
	ST3GAL3	111	117	109	73	72	88	483	382	405	212	223	209
	ARTN	437	561	559	352	289	345	50	50	43	17	21	17
	IPO13	1524	1848	1950	1596	1511	1704	1464	1328	1246	1380	1254	1202
	DPH2	1158	1294	1398	1234	1243	1269	1414	1380	1171	1387	1302	1315
	ATP6V0B	7030	6926	7705	4970	4780	5644	3161	3144	3479	3104	2663	2923
	B4GALT2	1043	1256	1400	1151	995	1090	1876	1705	1582	1906	1733	1756
	CCDC24	176	175	170	94	81	111	177	166	142	127	125	111
	SLC6A9	1052	1323	1565	1137	1020	1298	1362	1254	1274	762	771	824
	AL139220.2	120	145	134	82	70	83	87	119	126	66	98	98
	KLF17	9	19	13	8	5	11	34	14	28	28	24	23
	KLF18	1	2	2	2	1	3	0	0	1	1	0	2
	DMAP1	1284	1184	1150	794	769	750	664	692	641	508	484	451
	ERI3	733	716	779	733	812	912	1780	1819	1739	1630	1606	1633
	RNF220	1173	1324	1279	1057	965	1026	1234	1198	1275	1214	1154	1024
	TMEM53	142	157	162	99	123	128	224	208	226	210	165	200
	C1orf228	15	4	10	5	6	3	23	24	26	10	9	11
	KIF2C	1380	1528	1865	1574	1629	1736	967	1064	971	1119	1132	1114
	RPS8	17756	15469	14313	16674	17497	15879	15563	17257	18533	17333	17778	17389
	BEST4	5	5	4	7	3	4	3	4	3	1	2	0
	PLK3	936	1096	1066	705	701	839	235	249	209	201	163	166
	TCTEX1D4	2	2	4	4	10	3	1	1	1	2	2	3
	BTBD19	192	161	172	151	127	157	82	88	86	50	57	57
	PTCH2	20	32	20	3	3	9	17	9	6	11	11	10
	EIF2B3	548	576	554	588	582	516	836	992	946	852	860	880
	HECTD3	1373	1646	1539	1030	977	1013	1537	1413	1264	1024	1044	1042
	UROD	3708	4249	4181	2560	2518	2966	3304	3521	3540	2376	2363	2484
	ZSWIM5	65	92	94	55	59	65	322	294	241	177	189	203
	LINC01144	20	18	19	7	16	14	6	13	7	6	15	13
	HPDL	0	0	0	0	0	0	0	0	0	0	0	0
	MUTYH	452	485	438	434	370	347	344	327	301	266	270	261
	TOE1	512	466	606	448	429	429	303	269	296	388	366	326
	TESK2	226	288	218	166	159	182	217	189	183	129	119	126
	CCDC163	257	242	309	97	84	129	176	192	211	98	102	114
	MMACHC	280	266	281	212	202	240	434	453	472	518	474	465
	PRDX1	36544	43552	39982	45239	42504	43367	22496	24062	23451	27038	27257	27193
	AKR1A1	1486	1807	1674	1765	1684	1733	2008	2077	1911	2004	2018	1968
	NASP	2606	2899	2778	2159	2517	2325	2032	2182	1976	2668	2791	2785
	CCDC17	32	19	31	20	14	15	8	10	15	9	7	4
	GPBP1L1	2823	2976	3048	2358	2508	2424	2529	2360	2174	1814	1848	1876
	TMEM69	1250	1419	1460	1071	1228	1277	1145	1161	1305	1084	1092	1245
	IPP	213	221	196	244	246	263	329	306	350	218	212	217
	MAST2	1305	1513	1512	1913	1970	1854	1908	1620	1586	2154	2156	2108
	PIK3R3	647	673	700	685	733	669	939	855	866	1103	1143	1127
	AL358075.4	0	0	0	0	0	0	0	0	3	0	0	0
	TSPAN1	449	529	425	495	469	575	732	728	693	1162	1176	1189
	AL672043.1	0	0	0	0	0	1	0	0	0	0	0	0
	POMGNT1	3941	4562	4439	3563	3362	3503	3180	3182	2926	2522	2502	2462
	LURAP1	2	4	9	4	2	5	19	7	3	4	7	8
	RAD54L	824	933	1075	1047	1025	1105	228	255	224	583	503	523
	LRRC41	1214	1302	1405	1488	1568	1669	2142	1949	1921	2149	2094	2064
	UQCRH	4826	4616	4234	4487	3973	4274	3123	3616	3909	4146	4614	4622
	NSUN4	1107	1219	1315	1051	1085	1202	882	801	845	759	830	895
	FAAH	2	3	2	4	0	2	4	10	5	17	13	15
	DMBX1	10	10	8	10	8	6	0	0	0	0	0	0
	AL136373.1	0	0	0	0	0	0	0	0	0	0	0	0
	KNCN	1	0	0	0	0	0	0	0	0	0	0	0
	MKNK1	962	873	913	904	958	919	582	535	575	534	550	511
	MOB3C	2262	2477	2512	2069	2284	2345	475	473	433	355	381	400
	ATPAF1	805	777	845	930	947	868	1231	1330	1241	1460	1455	1471
	TEX38	1	2	1	0	2	1	1	0	0	0	0	2
	EFCAB14	2568	2327	2614	2295	2537	2351	2719	2497	2514	2057	1992	2196
	CYP4B1	0	0	0	0	0	0	0	0	0	0	0	0
	CYP4A11	0	0	0	0	0	0	0	0	0	0	0	0
	CYP4X1	0	0	0	0	0	0	0	1	1	1	1	0
	CYP4Z1	0	0	0	0	0	0	0	0	0	0	0	0
	CYP4A22-AS1	1	1	0	0	0	1	3	5	1	2	3	6
	CYP4A22	0	0	0	0	0	0	0	0	0	0	0	0
	PDZK1IP1	1	2	2	0	0	0	47	35	38	1	1	0
	TAL1	0	0	1	2	1	0	0	0	0	1	0	0
	STIL	749	662	748	683	747	724	549	568	563	672	696	714
	CMPK1	2010	2024	2011	2167	2472	2128	3243	3281	3293	2834	3073	2983
	FOXE3	0	0	0	0	0	0	0	0	0	1	0	0
	FOXD2	58	38	57	32	31	24	30	27	23	30	15	15
	LINC01738	0	0	0	0	0	0	0	0	0	0	0	0
	TRABD2B	0	1	2	1	1	4	0	0	1	3	4	2
	AL691459.1	0	0	0	0	0	0	0	0	0	0	0	0
	AC096541.1	0	0	0	0	0	0	0	0	0	0	0	0
	AL356289.1	0	0	0	0	0	0	0	0	0	0	0	0
	AL356289.2	0	0	0	0	0	0	0	0	0	0	0	0
	AL109659.1	0	0	0	0	0	0	0	0	0	0	0	0
	SLC5A9	0	0	0	0	0	0	0	0	0	0	0	0
	SPATA6	38	39	44	47	28	32	84	85	89	91	91	85
	AGBL4	1	2	3	1	1	5	3	3	5	8	5	7
	BEND5	13	11	11	6	2	6	24	21	36	16	17	17
	ELAVL4	0	0	0	2	0	2	0	0	0	0	0	0
	AL596275.2	1	0	1	0	0	0	0	0	0	0	0	0
	AL592182.3	8	5	5	20	9	17	6	4	1	4	1	3
	DMRTA2	0	0	0	0	0	0	0	0	0	0	0	0
	FAF1	498	565	473	638	659	651	1063	1097	1091	1208	1142	1136
	CDKN2C	1294	1412	1326	1030	1018	1043	865	887	927	1412	1286	1448
	C1orf185	2	0	0	0	0	0	0	0	0	0	0	0
	LINC01562	4	2	3	2	3	2	1	0	0	0	1	0
	RNF11	3591	3634	3662	2619	2881	2770	2590	2636	2574	1687	1802	1698
	TTC39A	133	145	130	130	115	130	54	48	41	75	78	86
	EPS15	1356	1299	1318	1361	1624	1497	1877	1896	1837	1608	1690	1733
	OSBPL9	1034	941	955	1042	1271	1094	1437	1544	1430	1416	1491	1465
	NRDC	3201	3197	3253	3247	3534	3155	4300	4400	4056	3793	3800	3818
	RAB3B	765	855	844	176	201	210	323	330	281	59	54	51
	TXNDC12	2798	3059	2695	2871	2908	2782	1897	2088	1914	2377	2360	2545
	KTI12	462	500	484	367	302	330	315	342	334	355	318	296
	BTF3L4	3078	2384	2590	2476	2661	2413	2036	2111	2427	1694	1899	1986
	ZFYVE9	682	628	689	900	977	932	1133	1138	1064	887	922	977
	CC2D1B	1149	1160	1170	1040	886	896	1143	1096	1050	895	848	841
	ORC1	559	596	682	711	631	731	343	366	337	890	925	896
	PRPF38A	1960	1718	1876	1758	1881	1787	1591	1655	1660	1914	1896	2079
	ZCCHC11	1313	1245	1295	1391	1562	1580	1445	1423	1436	1504	1550	1579
	AL591167.1	0	0	0	1	0	0	0	0	0	0	0	0
	GPX7	0	0	0	0	0	0	0	1	1	2	0	0
	FAM159A	0	0	0	0	0	0	0	0	0	0	1	0
	COA7	3036	3106	3261	2464	2472	2405	2209	2184	2192	2817	2944	2894
	ZYG11B	834	775	774	911	1160	962	1238	1263	1278	1332	1378	1309
	ZYG11A	125	153	118	28	38	31	36	29	44	11	10	6
	ECHDC2	864	827	733	887	803	809	770	778	684	711	722	682
	SCP2	2129	2082	1888	1911	2060	1921	3703	3589	4089	3082	3223	3343
	PODN	0	0	0	0	0	0	0	0	0	0	0	0
	SLC1A7	1	1	0	3	0	2	5	0	2	2	3	8
	CPT2	916	1031	1077	730	709	801	1055	1129	1092	1205	1290	1198
	C1orf123	517	548	506	617	540	477	880	893	856	905	852	760
	MAGOH	2302	2636	2430	2205	2299	2293	1335	1587	1751	1580	1724	1787
	LRP8	1805	1907	1751	1554	1534	1345	1940	1766	1774	1893	1734	1821
	LINC01771	16	15	11	7	5	4	12	12	7	9	3	12
	AC119428.1	0	0	0	0	0	0	0	0	0	0	0	0
	AC119428.2	0	1	0	0	0	0	0	1	0	0	0	0
	DMRTB1	0	2	2	1	1	0	0	0	0	0	0	0
	GLIS1	116	129	137	92	83	90	465	400	405	352	331	313
	NDC1	1749	1756	1832	1866	2211	2229	2412	2497	2474	2790	2826	3260
	YIPF1	1318	1427	1557	1151	1229	1291	814	832	857	729	708	783
	DIO1	4	1	1	0	1	0	0	0	0	1	1	5
	HSPB11	1553	1317	1220	1285	973	985	585	703	633	647	690	719
	LRRC42	2969	3120	3034	2190	2291	2387	1215	1243	1136	1099	1051	1129
	LDLRAD1	0	1	0	0	0	0	0	0	0	0	0	0
	TMEM59	4961	4559	4035	3294	2819	2919	2910	3278	3337	3000	3099	3159
	TCEANC2	554	520	521	598	604	611	479	487	484	445	413	410
	AL357673.1	8	0	8	4	0	1	1	0	10	1	0	8
	CDCP2	0	0	0	0	0	0	0	1	0	0	0	0
	CYB5RL	179	197	210	180	186	188	315	318	301	346	307	339
	MRPL37	2952	3312	3776	4036	4168	4531	4123	3981	3854	5039	4844	4974
	SSBP3	806	983	1020	683	686	700	1530	1308	1261	1454	1502	1381
	AL035415.1	0	0	0	0	0	0	0	0	0	0	0	0
	AC099796.1	0	0	0	0	0	0	0	0	0	0	0	0
	ACOT11	5	2	5	3	1	0	3	1	2	1	0	1
	FAM151A	1	0	0	0	0	0	0	0	0	0	0	0
	MROH7	0	0	0	0	0	0	0	0	0	0	0	1
	MROH7-TTC4	4	3	2	6	5	3	1	0	0	0	1	4
	TTC4	3185	3118	3152	2935	3054	2982	1276	1283	1289	1133	1193	1110
	PARS2	328	357	325	461	449	504	355	368	356	273	236	289
	TTC22	206	219	187	250	264	232	103	125	98	72	64	55
	LEXM	3	4	4	21	23	15	0	0	0	2	0	2
	DHCR24	5644	6576	7079	5898	6183	6417	10171	9431	9148	13460	12744	13051
	TMEM61	4	1	2	0	0	0	12	12	8	0	4	3
	BSND	3	4	1	0	0	0	0	0	1	0	0	0
	PCSK9	2	14	14	35	40	40	38	24	32	152	142	134
	USP24	1205	1107	1153	1277	1253	1213	1345	1455	1340	1399	1413	1436
	MIR4422HG	1	1	0	0	0	0	0	0	0	0	0	0
	AL603840.1	2	0	0	1	0	1	7	18	11	15	9	15
	LINC01753	0	0	0	0	0	0	0	0	0	0	0	0
	LINC01755	0	0	0	0	0	0	0	0	0	0	0	0
	AL353681.1	0	0	0	0	0	0	0	0	0	0	0	0
	AC119674.1	2	1	2	0	0	0	1	4	2	0	0	1
	AC119674.2	0	1	1	3	0	1	3	5	2	1	2	2
	LINC01767	1	4	0	2	1	0	3	1	2	1	3	1
	PLPP3	460	462	499	440	441	443	1470	1569	1520	1470	1460	1518
	PRKAA2	813	754	830	1170	1348	1293	1159	1158	1139	1341	1374	1298
	FYB2	2	2	0	1	1	4	0	0	1	0	0	2
	C8A	0	0	0	0	0	0	0	0	0	0	0	0
	C8B	0	0	0	0	0	0	0	0	0	0	0	0
	DAB1	0	0	1	1	0	1	1	1	2	4	1	1
	AL390243.1	0	0	0	0	0	0	0	0	0	0	0	0
	AL445193.2	0	0	0	0	0	0	0	0	0	0	0	0
	OMA1	108	123	127	161	193	178	689	756	766	586	595	671
	TACSTD2	2	1	3	1	3	7	1	2	0	2	5	5
	MYSM1	1209	1021	1017	948	993	849	685	774	780	555	589	550
	AL136985.3	7	4	3	2	5	3	1	0	1	1	1	1
	JUN	2896	3283	3010	3249	2834	3254	3003	2963	3013	1587	1639	1542
	LINC01135	10	11	8	4	8	6	22	23	18	8	2	4
	AL136985.2	5	5	3	1	3	2	2	0	5	1	1	2
	AL136985.1	1	1	0	0	2	0	0	0	0	0	0	0
	AC105277.1	18	20	10	6	12	15	43	40	40	14	13	16
	LINC01358	38	18	19	16	16	21	13	16	17	5	6	4
	AL592431.2	0	0	0	0	0	0	0	0	0	0	0	0
	AL592431.1	1	0	0	0	0	0	0	0	0	0	0	0
	AC093424.1	0	0	1	0	0	1	1	0	1	0	1	0
	FGGY	97	100	83	105	132	137	361	347	328	173	208	207
	HOOK1	220	214	221	212	229	189	312	299	232	180	201	221
	CYP2J2	76	70	78	61	70	57	75	66	70	48	54	62
	C1orf87	0	0	0	0	0	0	0	0	0	0	0	1
	AC097066.1	0	0	0	0	0	0	0	0	0	0	0	0
	LINC01748	34	27	25	40	63	41	44	52	49	31	36	34
	AC099792.1	0	0	0	0	0	0	0	0	0	0	0	0
	NFIA	157	139	169	200	228	183	841	765	816	701	782	788
	TM2D1	793	767	630	971	1004	954	736	747	750	587	627	635
	AC099791.2	1	0	0	0	1	0	0	0	0	0	0	0
	PATJ	349	295	332	268	311	294	339	341	354	244	269	286
	L1TD1	4	6	5	8	5	2	0	0	0	2	1	1
	KANK4	1	1	2	0	1	0	0	0	1	2	5	2
	USP1	2797	2502	2826	2691	3183	2845	1476	1635	1546	1952	2018	1957
	DOCK7	553	567	591	565	615	564	1259	1257	1286	998	1081	1035
	ANGPTL3	0	0	0	0	0	0	0	0	0	0	0	0
	ATG4C	387	394	327	390	446	398	439	562	556	470	512	526
	AC099794.1	0	0	0	0	0	0	0	0	1	0	2	1
	LINC01739	0	0	0	0	0	0	0	0	0	0	0	0
	AL162400.1	0	0	0	0	0	0	0	0	0	0	0	0
	AL162400.2	0	0	0	0	0	0	0	0	0	0	0	0
	AC096543.1	0	0	0	0	0	0	0	0	0	0	0	0
	AC096543.2	0	0	0	0	0	0	0	0	0	0	0	0
	FOXD3	13	11	15	2	5	2	3	3	4	0	1	0
	ALG6	424	363	337	424	502	479	529	584	572	445	440	473
	ITGB3BP	848	691	629	1007	959	863	405	507	546	529	563	634
	EFCAB7	170	165	129	162	177	146	207	255	195	187	205	221
	PGM1	985	1169	1201	962	963	1002	2993	2830	2924	2554	2410	2335
	ROR1	45	51	53	66	61	68	510	476	445	500	537	504
	UBE2U	0	3	0	0	1	1	0	0	0	0	0	0
	CACHD1	417	364	429	353	388	394	426	382	392	523	536	542
	RAVER2	629	606	667	640	643	605	896	852	853	1017	973	951
	JAK1	2071	2199	2240	2236	2397	2255	3208	3327	3110	2064	2230	2049
	AL357078.3	0	0	0	0	0	0	0	0	0	0	0	0
	AL357078.1	1	0	0	0	0	0	0	0	0	2	0	0
	AK4	1501	1650	1531	1878	1996	1942	3700	3490	3472	4006	4030	4309
	DNAJC6	18	29	25	30	31	42	67	44	49	44	61	42
	LEPROT	1715	1726	1683	1424	1538	1538	1819	1799	2018	1183	1217	1341
	LEPR	3	4	1	4	2	3	30	25	23	14	11	10
	PDE4B	91	110	99	22	31	24	134	120	143	25	24	33
	SGIP1	5	8	5	5	1	0	1	1	0	1	0	1
	TCTEX1D1	0	0	0	0	0	0	0	0	0	0	0	0
	INSL5	1	1	0	0	0	0	0	0	0	0	0	0
	WDR78	8	7	12	22	18	9	39	31	37	30	23	31
	MIER1	1244	1064	939	859	959	862	836	839	880	587	616	645
	SLC35D1	476	427	510	625	654	684	709	692	665	802	732	761
	C1orf141	0	0	0	0	0	0	0	0	0	0	0	0
	IL23R	0	0	1	1	0	1	0	0	0	0	0	0
	IL12RB2	0	0	0	0	0	2	0	0	0	0	0	1
	SERBP1	4852	4927	5289	5701	6368	5762	9670	9295	9554	11054	10897	10309
	LINC01702	0	0	0	0	0	0	0	0	0	0	0	0
	GADD45A	6034	6115	7010	4633	4032	3751	1283	1333	1252	1608	1506	1526
	GNG12	4858	4708	4842	4536	5506	4942	5075	5045	5167	4295	4647	4831
	DIRAS3	124	158	149	208	218	185	10	7	5	3	4	3
	WLS	1697	1723	1898	1518	1637	1726	3826	3706	3839	3779	3714	3839
	RPE65	0	0	1	0	0	0	0	0	0	0	0	0
	DEPDC1	1120	925	821	1179	1330	1083	808	1043	963	1017	1061	1167
	LINC01707	0	0	0	0	0	0	0	0	0	0	0	0
	AL512271.1	0	0	0	0	0	0	0	0	0	0	0	0
	LINC01758	0	0	0	0	0	0	0	0	0	0	0	0
	LRRC7	6	1	1	1	4	3	2	1	0	5	21	1
	LRRC40	940	963	880	811	971	800	679	757	783	622	765	752
	SRSF11	3481	2811	3020	2954	3317	2862	2690	2856	2994	2947	2842	2780
	ANKRD13C	1209	1169	1256	1066	1151	1097	937	894	870	773	767	807
	HHLA3	135	203	197	222	254	261	277	285	271	254	230	260
	CTH	3552	3683	3702	2956	3540	3404	732	729	688	422	443	457
	AL354872.2	2	5	2	4	5	2	1	2	3	1	0	1
	LINC01788	0	0	0	0	1	0	0	0	0	0	0	0
	AL513285.1	0	0	0	0	0	0	0	0	0	0	0	0
	PTGER3	4	3	1	1	2	2	1	1	1	0	0	1
	ZRANB2	3273	2799	2682	2577	2679	2439	2288	2540	2467	2165	2195	2138
	NEGR1	133	126	156	131	173	144	524	492	448	429	451	404
	AL583808.1	53	43	42	59	67	60	42	29	32	26	36	28
	AL583808.2	0	0	0	0	0	0	0	0	0	0	0	0
	LINC01360	0	0	0	0	0	1	0	0	0	0	0	0
	LINC02238	5	2	2	1	2	2	0	0	0	0	0	0
	LRRIQ3	50	41	27	36	58	33	71	100	74	50	45	52
	FPGT	332	269	218	354	363	338	511	569	557	320	337	304
	FPGT-TNNI3K	6	6	0	5	4	0	9	7	8	5	2	8
	TNNI3K	1	2	5	4	1	4	2	2	2	0	4	0
	LRRC53	2	2	0	0	0	0	0	0	0	0	0	0
	ERICH3	3	0	2	8	3	2	1	0	1	0	0	3
	AC135803.1	1	3	0	1	2	0	0	2	1	0	0	0
	CRYZ	2904	2750	2308	2023	2064	1865	2151	2200	2214	1797	1859	1965
	TYW3	906	838	820	843	879	774	1157	1167	1200	1170	1176	1202
	AC133865.1	0	0	0	0	0	0	0	0	0	0	0	0
	AC099786.3	0	0	0	0	0	0	0	0	0	0	0	0
	LHX8	0	1	0	0	0	0	0	0	0	0	0	0
	SLC44A5	132	128	128	197	212	181	408	370	460	278	339	277
	ACADM	1132	1119	1129	902	1177	1062	1413	1570	1591	1283	1353	1498
	RABGGTB	4905	4186	3906	4357	4916	4701	2502	2761	3080	2808	2843	2987
	MSH4	1	0	0	4	1	1	2	0	2	2	1	0
	ASB17	0	0	0	0	0	0	0	0	0	0	0	0
	AC092813.1	0	0	0	0	0	0	0	0	0	0	0	0
	AC092813.2	0	0	0	0	0	0	0	0	0	0	0	0
	ST6GALNAC3	0	0	0	2	0	1	0	0	0	0	0	0
	AC104458.1	0	0	0	0	0	0	0	0	0	0	0	0
	LINC02567	0	0	0	0	0	0	0	0	0	0	0	0
	ST6GALNAC5	1	4	4	2	0	0	0	1	3	1	0	0
	PIGK	740	697	756	945	1190	1080	1764	1948	2059	1553	1699	1675
	AK5	67	56	51	35	27	31	358	371	367	167	151	194
	ZZZ3	921	864	855	949	1170	1047	1990	2103	2083	1628	1811	1877
	USP33	1645	1572	1609	1325	1574	1433	2071	2285	2242	1698	1795	1854
	MIGA1	746	802	709	712	784	737	820	842	881	503	535	575
	NEXN	230	196	222	161	194	142	262	281	279	121	127	136
	FUBP1	1164	1016	1111	1083	1229	1140	1742	1767	1880	2376	2337	2144
	DNAJB4	2319	2340	2272	1904	2287	1877	340	398	332	323	294	294
	GIPC2	14	11	8	5	9	10	0	0	1	0	0	3
	PTGFR	615	637	618	954	1091	1029	980	1036	985	571	631	622
	IFI44L	2563	1840	2040	1771	2086	1548	1014	1196	1177	1602	1381	1967
	IFI44	6450	5301	5862	4848	5931	4706	1244	1551	1533	1726	1493	1985
	ADGRL4	2	0	0	1	0	0	0	0	1	0	0	0
	AL353651.2	0	0	0	1	0	0	0	0	0	0	0	0
	AL353651.1	0	0	0	0	0	0	0	0	0	0	0	0
	AC098657.2	0	0	0	0	0	0	0	0	0	0	0	0
	AL606519.1	0	0	0	0	0	0	0	0	0	0	0	0
	AL136234.1	0	0	0	0	0	0	0	0	0	0	0	0
	LINC01781	0	1	0	0	0	1	0	1	0	1	0	0
	ADGRL2	1957	1858	2065	1765	2097	2001	2826	2703	2666	897	940	990
	AC093580.1	0	0	0	0	1	0	0	0	0	0	0	0
	LINC01362	0	0	0	0	0	0	0	0	0	0	0	0
	LINC01361	0	0	0	1	0	0	10	6	6	5	5	10
	LINC01712	0	0	0	0	0	0	0	0	0	0	0	0
	LINC01725	4	7	5	17	16	14	3	6	4	6	5	3
	AL035706.1	0	0	0	0	0	0	0	0	0	0	0	0
	TTLL7	454	449	450	346	451	375	264	273	291	166	142	143
	AL359504.2	62	47	35	55	58	50	18	15	19	38	37	25
	PRKACB	630	657	627	792	916	896	1314	1227	1352	1084	1170	1179
	SAMD13	31	28	26	19	17	27	96	70	77	83	63	82
	DNASE2B	7	5	13	20	27	21	0	1	2	6	3	4
	RPF1	1788	1690	1624	1433	1737	1488	1155	1178	1468	1457	1497	1503
	GNG5	2941	2974	3074	3227	2774	3080	2018	2163	2287	2543	2368	2609
	SPATA1	11	5	5	9	6	9	8	8	7	5	2	6
	CTBS	1246	1106	1028	1407	1518	1472	884	894	911	722	682	712
	LINC01555	12	4	7	5	8	9	0	0	0	0	0	0
	SSX2IP	1415	1466	1381	1136	1190	1036	756	863	820	934	939	896
	LPAR3	414	527	485	386	453	402	1156	1048	1094	1215	1188	1206
	MCOLN2	154	134	159	86	93	78	204	239	209	157	181	172
	WDR63	7	6	10	7	8	4	8	9	7	3	1	2
	MCOLN3	350	317	301	179	149	139	139	210	186	136	112	118
	SYDE2	193	165	168	187	224	192	78	83	85	87	104	94
	C1orf52	1710	1680	1608	1060	1226	1039	540	621	665	579	679	606
	BCL10	2280	2219	2049	1564	1694	1521	1977	1858	2000	1888	1869	2003
	DDAH1	788	816	881	686	771	603	1630	1502	1454	1289	1294	1272
	AL360219.1	0	0	0	0	0	0	1	0	0	0	0	0
	AC092807.3	23	10	4	8	10	2	9	5	13	3	5	3
	AC092807.2	0	0	0	0	0	0	0	0	0	0	0	0
	CYR61	5009	5165	5387	4174	3976	4406	2382	2324	2063	1213	1265	1166
	AC092807.1	0	0	0	0	0	0	0	0	0	0	0	0
	ZNHIT6	1030	1082	1049	964	1111	1024	1277	1220	1269	1385	1325	1278
	COL24A1	12	2	6	29	34	40	0	4	1	12	12	15
	ODF2L	756	677	624	452	559	488	463	502	529	268	288	275
	CLCA2	42	38	43	72	91	72	18	15	14	11	7	3
	CLCA1	0	3	1	0	1	0	1	2	1	2	0	0
	CLCA4	0	0	0	0	0	0	0	0	0	4	0	0
	SH3GLB1	3072	2987	2952	1722	1677	1578	2224	2301	2304	1020	1072	1045
	SELENOF	6769	5603	5385	7571	7083	7308	5731	6122	6892	5766	6170	6906
	HS2ST1	1088	1006	1008	1127	1326	1196	1454	1522	1605	1262	1368	1379
	AC093155.3	2	4	0	1	1	2	5	11	3	0	0	0
	LINC01140	18	20	13	6	3	6	13	19	16	4	8	8
	AC099062.1	1	0	0	1	0	1	0	0	0	0	0	0
	LMO4	1051	1132	1134	1097	969	982	1251	1373	1130	941	926	990
	LINC01364	0	0	0	0	0	0	0	0	0	0	0	0
	LINC01773	1	1	2	0	0	0	0	0	0	0	1	0
	PKN2	1489	1457	1444	1725	2000	1856	1583	1680	1710	1964	2066	2090
	GTF2B	1630	1658	1498	1671	1677	1645	878	1013	1014	902	1012	1093
	KYAT3	728	745	596	670	728	659	603	729	661	690	738	783
	RBMXL1	1596	1508	1601	1500	1565	1566	874	900	867	1124	1086	1173
	GBP3	5056	4625	5006	3513	3980	3252	1174	1328	1301	1226	1130	1286
	GBP1	5581	4353	5352	4699	5340	4412	450	460	461	1798	1554	1823
	GBP2	977	1030	1017	1046	1175	958	970	967	1021	1132	996	1080
	GBP7	61	64	51	52	44	66	5	4	2	15	12	1
	GBP4	517	531	510	431	458	354	95	84	107	302	266	332
	GBP5	1800	1443	1483	810	832	628	215	245	207	109	82	100
	GBP6	14	10	4	41	49	40	1	1	0	0	0	1
	LRRC8B	734	743	797	878	1039	935	792	736	729	715	777	795
	LRRC8C	1640	1655	1763	1740	1899	1880	635	643	688	557	579	607
	AC093423.3	0	0	0	2	1	0	0	0	0	0	0	0
	AC099568.2	4	11	4	9	8	11	3	4	2	2	6	9
	LRRC8D	1036	1017	1044	1240	1344	1294	1778	1722	1708	1817	1997	1964
	AL391497.1	0	0	0	0	0	0	0	1	0	0	1	0
	ZNF326	753	675	724	725	696	710	584	703	600	737	758	758
	AC092783.1	0	0	0	0	0	0	0	0	0	0	0	0
	BARHL2	0	0	0	0	0	0	0	0	0	0	0	0
	LINC01763	0	0	0	0	1	0	0	1	0	0	0	0
	AC091614.1	6	1	7	3	2	2	1	2	1	0	2	1
	ZNF644	750	681	685	756	809	738	1125	1211	1139	957	1137	1074
	HFM1	0	0	0	0	0	0	0	0	0	0	0	1
	CDC7	1070	936	1036	1057	1215	1110	518	627	579	699	762	799
	TGFBR3	191	196	190	148	145	144	336	306	312	224	190	226
	BRDT	1	2	3	2	1	0	0	0	1	0	0	0
	EPHX4	136	126	144	135	134	130	196	214	235	223	217	271
	SETSIP	3	1	1	2	1	1	2	5	8	3	6	3
	BTBD8	5	5	16	1	8	16	0	1	1	0	0	1
	AC104836.1	47	99	0	70	76	36	56	83	49	41	33	42
	KIAA1107	60	6	58	9	0	22	30	37	43	22	36	33
	AC104836.2	0	0	0	0	0	0	0	0	0	0	0	0
	C1orf146	1	0	0	0	0	0	0	0	0	0	0	0
	GLMN	477	398	341	408	470	397	470	515	601	571	602	606
	RPAP2	493	455	439	530	687	555	757	807	841	911	984	972
	GFI1	31	32	31	9	9	9	10	11	15	22	19	17
	EVI5	305	328	325	391	423	398	809	803	824	555	566	571
	RPL5	16133	14859	13542	16969	19884	19953	17857	20331	23009	21476	23688	25530
	FAM69A	485	387	400	311	390	344	734	755	732	453	443	423
	MTF2	1138	1060	1054	952	1058	931	640	707	683	589	648	662
	TMED5	4419	4528	4687	3261	3898	3489	3032	3122	3097	2034	2198	2311
	CCDC18	140	112	123	112	103	82	199	204	208	211	203	200
	DR1	4285	4246	4417	4265	4314	4114	2320	2294	2312	2827	2894	2826
	FNBP1L	1433	1503	1406	1066	1314	1158	1431	1482	1368	1166	1329	1263
	BCAR3	577	593	637	739	690	688	2083	2050	1875	1002	1100	1071
	AL049796.1	21	24	22	23	18	11	10	5	13	3	6	17
	DNTTIP2	5593	4667	5011	4300	4938	3987	1756	2061	2130	2166	2105	2105
	GCLM	8044	8774	8533	8791	9420	8695	1360	1335	1278	1234	1172	1192
	ABCA4	164	195	132	255	305	322	22	31	31	38	56	45
	ARHGAP29	5483	5095	4900	4791	5776	4990	8587	8594	8804	12411	12942	12771
	AC097059.1	251	242	198	241	288	259	74	77	68	193	180	172
	AC097059.2	249	205	261	202	191	212	19	33	34	35	33	31
	ABCD3	1632	1473	1422	1519	1778	1484	1256	1449	1467	1552	1628	1448
	F3	646	737	642	473	489	466	192	174	170	103	107	107
	AC093117.1	0	0	0	0	1	0	0	0	0	0	0	0
	SLC44A3	43	29	45	8	1	6	54	66	60	12	12	10
	CNN3	3515	3357	3381	1961	1979	1974	1285	1546	1465	633	588	640
	ALG14	83	61	77	97	137	113	161	146	183	184	212	217
	TMEM56	233	280	211	370	425	376	543	530	535	804	889	863
	TMEM56-RWDD3	39	22	26	39	37	34	26	40	41	23	25	26
	RWDD3	580	552	441	508	456	458	385	431	452	317	325	355
	LINC01760	0	0	0	0	0	0	0	0	0	0	0	0
	LINC01650	0	0	0	0	0	0	0	0	0	0	0	0
	AL445218.1	0	0	0	0	0	0	0	0	0	0	0	0
	LINC01761	0	0	0	0	0	0	0	0	0	0	0	0
	AL356479.1	0	0	0	0	0	0	0	0	0	0	0	0
	AL683887.1	0	0	0	0	0	0	0	0	0	0	0	1
	AC099566.1	0	2	0	0	0	0	0	0	0	0	0	0
	LINC01787	0	0	0	0	0	0	0	0	0	0	0	0
	PTBP2	262	203	294	287	305	275	239	291	192	335	366	305
	DPYD	158	143	133	162	171	153	554	632	604	438	446	422
	LINC01930	1	0	0	0	0	0	0	0	0	0	0	0
	BX005019.1	0	0	0	0	0	0	0	0	0	0	0	0
	MIR137HG	8	3	5	1	1	1	1	1	0	1	0	0
	LINC01776	2	2	2	1	2	0	20	31	21	10	13	8
	SNX7	808	761	762	807	818	699	1119	1217	1236	1206	1225	1233
	PLPPR5	448	413	405	312	330	324	383	377	384	405	372	429
	PLPPR4	60	57	75	17	14	11	8	3	7	8	7	10
	LINC01708	1	1	1	0	0	0	0	1	4	1	0	1
	PALMD	126	111	103	50	54	26	1297	1320	1323	412	440	426
	FRRS1	771	714	670	800	865	877	441	424	446	667	677	765
	AGL	555	513	488	510	585	562	697	661	685	1016	1035	933
	SLC35A3	1098	1018	962	1136	1348	1238	862	901	914	1298	1405	1453
	AC118553.2	868	613	891	751	1050	1127	707	590	848	1084	856	1211
	MFSD14A	1279	1455	1383	1322	1514	1405	1484	1346	1541	1361	1544	1514
	SASS6	600	603	595	580	778	640	372	373	409	463	532	524
	TRMT13	405	360	372	380	490	399	370	474	402	394	363	406
	LRRC39	1	0	2	2	1	2	5	14	7	5	6	7
	DBT	794	791	735	930	1094	1019	1035	1162	1141	911	1027	1030
	RTCA	1452	1338	1517	1633	1686	1747	1589	1621	1622	1278	1305	1313
	AC104457.2	0	0	0	0	0	0	0	0	0	0	0	0
	CDC14A	218	230	207	241	214	206	227	210	189	166	185	175
	GPR88	0	0	0	0	0	0	0	0	0	0	0	0
	LINC01349	0	1	1	0	0	0	0	0	0	0	0	0
	VCAM1	9	11	14	0	1	5	2	0	2	1	0	0
	EXTL2	906	798	888	618	702	654	1064	1133	1208	893	915	1004
	SLC30A7	1232	1183	1176	1341	1389	1506	1390	1254	1423	1122	1145	1139
	DPH5	746	729	669	995	1193	1147	1062	1242	1286	1384	1326	1434
	S1PR1	299	276	256	52	57	77	301	303	301	43	39	48
	LINC01307	0	0	0	0	0	0	0	0	0	0	0	0
	LINC01709	1	1	1	1	1	0	2	2	1	0	0	0
	OLFM3	1	5	1	2	1	1	8	10	4	1	1	2
	AC114485.1	2	2	2	9	9	7	0	0	5	3	0	0
	AC099567.1	0	0	0	0	0	0	0	0	0	0	0	0
	COL11A1	21	18	20	27	35	25	0	0	2	2	1	0
	AC095032.2	0	0	0	0	0	0	0	0	0	0	0	0
	RNPC3	302	260	187	194	211	197	219	247	219	209	185	172
	AMY2B	10	17	9	16	19	11	32	40	35	41	24	40
	AMY2A	0	0	1	0	0	1	0	0	1	1	2	0
	AMY1A	0	0	0	0	0	0	0	0	1	0	0	0
	AMY1B	6	0	0	12	0	0	0	0	0	20	9	0
	AMY1C	30	26	27	12	19	18	2	0	0	31	36	48
	LINC01676	1	0	0	0	0	0	0	0	0	0	0	0
	LINC01677	0	0	0	0	0	0	0	0	0	0	0	0
	AL355306.2	0	0	0	0	0	0	0	0	0	0	0	0
	LINC01661	0	0	0	0	0	0	0	0	0	0	0	0
	PRMT6	565	617	639	634	650	625	1163	1232	1186	1273	1190	1233
	NTNG1	796	689	768	728	757	799	977	1050	924	222	253	255
	VAV3	472	469	437	1025	1099	1106	820	904	890	1074	1186	1166
	AL390036.1	0	1	0	0	1	0	2	0	1	1	2	2
	SLC25A24	1291	1418	1417	1478	1485	1458	1389	1498	1375	1466	1508	1371
	NBPF4	7	4	0	3	7	3	0	0	0	7	4	2
	AL359258.1	0	0	1	0	3	0	0	0	0	0	0	0
	AL390038.1	0	0	0	0	0	0	1	0	0	0	0	0
	NBPF6	0	0	7	0	0	0	2	0	1	1	1	0
	FAM102B	972	1105	988	816	952	824	1860	1825	1784	2499	2742	2649
	HENMT1	81	94	89	31	39	45	137	118	161	55	63	53
	PRPF38B	1330	1062	1132	998	1128	1014	1297	1359	1494	1513	1554	1432
	FNDC7	0	2	2	0	2	1	0	0	0	0	1	0
	STXBP3	1277	1218	1082	1216	1499	1277	990	1102	1146	1134	1111	1183
	AKNAD1	60	48	44	23	39	30	12	11	13	8	5	20
	AL449266.1	12	12	9	24	22	13	11	9	13	16	21	25
	GPSM2	555	551	554	357	416	420	684	687	695	613	697	716
	CLCC1	972	929	1028	1164	1384	1247	937	950	855	1061	1095	1128
	WDR47	767	774	837	691	760	706	543	563	559	452	473	390
	TAF13	2840	2279	2264	1710	1839	1941	861	811	987	589	606	541
	TMEM167B	2989	3073	2986	2453	3140	3135	2298	2221	2438	1617	1577	1703
	AL356488.2	0	0	0	0	0	0	0	0	0	0	0	0
	C1orf194	1	0	1	0	0	0	0	0	0	0	0	0
	KIAA1324	104	129	120	79	105	99	13	13	14	4	4	2
	SARS	8063	8358	8318	8777	9074	9467	5767	5877	5899	4724	4923	5060
	CELSR2	73	63	72	32	30	26	192	154	150	269	277	287
	PSRC1	258	307	277	151	174	180	416	393	413	545	509	539
	MYBPHL	0	1	0	0	0	0	0	0	0	0	0	0
	SORT1	739	872	981	1157	1254	1234	1580	1566	1607	1550	1562	1632
	PSMA5	6568	5957	5384	7243	6533	7072	4282	4635	4711	5048	5268	5746
	SYPL2	0	0	1	0	0	0	0	0	0	0	0	0
	ATXN7L2	184	189	229	187	208	225	166	143	109	190	147	145
	CYB561D1	604	646	626	388	398	431	752	587	660	459	437	500
	AMIGO1	83	91	113	53	53	79	259	229	201	194	193	200
	GPR61	1	3	1	0	2	1	1	1	1	0	1	0
	GNAI3	3110	3202	3082	3201	3729	3380	2341	2534	2560	2666	2646	2790
	GNAT2	5	1	4	3	3	1	6	4	2	7	6	4
	AMPD2	1961	2308	2342	1919	1637	1872	2066	1836	1623	1857	1739	1763
	GSTM4	719	801	858	634	647	696	672	644	616	816	844	868
	GSTM2	481	472	397	283	287	253	625	570	511	647	665	687
	GSTM1	26	32	37	26	36	39	21	33	38	39	29	32
	GSTM5	1	9	6	4	8	5	3	0	0	0	0	1
	GSTM3	2918	2831	2673	2547	2294	2492	1386	1350	1446	1155	1283	1283
	EPS8L3	7	1	3	19	19	18	1	0	0	7	7	2
	LINC01768	0	2	0	1	0	0	0	0	0	0	0	1
	AL450468.2	0	5	2	0	1	2	0	0	1	0	0	1
	CSF1	364	405	454	255	209	186	368	390	352	213	163	171
	AHCYL1	6345	6746	6604	7470	8492	7929	3382	3263	3369	3373	3445	3285
	STRIP1	1194	1294	1350	1416	1289	1285	783	771	689	874	916	883
	ALX3	0	1	0	0	0	0	1	1	1	0	0	0
	UBL4B	0	0	0	1	0	0	0	0	1	0	0	0
	SLC6A17	0	0	0	0	0	0	0	0	0	0	0	1
	KCNC4	418	477	512	321	336	325	429	395	364	341	335	337
	RBM15	446	463	492	541	532	504	235	225	228	331	257	318
	SLC16A4	9	1	5	4	6	6	2	2	7	3	6	3
	LAMTOR5	3860	3645	3284	4606	4166	4363	2284	2666	2797	3471	3596	3886
	PROK1	0	0	0	0	0	0	1	0	0	0	0	0
	AL358215.2	0	0	0	0	0	0	0	0	0	0	0	0
	CYMP-AS1	0	1	0	0	0	0	0	0	0	0	0	1
	KCNA10	2	1	3	0	1	0	0	1	0	1	0	0
	KCNA2	0	1	1	0	0	0	0	0	0	0	0	0
	AL365361.1	0	0	0	0	0	0	0	0	0	0	0	0
	KCNA3	0	0	0	0	0	0	0	0	0	0	0	0
	CD53	25	18	10	14	10	16	6	1	5	2	7	3
	LRIF1	1507	1376	1517	1601	1718	1632	1105	1205	1141	857	902	1022
	DRAM2	612	646	590	820	986	950	834	971	1031	935	908	1024
	CEPT1	499	470	421	584	581	588	686	779	728	774	837	855
	DENND2D	9	9	12	20	12	16	30	18	18	40	33	37
	CHI3L2	1	8	0	0	3	1	9	11	13	3	4	3
	CHIA	0	0	0	0	1	0	0	0	0	0	0	0
	PIFO	1	1	0	0	0	1	2	0	5	4	4	3
	OVGP1	11	11	12	15	12	13	42	38	31	36	41	49
	WDR77	1351	1420	1595	1958	1940	2117	2441	2428	2381	3234	3071	3181
	ATP5F1	4642	4072	4030	5563	5688	5465	5493	6242	6477	7433	7520	8145
	C1orf162	8	1	4	4	4	7	5	6	3	5	3	10
	TMIGD3	0	0	1	1	0	0	0	0	0	3	0	1
	ADORA3	1	0	4	2	1	1	1	0	0	2	0	0
	RAP1A	851	852	813	1063	1224	1004	1218	1281	1235	1507	1543	1476
	LINC01160	4	1	1	2	1	2	2	0	1	1	1	0
	FAM212B	127	128	153	90	91	83	123	146	118	254	197	219
	DDX20	950	890	896	895	1130	977	868	947	942	1048	1045	1067
	KCND3	1	0	0	1	0	0	0	0	0	0	0	0
	LINC01750	0	0	0	0	0	0	0	0	0	0	0	0
	AL445426.1	0	0	0	0	0	0	0	0	0	0	0	0
	CTTNBP2NL	1463	1570	1572	1483	1672	1593	1193	1046	1016	662	686	732
	WNT2B	26	25	26	12	19	7	30	30	42	38	44	36
	ST7L	642	591	704	721	747	674	448	438	457	526	561	596
	CAPZA1	6252	5997	6025	7048	8261	6891	6290	6337	6278	5849	6092	6011
	MOV10	2240	2091	2162	2135	1884	1815	1381	1223	1106	1796	1632	1583
	RHOC	9270	11013	11772	10929	10736	11508	10805	10062	10255	8158	8374	8181
	AL603832.3	8	6	13	7	3	6	1	5	0	7	2	0
	PPM1J	391	537	419	194	190	193	139	131	131	82	86	79
	FAM19A3	50	61	56	4	8	8	43	35	36	10	8	5
	LINC01356	50	61	53	59	52	57	46	35	27	46	49	33
	AL390729.1	57	47	44	53	54	44	37	38	42	40	40	43
	SLC16A1	6786	7019	6972	7395	8601	8211	6151	6453	6514	6811	7191	7270
	AL357055.3	1	3	9	15	11	10	9	12	7	3	8	9
	LRIG2	688	684	640	534	556	540	513	509	531	488	493	482
	MAGI3	358	343	311	369	411	402	294	313	282	292	270	264
	PHTF1	1374	1242	1340	1510	1616	1498	776	812	776	818	802	855
	RSBN1	581	613	523	499	537	497	452	454	440	513	462	442
	PTPN22	33	21	31	10	19	8	9	7	4	0	0	0
	BCL2L15	23	13	20	2	9	8	1	2	3	5	5	10
	AP4B1	1056	1032	1096	742	764	830	672	703	699	664	687	702
	DCLRE1B	1198	1284	1431	1294	1260	1380	540	566	475	804	854	880
	HIPK1	1828	1844	1929	2192	2400	2262	1358	1252	1230	1718	1783	1722
	OLFML3	53	68	63	16	23	23	13	15	7	11	3	2
	SYT6	0	0	0	0	0	0	0	0	0	0	0	0
	AL121999.1	0	0	0	0	0	0	0	0	0	0	0	0
	TRIM33	855	843	849	936	1007	944	1003	1035	914	991	1007	917
	BCAS2	2184	2061	2032	2169	2142	2050	1295	1410	1546	1543	1476	1415
	DENND2C	344	260	271	150	151	147	61	54	56	40	58	41
	AMPD1	1	0	0	0	0	1	0	1	1	0	0	1
	NRAS	1935	1905	1838	1830	1953	1848	1657	1688	1840	1329	1362	1406
	CSDE1	7538	7525	8511	10627	11719	11788	13645	13757	13555	14057	14814	14787
	SIKE1	1585	1485	1399	1478	1568	1278	1189	1316	1271	1283	1352	1457
	SYCP1	0	0	0	0	0	0	0	0	0	0	0	0
	TSHB	0	0	0	0	0	0	0	0	0	0	0	0
	TSPAN2	172	180	195	681	684	738	3	1	2	0	1	2
	LINC01765	0	0	0	0	0	0	0	0	0	0	0	0
	NGF	53	61	56	43	42	42	3	1	1	12	21	8
	VANGL1	734	845	903	720	837	900	896	890	882	1074	1016	1080
	CASQ2	0	0	0	0	0	0	0	0	1	0	0	0
	NHLH2	0	0	0	0	0	1	0	0	0	0	0	0
	LINC01649	0	0	1	1	0	0	0	0	0	0	0	0
	SLC22A15	15	14	11	114	114	122	7	3	4	18	12	15
	MAB21L3	5	5	6	12	7	1	6	7	8	24	21	18
	LINC01779	0	0	0	0	0	0	0	0	0	0	0	0
	ATP1A1	8405	9457	9838	10914	11292	11366	12040	11536	10731	14772	14688	14464
	LINC01762	1	0	0	0	0	0	1	0	0	0	1	0
	AL136376.1	0	0	0	0	0	0	0	0	0	0	0	0
	AL390066.1	1	4	5	6	4	1	8	11	6	9	3	8
	CD58	542	462	466	669	668	580	358	413	416	356	380	455
	IGSF3	5	3	1	3	2	2	1	2	1	2	2	4
	C1orf137	0	0	0	0	0	0	0	0	0	0	0	0
	CD2	0	0	0	0	0	0	0	0	0	1	0	0
	AL157904.1	0	0	0	0	0	0	0	0	0	0	0	0
	PTGFRN	1	1	0	0	1	1	0	0	3	1	0	1
	CD101	1	0	0	1	2	1	0	0	0	0	0	0
	TTF2	1063	1055	1167	1485	1641	1586	760	787	677	1143	1137	1148
	TRIM45	363	375	380	326	299	302	247	258	214	177	154	168
	VTCN1	18	16	10	39	40	30	0	2	2	1	7	9
	LINC01525	0	0	0	0	0	0	0	0	0	0	0	0
	AL358072.1	1	2	0	1	1	0	1	1	1	3	2	0
	MAN1A2	643	610	586	740	891	891	1627	1593	1692	1278	1304	1307
	FAM46C	324	386	376	295	292	297	378	371	335	371	361	345
	GDAP2	1138	1170	1186	1143	1324	1277	611	663	608	701	703	682
	WDR3	2305	2416	2373	2474	2855	2597	2769	2951	2688	4023	4151	4116
	SPAG17	11	3	7	0	0	2	8	8	10	1	2	2
	TBX15	43	40	52	19	22	22	28	25	29	13	20	22
	AL139420.1	0	0	0	0	0	0	0	0	0	0	0	0
	AL139420.2	0	0	0	0	0	0	0	0	0	0	0	0
	WARS2	193	198	212	289	364	369	447	475	514	506	480	527
	AL359915.1	0	0	0	0	0	0	0	0	0	0	0	0
	LINC01780	0	0	0	0	0	0	0	0	0	0	0	0
	HAO2	0	0	0	0	0	0	0	0	0	0	0	0
	HSD3B2	0	0	0	0	0	0	0	0	0	0	0	0
	HSD3B1	0	0	0	0	1	0	0	0	0	0	0	0
	ZNF697	1493	1384	1445	1212	1241	1180	719	697	683	310	277	275
	PHGDH	6527	8396	8089	7824	6953	7305	7399	6968	6784	6843	6848	6447
	HMGCS2	0	0	0	0	0	0	0	0	0	8	3	6
	REG4	0	4	4	42	43	38	9	21	13	4052	3863	3965
	ADAM30	1	0	1	0	0	3	0	0	0	0	0	0
	NOTCH2	1667	1793	1844	2003	2558	2457	2649	2548	2600	3549	3523	3442
	AC245008.1	5	1	1	0	0	1	1	3	0	1	1	1
	SEC22B	4253	4180	4305	4548	4573	4528	4033	3940	3890	3426	3617	3581
	NBPF26	913	787	895	938	972	999	839	773	710	912	928	837
	PPIAL4A	7	11	6	2	2	4	8	12	5	16	6	12
	LINC00623	264	244	275	245	274	264	546	545	589	346	364	340
	FCGR1B	0	0	0	0	0	0	0	0	0	0	0	0
	AC244453.1	0	0	0	0	0	0	1	0	0	0	0	0
	FAM72B	262	279	280	220	270	212	417	505	473	495	490	521
	SRGAP2C	413	415	435	450	461	508	420	396	404	376	350	315
	AC244021.1	5	6	2	2	0	0	3	5	0	3	1	3
	AC244021.2	1	3	0	0	0	0	0	0	1	1	0	0
	AL592494.1	0	0	0	0	0	0	0	0	0	0	0	0
	AL592494.3	2	0	2	0	0	1	1	3	1	1	2	1
	LINC01691	0	0	0	0	0	0	0	0	0	0	0	0
	AC239859.3	2	2	1	0	1	0	0	0	0	2	0	1
	AC239800.2	2	0	0	0	0	0	0	0	1	0	0	0
	AC239800.3	55	53	49	72	69	63	132	112	124	101	89	92
	AC239798.2	0	0	0	0	0	0	0	0	0	0	0	0
	HIST2H3PS2	0	0	0	0	0	0	0	0	0	0	0	0
	FAM72C	45	72	57	86	56	50	117	160	113	110	139	97
	AC245595.1	481	381	449	478	383	409	278	254	264	431	370	426
	PPIAL4E	0	0	0	0	0	0	0	0	0	0	0	0
	AC246785.3	7	10	0	7	0	3	0	3	4	0	0	3
	NBPF15	1574	1539	1502	1276	1325	1350	1667	1678	1549	1090	1135	1078
	PPIAL4F	0	0	0	0	0	0	2	0	0	0	0	0
	LINC01632	1	0	1	0	0	0	0	0	0	0	0	0
	FP700111.1	0	1	1	0	0	0	0	0	0	0	0	0
	SRGAP2B	523	536	587	526	491	517	544	483	449	344	343	341
	FAM72D	149	151	176	107	166	125	264	303	284	262	271	315
	PPIAL4D	2	0	0	0	0	2	0	0	0	0	0	1
	AC245014.3	5	11	9	8	10	11	9	0	10	8	15	4
	AC245014.1	5	1	4	3	8	2	1	0	0	3	3	3
	NBPF20	294	236	224	269	285	295	332	314	298	336	338	323
	GPR89A	799	733	844	805	1106	987	920	982	874	1159	1150	1217
	PDZK1	11	12	12	11	9	8	6	11	14	20	35	30
	CD160	2	1	2	2	0	3	0	0	0	0	0	0
	RNF115	1306	1299	1297	1440	1466	1491	1322	1401	1437	1894	1942	1988
	POLR3C	1278	1247	1420	1276	1233	1199	748	752	751	960	990	976
	NUDT17	160	175	132	170	165	173	101	109	101	101	108	97
	PIAS3	1706	1922	1948	1366	1534	1520	2727	2335	2368	2305	2179	2208
	ANKRD35	0	1	1	0	0	1	3	3	2	1	1	2
	ITGA10	46	41	42	29	39	35	54	63	57	55	55	40
	PEX11B	1012	949	971	635	735	707	974	923	1029	1062	1033	1100
	RBM8A	6701	6122	6743	6024	6342	6330	5244	5656	5594	6469	6288	6203
	AC243547.3	2	1	6	4	6	2	4	0	5	8	5	0
	LIX1L	2338	2489	2502	1760	2015	1832	2593	2321	2365	2408	2388	2450
	ANKRD34A	208	236	248	127	127	125	278	257	277	240	265	254
	POLR3GL	933	964	925	1167	1364	1310	866	762	815	736	752	748
	TXNIP	4974	5177	4969	5566	5946	5555	4069	3763	3695	7065	6915	6921
	HFE2	1	2	0	1	0	0	0	0	0	0	0	0
	LINC01719	102	109	80	50	64	62	106	121	109	63	48	45
	NBPF10	610	554	522	428	438	409	674	622	535	577	509	533
	AC239799.1	22	0	13	0	10	0	7	6	0	3	14	10
	NOTCH2NL	523	618	483	501	457	539	414	394	394	446	497	443
	AC239799.2	8	8	11	3	2	10	10	17	14	9	14	9
	AC243756.1	0	0	0	0	0	0	0	0	0	0	0	0
	AC245407.1	0	0	0	0	0	0	0	0	0	0	0	0
	NBPF12	378	374	446	450	447	387	559	612	528	452	495	479
	AC244394.2	1	0	1	0	0	0	0	0	0	1	2	1
	PRKAB2	3547	3306	3379	2778	3417	3132	1456	1527	1406	962	1052	1164
	FMO5	32	23	20	10	18	14	24	30	28	45	47	33
	CHD1L	1080	990	1088	1242	1171	1193	1822	1854	1856	2076	2022	1936
	BCL9	1604	1819	2033	1664	1685	1777	1658	1456	1418	1453	1454	1413
	ACP6	730	750	726	671	698	677	2399	2405	2276	3273	3156	3157
	AC241644.1	0	0	0	0	0	0	0	0	0	0	0	0
	GJA5	3	3	2	4	2	3	0	0	0	9	10	10
	AC241644.2	0	0	0	0	0	0	0	0	1	0	0	0
	GJA8	0	0	0	0	0	0	0	0	0	0	0	0
	GPR89B	419	308	305	502	411	472	392	366	482	484	535	543
	AC239803.2	0	0	0	0	0	0	1	0	0	0	0	0
	AC239803.3	0	3	1	0	0	0	1	0	1	2	2	1
	NBPF11	734	650	631	735	709	703	725	765	687	640	609	620
	AC239809.3	5	5	4	2	2	3	6	8	5	4	3	8
	AC239803.1	2	0	0	1	0	0	0	0	0	0	0	0
	LINC01731	0	0	0	0	0	0	0	0	0	0	0	0
	AC245100.6	12	9	8	13	18	7	1	6	0	1	0	1
	AC245100.1	3	2	1	0	1	1	1	1	0	0	1	0
	AC245100.7	0	0	0	0	0	0	0	2	4	1	0	0
	PPIAL4G	0	0	0	0	2	0	0	0	1	0	0	0
	NBPF14	1010	1009	919	908	889	913	1320	1095	996	1177	1145	1051
	NUDT4P1	150	171	184	181	134	165	143	164	193	188	203	211
	PDE4DIP	1949	1889	1935	873	812	780	1460	1480	1257	701	711	626
	AC239804.1	3	4	5	1	4	0	6	3	7	2	3	4
	NBPF9	1965	1893	2008	1615	1638	1717	1826	1723	1662	1532	1555	1343
	AC245297.3	433	376	281	421	363	420	434	465	531	344	384	415
	AC245297.2	4	7	3	7	2	4	7	14	12	10	9	8
	NBPF19	438	378	413	393	422	409	443	386	359	471	409	412
	PPIAL4C	12	10	15	11	3	4	5	15	14	17	8	7
	LINC00869	76	76	68	95	93	104	184	171	165	152	116	122
	AC242842.1	16	3	6	5	7	6	1	2	1	1	1	1
	FCGR1A	0	0	0	0	0	0	0	0	0	0	0	0
	HIST2H2BF	27	9	21	25	31	31	38	42	51	54	67	58
	HIST2H3D	0	2	1	3	0	0	1	1	2	2	2	0
	HIST2H4A	290	291	276	268	181	327	446	388	510	389	549	507
	HIST2H3C	1	1	5	2	3	2	2	5	7	4	3	4
	HIST2H2AA3	0	0	0	0	0	0	0	0	0	0	32	0
	AC239868.4	17	7	9	18	7	7	25	26	27	19	20	18
	HIST2H2AA4	379	481	383	553	486	486	467	459	471	769	754	790
	HIST2H3A	4	1	2	6	6	2	5	4	7	9	6	6
	HIST2H4B	67	16	27	70	168	13	257	302	299	237	75	103
	HIST2H2BE	443	469	495	736	930	821	589	512	562	882	881	841
	HIST2H2AC	5	7	9	9	4	6	6	6	1	6	5	5
	HIST2H2AB	0	0	0	1	0	0	0	0	0	1	0	0
	BOLA1	203	239	212	314	249	278	156	170	161	176	179	176
	SV2A	3	5	6	4	1	3	1	0	0	1	0	2
	SF3B4	2882	3362	3590	2832	2699	2907	2442	2107	2416	2384	2323	2335
	MTMR11	841	867	887	551	567	542	396	354	310	158	163	164
	OTUD7B	1727	1637	1822	1868	1970	1979	1445	1210	1194	1373	1240	1168
	VPS45	777	761	811	709	777	772	1141	1197	1150	1166	1163	1132
	PLEKHO1	783	805	801	548	531	526	210	205	190	266	210	223
	ANP32E	3938	3766	3699	2940	3625	3307	3263	3052	3342	2887	3085	2843
	CA14	72	72	87	91	112	99	48	34	46	42	63	65
	APH1A	6387	7313	7854	7194	7446	8492	6316	5721	6131	6725	6625	6861
	C1orf54	217	164	153	196	160	200	25	26	40	41	38	33
	CIART	319	448	449	229	276	282	456	455	466	377	356	427
	MRPS21	4211	4474	4392	4366	4150	4545	2266	2575	2740	2745	2792	3124
	PRPF3	2013	1866	1875	1495	1762	1672	1279	1255	1250	1484	1451	1352
	RPRD2	1271	1313	1529	1571	1736	1727	2273	1903	1854	1991	2084	2165
	TARS2	2905	3344	3532	2635	2512	2792	2159	2208	2096	2270	2286	2158
	ECM1	2398	2867	3101	2467	2578	2727	129	130	97	224	238	232
	FALEC	12	13	12	10	9	6	15	20	16	17	19	8
	ADAMTSL4	197	217	216	136	136	152	91	83	77	145	151	144
	MCL1	11829	11832	12414	7646	8440	7803	7435	7777	7727	5957	6002	6159
	ENSA	4278	4191	4587	3863	4357	4200	4194	4435	4603	5806	5648	5787
	GOLPH3L	1515	1493	1557	1764	2086	1852	2363	2272	2410	4135	3981	4273
	HORMAD1	0	0	0	0	0	0	0	0	0	0	0	0
	CTSS	48	34	27	15	15	12	95	103	106	17	17	25
	CTSK	16	5	11	8	6	20	38	41	39	38	41	34
	ARNT	1347	1676	1545	1318	1381	1397	1455	1375	1354	1483	1413	1418
	CTXND2	0	4	2	2	0	1	0	0	0	0	0	0
	SETDB1	798	869	908	669	624	611	934	947	926	895	921	830
	CERS2	9083	10759	12130	10565	11142	11881	9787	9346	8989	13886	13860	13978
	ANXA9	12	10	13	15	7	13	9	11	12	46	27	25
	MINDY1	647	714	700	380	360	384	615	528	470	423	460	422
	PRUNE1	1960	2113	2247	1640	1845	1909	1022	1062	1000	1249	1350	1374
	BNIPL	12	11	6	5	5	9	9	7	11	6	8	10
	C1orf56	233	258	250	259	250	237	321	315	298	266	280	275
	CDC42SE1	4031	4509	4467	2694	2745	2904	2068	2035	1884	1539	1643	1548
	MLLT11	11950	12856	13741	12718	14114	14228	1884	1771	1704	1044	1109	1085
	GABPB2	177	183	215	156	190	142	338	350	322	301	334	329
	SEMA6C	223	269	239	160	116	129	144	124	110	107	96	86
	TNFAIP8L2	1	0	2	0	1	0	0	0	0	0	0	0
	SCNM1	3242	3181	3892	3087	3395	3656	1149	1122	1158	1130	1020	1102
	LYSMD1	561	579	574	516	577	563	175	207	182	216	221	219
	TMOD4	1	1	0	4	12	3	2	2	7	2	6	3
	VPS72	1886	2197	2197	1758	1907	1905	1801	1693	1706	1682	1686	1713
	PIP5K1A	4640	4817	5530	3760	4231	4400	3733	3779	3575	3307	3308	3567
	PSMD4	6308	6728	7119	5062	4960	5446	5286	5728	5620	5761	5446	5721
	ZNF687	1172	1445	1408	1198	1234	1211	1221	986	995	1094	1046	1048
	PI4KB	5343	6121	6527	4305	4654	4768	3949	3680	3661	3887	3659	3822
	AL391069.4	1	1	0	0	0	0	0	2	0	0	1	0
	RFX5	1873	1909	1894	1496	1609	1497	1905	1765	1825	1606	1510	1426
	SELENBP1	627	666	662	355	342	316	1049	992	1044	1569	1418	1339
	PSMB4	11212	12358	12683	10296	9846	12101	7196	7792	7594	7369	7558	7676
	POGZ	1320	1394	1388	1445	1493	1488	1655	1552	1466	1626	1672	1618
	CGN	461	444	404	148	131	151	135	111	115	139	103	96
	TUFT1	1601	1595	1782	1058	1040	1208	461	455	421	483	472	472
	SNX27	1574	1523	1526	1781	1809	1840	1435	1306	1226	1202	1180	1130
	CELF3	1	1	4	0	0	0	0	0	0	0	0	0
	RIIAD1	0	0	0	0	0	0	0	0	0	0	0	0
	MRPL9	2169	2202	2238	1699	1674	1633	1626	1588	1634	1707	1675	1647
	OAZ3	31	16	31	12	15	15	52	47	53	25	31	33
	TDRKH	995	1107	1049	993	1129	1074	883	862	869	629	614	569
	AL589765.6	0	1	0	1	0	2	0	0	1	0	0	0
	LINGO4	0	0	1	1	0	0	0	0	0	0	0	0
	RORC	2	5	5	4	5	2	2	0	1	3	2	2
	C2CD4D	5	8	7	2	1	0	3	2	4	3	5	4
	THEM5	0	0	0	1	0	0	0	0	0	0	0	0
	THEM4	352	340	328	409	433	432	510	527	523	560	650	610
	S100A10	10754	12064	10317	11572	11468	10853	7105	7006	7136	6314	5833	6433
	S100A11	9246	10204	9452	7373	6598	7271	9178	9574	9312	6791	6444	6809
	TCHHL1	0	1	0	0	0	0	0	0	0	0	0	0
	TCHH	3	0	0	0	0	0	2	6	3	3	4	2
	RPTN	1	0	0	0	0	0	0	0	0	1	1	3
	AL589986.2	14	3	2	9	1	6	0	1	2	1	0	0
	HRNR	0	0	0	0	0	0	0	0	0	0	0	0
	FLG	2	2	0	0	0	0	0	0	0	0	0	0
	FLG2	0	0	0	0	0	0	0	0	0	0	0	0
	CRNN	0	0	0	1	0	0	0	0	0	0	0	0
	LCE5A	1	0	0	1	1	1	2	3	2	6	12	7
	CRCT1	0	0	0	1	1	0	0	0	0	0	0	0
	LCE3E	0	1	1	1	0	0	0	1	0	0	0	1
	LCE3D	1	0	1	1	5	1	0	0	0	0	1	0
	LCE3C	0	0	0	0	0	0	0	0	0	0	0	0
	LCE3B	0	0	0	0	0	0	0	0	0	0	0	0
	LCE3A	0	0	0	0	0	0	0	0	0	0	0	0
	LINC00302	0	0	0	0	0	0	0	0	0	0	0	0
	LCE2D	0	0	0	0	0	0	0	0	0	0	0	0
	LCE2C	0	0	0	0	1	0	0	0	0	0	0	0
	LCE2B	0	0	0	0	0	0	0	0	0	0	0	0
	LCE2A	0	0	0	0	0	0	0	0	0	0	0	0
	LCE4A	0	0	0	0	0	0	0	0	0	0	0	0
	C1orf68	0	0	0	0	0	0	0	0	0	0	0	0
	KPRP	5	8	6	1	6	8	0	0	1	0	0	0
	LCE1F	0	0	1	0	0	0	0	0	0	0	0	0
	LCE1E	0	1	0	0	0	0	1	0	0	0	0	0
	LCE1D	0	0	0	0	0	0	0	0	0	0	0	0
	LCE1C	0	0	0	0	0	0	0	0	0	0	0	0
	LCE1B	0	0	0	0	0	0	0	0	0	0	0	0
	LCE1A	0	0	0	0	0	0	0	0	0	0	0	0
	LCE6A	0	0	0	0	0	0	0	0	0	0	0	0
	SMCP	0	0	0	0	0	0	0	0	0	0	0	0
	IVL	0	0	0	1	0	0	0	0	0	0	0	0
	SPRR5	0	0	0	0	0	0	0	0	0	0	0	0
	SPRR4	0	0	0	0	0	0	0	0	0	0	0	0
	SPRR1A	0	0	0	0	0	0	0	0	0	0	0	0
	SPRR3	0	0	0	0	0	0	0	0	0	0	0	0
	SPRR1B	0	0	0	0	0	0	0	0	0	1	0	0
	SPRR2D	2	2	0	3	2	4	1	0	0	0	1	0
	SPRR2A	0	0	0	0	0	0	0	0	1	0	0	0
	SPRR2B	0	1	0	0	0	0	0	0	0	0	0	0
	SPRR2E	1	0	0	0	0	1	0	0	0	0	0	0
	SPRR2F	0	0	0	0	0	0	0	0	0	0	0	0
	SPRR2G	0	0	0	0	0	0	0	0	0	0	0	0
	AL161636.1	0	0	0	0	0	0	0	0	0	0	0	0
	LELP1	0	0	0	0	0	0	0	0	0	0	0	0
	PRR9	2	0	1	1	0	0	0	1	0	0	0	0
	LOR	0	0	0	0	0	0	0	0	0	0	0	0
	PGLYRP3	0	0	0	0	0	0	0	0	0	0	0	0
	PGLYRP4	0	0	0	0	0	0	0	0	0	0	0	0
	S100A9	34	26	23	212	203	184	68	74	97	878	819	856
	S100A12	0	0	0	0	0	0	0	0	0	0	0	0
	S100A8	0	0	0	0	0	0	0	0	0	0	1	1
	S100A7A	0	0	0	0	0	0	0	0	0	0	0	0
	S100A7L2	0	0	0	0	0	0	0	0	0	0	0	0
	S100A7	0	0	0	0	0	0	0	0	0	0	0	0
	S100A6	9778	9649	7916	6761	6031	6077	20625	20327	21858	19915	21352	20255
	S100A5	49	69	58	31	38	35	28	14	16	9	14	7
	S100A4	624	626	462	395	364	400	1409	1529	1427	1874	1972	2042
	S100A3	82	94	75	22	27	26	258	299	220	59	64	64
	S100A2	1814	2198	1689	792	711	791	1162	1187	1179	421	448	478
	S100A16	9802	12284	11691	13427	11998	12548	12042	12444	11754	12169	11655	13023
	S100A14	515	754	604	586	594	596	19	25	21	41	53	54
	S100A13	2979	2719	2336	2115	1798	1842	2273	2320	2307	3237	3439	3222
	S100A1	14	14	12	5	5	9	1	6	5	7	3	8
	CHTOP	2680	2820	2624	2900	2847	2978	1684	1759	1838	2296	2195	2111
	SNAPIN	1344	1262	1256	1272	1164	1186	1165	1369	1336	1363	1393	1440
	ILF2	16031	16133	17987	13604	16519	16644	12007	12242	13131	15307	14511	15135
	NPR1	22	31	27	43	38	50	1	0	1	2	0	1
	INTS3	1907	1836	2164	2019	2079	2258	4018	3498	3409	3537	3602	3407
	AL513523.10	4	9	3	2	1	1	0	3	0	5	4	2
	SLC27A3	70	113	75	18	13	30	134	153	142	89	112	94
	GATAD2B	840	938	884	896	940	872	1020	909	928	966	921	941
	DENND4B	2241	2551	2809	2559	2438	2582	1794	1535	1455	1752	1594	1627
	CRTC2	1787	2266	2336	1589	1512	1581	1084	1051	953	1010	988	1056
	SLC39A1	6421	7743	8220	5666	5887	6611	4535	3999	4046	4430	4266	4462
	CREB3L4	310	383	355	248	282	275	715	674	652	608	670	679
	JTB	3477	3321	2919	4697	3807	4420	3020	3125	3148	4103	4030	4169
	AL358472.2	45	43	41	58	48	56	48	45	53	52	46	42
	RAB13	4570	4309	4263	3690	3981	3745	4136	3799	4152	2974	3081	2773
	RPS27	16809	15176	16306	17190	16207	17817	13830	15599	15662	16852	16585	16286
	NUP210L	1	0	0	0	0	1	0	0	0	0	1	0
	TPM3	12593	12969	14270	11928	13195	13278	13401	13382	14363	11700	11618	11588
	C1orf189	2	0	1	0	0	0	3	0	1	0	1	0
	C1orf43	8893	9177	9345	10015	10774	11283	8960	9824	9930	10737	10422	11203
	UBAP2L	4902	5569	6100	5021	5509	5594	7098	6465	6371	7749	8221	7941
	HAX1	6950	6823	7046	7680	7224	7277	3606	4064	3603	3156	3417	3655
	AQP10	0	1	0	0	0	1	0	0	0	1	0	0
	ATP8B2	3311	3788	3915	3446	3337	3700	2638	2298	2129	1933	1973	1983
	IL6R	805	700	803	451	479	532	307	332	329	607	571	606
	SHE	0	0	0	0	0	0	0	0	0	0	0	0
	TDRD10	0	0	0	0	0	1	0	0	0	0	0	0
	UBE2Q1	2810	2652	3247	2547	2737	2832	3557	3228	3357	3545	3333	3365
	CHRNB2	0	0	0	0	0	0	0	3	1	0	0	0
	ADAR	13136	12308	14843	11239	12978	12043	11043	9729	10251	11952	11173	11560
	KCNN3	33	38	46	111	112	97	43	34	30	63	74	80
	PMVK	306	321	362	194	192	236	1012	924	1059	876	782	823
	AL451085.1	0	1	1	0	0	0	0	1	1	4	0	1
	PBXIP1	1572	1850	1732	1028	1045	1043	2482	2110	2336	1500	1474	1495
	PYGO2	1674	1844	1981	1417	1668	1700	2686	2377	2411	2698	2557	2509
	SHC1	9261	11004	10970	8251	7686	8364	6595	5852	5611	4393	4440	4278
	CKS1B	6727	6348	6886	7155	7042	7986	2592	2833	2994	4069	4073	4437
	FLAD1	1823	1915	1996	2016	2005	2112	1787	1724	1730	1700	1549	1717
	LENEP	0	0	1	0	1	1	0	0	0	0	0	0
	ZBTB7B	984	1030	1203	856	830	819	950	774	731	847	709	752
	DCST2	3	8	4	5	8	8	8	9	9	7	8	7
	DCST1	0	1	0	0	0	0	0	0	0	1	2	0
	ADAM15	5753	6527	6843	8135	7318	7901	7142	6089	5929	9153	8407	8406
	EFNA4	592	737	658	308	305	271	498	510	417	317	338	342
	AL691442.1	0	0	0	0	0	0	0	3	1	0	0	2
	EFNA3	367	497	454	201	156	186	417	399	389	299	309	339
	EFNA1	819	824	771	354	342	369	555	628	562	573	552	574
	SLC50A1	3002	3134	3126	2254	2497	2587	2770	2763	3124	2365	2227	2577
	DPM3	506	516	461	575	486	523	368	378	404	452	387	407
	KRTCAP2	2933	3242	3315	2256	2430	2856	3238	2990	3079	2966	2981	3490
	AL713999.1	8	11	9	8	17	17	6	0	0	24	17	0
	TRIM46	224	214	250	79	82	97	170	169	174	95	96	56
	MUC1	273	290	347	112	125	130	219	185	182	119	120	116
	THBS3	325	296	280	211	176	193	419	406	361	315	309	267
	MTX1	1767	1951	2005	1578	1473	1654	1271	1171	1178	1408	1268	1329
	GBA	5746	6777	7084	4153	3959	4611	3714	3549	3329	2717	2739	2806
	FAM189B	3155	3812	3957	2958	2821	3213	2827	2536	2605	3037	2760	2780
	SCAMP3	4301	5343	5646	4233	3803	4275	3181	2942	3195	3319	2979	3078
	CLK2	1116	982	1050	1023	974	907	838	854	730	989	888	800
	HCN3	732	745	802	542	464	535	166	173	159	177	164	163
	PKLR	0	0	0	0	0	0	0	0	0	0	0	0
	FDPS	6177	7354	6738	8277	7302	7611	4097	4378	4170	6383	6152	6081
	RUSC1	3917	4580	4772	4093	3728	4041	1500	1350	1260	1696	1523	1536
	ASH1L	668	634	612	704	899	803	1475	1402	1340	1579	1668	1422
	MSTO1	1528	1573	1611	1316	1186	1321	1893	1732	1767	1587	1497	1459
	YY1AP1	2451	2810	3144	2117	2514	2429	2138	1977	1791	2150	2105	2144
	DAP3	3938	4447	4363	3682	4040	3882	4583	5000	4394	4133	4239	4048
	GON4L	1217	1347	1280	1188	1313	1279	1415	1401	1175	1173	1299	1220
	SYT11	252	312	319	29	45	41	197	224	205	29	30	21
	RIT1	5662	5906	5720	4586	4771	4684	845	966	956	703	756	790
	KHDC4	2885	2496	2451	2091	2035	2046	1293	1388	1340	1383	1341	1255
	RXFP4	8	8	5	9	0	1	5	4	1	8	8	9
	ARHGEF2	3655	3987	4367	3342	3237	3185	2498	2514	2226	877	862	850
	SSR2	7608	9217	8529	6009	6748	8106	12070	11069	11255	8475	8465	8902
	UBQLN4	3330	3851	4165	3056	3107	3198	2774	2394	2475	3035	2934	2860
	LAMTOR2	970	876	773	694	617	622	1050	1223	1198	1161	1118	1134
	RAB25	3	5	8	0	1	1	0	1	1	1	0	1
	MEX3A	1434	1514	1728	1121	1130	1221	1399	1232	1270	1837	1789	1955
	LMNA	4980	6225	5699	3744	3201	3217	8874	8795	8462	9892	8768	8401
	SEMA4A	1	4	2	1	2	2	3	0	3	1	2	1
	SLC25A44	3173	3414	3660	2466	2439	2605	1672	1537	1552	1558	1531	1664
	PMF1-BGLAP	71	107	126	75	47	59	97	117	102	105	102	128
	PMF1	698	887	886	817	694	744	661	749	648	919	947	928
	BGLAP	5	10	10	6	6	3	4	3	3	2	8	1
	PAQR6	75	50	64	77	59	51	36	29	28	48	39	32
	SMG5	6801	7518	7858	7030	6620	6914	4335	3859	3697	4657	4217	4201
	TMEM79	610	621	698	720	750	816	375	355	298	329	306	309
	GLMP	1700	2075	2198	1165	1245	1327	1492	1391	1470	865	835	878
	VHLL	0	0	0	0	0	0	0	0	0	0	0	0
	CCT3	12220	13879	13395	13023	12970	12703	13900	15231	14090	17446	17805	17582
	TSACC	9	8	8	7	10	11	27	16	27	21	23	22
	RHBG	6	5	4	0	1	0	1	0	0	0	1	0
	AL139130.1	0	1	0	0	0	0	0	0	0	0	0	0
	C1orf61	3	9	1	1	0	0	1	2	1	2	0	2
	AL139412.1	79	67	52	36	37	32	33	29	30	18	13	17
	MEF2D	2309	2862	3212	1838	1959	2078	1460	1219	1197	1069	1077	1016
	AL365181.1	2	0	0	0	0	0	0	0	0	0	0	0
	IQGAP3	2356	1943	2202	2878	2540	2549	854	933	826	934	871	822
	TTC24	0	2	1	0	1	2	0	0	0	1	0	0
	NAXE	2331	2820	2412	2999	2658	2850	2244	2212	2119	2863	2799	2989
	GPATCH4	1503	1361	1612	1348	1456	1464	1306	1176	1430	1635	1690	1480
	AL365181.4	0	0	0	0	0	0	0	0	0	0	0	0
	HAPLN2	0	0	0	0	0	1	0	1	0	1	1	0
	AL365181.2	24	19	26	34	22	25	52	67	58	106	73	73
	BCAN	144	172	160	36	29	32	3	5	4	9	2	6
	NES	1167	1197	1097	1121	989	940	1720	1354	1381	4539	4055	3896
	AL590666.3	0	0	2	0	0	0	0	0	0	0	0	0
	CRABP2	3810	4340	4029	1743	1655	1728	1369	1335	1302	2636	2920	2693
	ISG20L2	3831	4280	4553	3873	4205	4175	3046	2918	2842	3780	3873	3794
	RRNAD1	270	337	324	272	245	284	460	407	398	363	389	380
	MRPL24	1158	1187	1261	1459	1420	1504	2742	2893	2878	3181	3022	2993
	HDGF	12917	14584	16543	13331	15029	15362	22422	20687	21748	20203	19665	19334
	PRCC	2864	2924	3512	2978	3002	2955	2271	2256	2191	2859	2608	2468
	SH2D2A	438	566	468	268	286	253	120	146	136	86	82	93
	NTRK1	21	19	21	1	6	4	14	9	12	4	2	1
	INSRR	0	1	0	0	1	0	0	0	0	0	0	0
	PEAR1	2057	2067	2248	2093	2075	2221	693	594	555	402	376	337
	LRRC71	10	10	9	6	1	4	10	10	12	6	8	4
	ARHGEF11	1201	1181	1421	1282	1171	1200	1406	1158	995	1112	1096	1168
	ETV3L	0	2	2	1	0	0	0	0	0	0	0	0
	ETV3	724	811	714	703	672	682	644	576	642	628	621	622
	AL138900.1	0	0	0	0	0	0	0	0	0	0	0	0
	AL138900.3	0	0	0	0	0	0	0	0	0	0	0	0
	AL138900.2	0	0	0	0	0	0	0	0	0	0	0	0
	FCRL5	0	0	0	0	0	0	0	0	0	0	1	0
	FCRL4	0	0	0	0	0	0	0	0	0	0	0	0
	FCRL3	0	0	0	0	0	0	0	0	0	0	0	0
	FCRL2	0	0	0	0	0	0	0	0	0	0	0	0
	FCRL1	0	0	0	0	0	1	0	0	0	0	0	0
	CD5L	0	0	0	0	0	1	0	0	0	0	0	0
	KIRREL1	1579	1729	1842	1449	1472	1613	2464	2185	2142	1812	1646	1702
	LINC01704	0	0	0	0	0	1	0	0	0	0	0	0
	CD1D	0	1	0	0	0	0	0	0	0	0	0	0
	AL138899.1	0	0	0	0	0	0	0	0	0	0	0	0
	CD1A	0	0	0	0	0	0	0	0	0	0	0	0
	CD1C	0	0	0	0	0	0	0	0	0	0	0	0
	CD1B	0	0	0	0	0	0	0	0	0	0	0	0
	CD1E	0	0	0	0	0	0	0	0	0	0	0	0
	OR10T2	0	0	0	0	0	0	0	0	0	0	0	0
	OR10K2	0	0	0	0	0	0	0	0	0	0	0	0
	OR10K1	0	1	0	1	1	0	0	1	1	0	0	0
	OR10R2	0	0	0	0	0	0	0	0	0	0	0	0
	OR6Y1	0	0	0	0	0	0	0	0	0	0	0	0
	OR6P1	0	0	0	0	0	0	0	0	0	0	0	0
	OR10Z1	0	0	0	0	0	1	0	0	0	0	0	0
	SPTA1	0	0	2	0	4	1	0	0	0	0	1	0
	OR6K2	0	0	0	0	0	0	0	0	0	0	0	0
	OR6K3	0	0	0	0	0	0	0	0	0	0	0	0
	OR6N1	0	0	0	0	0	0	0	0	0	0	0	0
	OR6K6	0	0	0	0	0	0	0	0	0	0	0	0
	OR6N2	0	0	0	0	0	0	0	0	0	0	0	0
	MNDA	0	0	0	0	0	0	0	0	0	0	0	0
	PYHIN1	1	1	1	1	0	0	0	0	0	0	0	0
	IFI16	4206	4230	4477	3928	4474	3604	2814	3000	2830	2199	2078	2276
	AIM2	105	73	83	70	62	67	6	7	3	10	5	8
	CADM3	0	0	0	0	0	1	0	0	0	0	0	1
	ACKR1	0	0	0	0	0	0	0	0	0	0	0	0
	FCER1A	0	0	0	0	0	0	0	0	0	0	0	0
	OR10J3	0	0	1	0	0	0	1	0	1	0	1	0
	OR10J1	0	0	0	0	0	0	0	0	0	0	0	0
	AL663023.1	0	0	0	0	1	0	0	0	0	0	0	1
	OR10J5	0	0	0	0	0	0	0	0	0	0	0	0
	APCS	0	3	0	5	0	3	0	0	0	0	0	0
	CRP	0	0	0	0	1	0	0	0	0	0	0	0
	DUSP23	155	175	149	115	86	88	64	47	60	55	61	60
	FCRL6	1	0	0	1	1	1	0	1	0	0	0	0
	SLAMF8	1	2	2	0	1	0	0	0	1	1	0	0
	SNHG28	35	46	38	24	32	35	136	132	108	69	73	86
	VSIG8	2	3	1	5	11	7	0	1	0	0	0	0
	AL590560.1	0	1	1	0	0	0	0	0	1	0	1	0
	CFAP45	327	362	320	402	390	417	28	14	18	32	30	27
	TAGLN2	12952	15625	15679	11481	10310	10634	17864	18462	17907	17485	17155	17476
	IGSF9	401	424	466	245	207	246	430	385	366	408	378	347
	SLAMF9	684	955	640	480	586	538	127	90	106	44	88	78
	LINC01133	3070	2936	2551	3816	3915	3411	1267	1293	1429	1315	1570	1470
	KCNJ10	0	1	0	0	0	0	0	0	0	0	0	0
	PIGM	271	250	278	301	290	322	725	732	714	759	714	708
	KCNJ9	0	0	0	0	0	0	0	0	0	0	0	0
	IGSF8	879	1244	1057	870	762	908	393	414	382	333	288	252
	ATP1A2	2	1	3	6	5	7	0	0	0	0	1	0
	ATP1A4	0	0	0	0	0	0	0	0	0	0	0	0
	CASQ1	0	0	0	0	2	0	0	0	0	1	0	0
	PEA15	10760	12176	13504	9673	10154	10790	4271	4191	3958	4199	4044	4230
	DCAF8	1827	1821	1879	2028	2120	2179	3418	3499	3234	2813	2702	2753
	AL139011.2	17	13	42	23	4	4	10	0	22	36	70	17
	PEX19	3065	3322	3413	3937	4231	4116	3771	3955	3990	3392	3631	3579
	COPA	5021	5437	5919	5167	5375	5772	9267	8779	8961	7481	7450	7431
	NCSTN	1814	2023	2080	2267	2412	2452	3805	3763	3642	2918	3025	2981
	NHLH1	1	0	2	0	1	1	6	2	3	5	7	5
	VANGL2	0	0	0	0	0	0	0	0	0	0	0	0
	SLAMF6	0	0	0	0	0	0	0	0	0	1	0	0
	CD84	0	0	0	0	0	0	0	0	0	0	0	0
	SLAMF1	0	0	0	0	0	0	0	0	0	0	0	0
	CD48	0	0	0	0	0	0	0	0	0	0	0	0
	SLAMF7	0	0	0	1	0	0	0	0	0	0	0	0
	LY9	6	7	4	9	14	17	0	0	0	0	0	0
	CD244	0	1	0	0	0	0	0	0	0	0	0	0
	ITLN1	0	0	0	0	0	0	0	0	0	0	0	0
	AL354714.3	0	0	0	0	0	0	0	0	0	0	0	0
	ITLN2	0	0	0	0	0	0	0	0	0	0	0	0
	F11R	2994	3176	3261	1596	1833	1851	3069	2824	2991	1701	1461	1556
	AL591806.3	219	440	314	161	185	173	359	352	166	155	331	318
	TSTD1	1	3	1	2	0	1	0	0	1	0	1	0
	USF1	1602	1716	1501	1058	980	999	1034	1008	974	1095	1006	980
	ARHGAP30	33	35	35	12	5	9	3	4	1	0	0	1
	NECTIN4	2	10	4	3	1	2	0	0	0	2	1	0
	KLHDC9	109	122	86	48	36	64	48	51	53	59	49	53
	PFDN2	3061	2924	2782	2840	3246	3175	1733	1844	2080	1954	1904	1768
	NIT1	2485	2475	2262	2909	2859	2998	847	850	915	773	660	721
	DEDD	1496	1496	1527	1070	1144	1228	1308	1333	1349	1146	1148	1110
	UFC1	1565	1604	1636	1529	1686	1671	1984	2142	2307	2263	2219	2325
	USP21	1536	1612	1624	1380	1343	1426	976	957	863	994	978	912
	PPOX	902	914	922	1001	810	902	927	947	888	856	771	779
	B4GALT3	3158	3784	3764	2905	2969	3255	2133	1927	1898	2024	1894	1914
	ADAMTS4	19	19	21	8	9	4	1	0	0	5	2	0
	NDUFS2	2464	2926	2807	2412	2494	2664	3614	3786	3819	3339	3320	3414
	FCER1G	0	5	1	1	1	2	0	2	2	1	1	1
	APOA2	0	1	0	0	0	3	0	0	0	0	0	0
	TOMM40L	795	892	988	710	761	831	1068	999	961	1036	980	972
	NR1I3	1	5	2	1	0	0	0	1	0	1	0	0
	PCP4L1	2	2	4	1	0	0	0	0	0	1	1	0
	MPZ	110	104	132	59	49	40	1	2	3	3	2	1
	SDHC	2374	2243	2028	3385	3269	3506	3003	3188	3662	3786	3692	3905
	CFAP126	29	30	23	3	7	4	7	5	5	2	2	0
	AL592295.4	20	16	11	14	11	8	26	25	24	14	14	22
	AL592295.3	0	0	0	1	0	0	2	5	2	0	0	0
	AL831711.1	4	12	8	6	6	2	32	33	48	39	32	37
	FCGR2A	627	699	641	1044	1209	990	2108	2011	2126	3242	2932	3124
	HSPA6	107	131	151	71	74	70	374	374	342	248	247	219
	FCGR3A	8	11	3	6	2	5	2	5	5	2	6	7
	FCGR3B	3	1	4	5	3	1	3	7	6	13	12	16
	FCGR2B	3	6	2	4	7	5	5	13	10	20	13	16
	FCRLA	82	73	58	37	36	27	24	21	21	2	6	4
	FCRLB	1463	1677	1736	2157	1932	2078	407	380	352	367	351	373
	DUSP12	1757	1789	1840	1402	1632	1500	900	997	998	879	856	971
	ATF6	1725	1753	1831	1825	2252	2114	2819	2913	2731	2584	2636	2743
	OLFML2B	72	91	121	32	17	34	44	35	37	31	25	24
	AL590408.1	0	0	0	0	0	0	0	0	0	0	0	0
	NOS1AP	39	51	40	61	51	58	66	43	47	58	52	50
	AL512785.2	5	10	11	13	9	13	15	14	6	10	8	12
	C1orf226	543	583	719	499	554	521	476	367	403	459	443	471
	SPATA46	0	0	0	0	0	0	0	0	0	0	0	0
	SH2D1B	325	320	300	86	90	60	177	180	169	26	31	32
	UHMK1	7150	6988	6955	6586	7495	7068	5357	5229	5379	4017	4171	4298
	UAP1	9694	9040	10250	7787	9034	8901	3390	3807	3914	2592	2927	2812
	DDR2	60	46	37	56	47	51	20	21	18	19	11	15
	HSD17B7	563	575	508	565	586	579	651	615	665	843	857	820
	CCDC190	66	54	54	56	63	70	1	4	9	2	1	5
	RGS4	5121	4609	5192	4364	5082	4700	784	760	680	420	473	417
	RGS5_1	52	47	49	61	46	38	183	210	201	59	77	89
	AL592435.1	0	0	0	0	0	0	0	0	0	0	0	0
	NUF2	565	526	593	591	686	522	497	603	596	736	790	793
	PBX1	92	125	108	70	87	83	581	427	501	332	317	333
	LMX1A	0	0	0	0	0	0	0	0	0	0	0	0
	RXRG	0	0	0	0	1	0	1	0	0	0	0	0
	LRRC52	0	0	0	0	0	0	0	0	0	0	0	0
	AL356441.1	0	0	0	0	0	0	0	1	0	0	0	0
	MGST3	2241	2476	2351	1991	1813	2046	2759	2879	2713	2176	2271	2418
	ALDH9A1	2937	2866	2896	3184	3406	3391	2762	2979	3109	3390	3470	3450
	AL451074.6	0	1	0	0	0	0	0	0	1	1	1	0
	TMCO1	3061	3158	3105	2429	3051	2712	2803	3166	3202	3050	3325	3328
	UCK2	2025	2315	2467	3275	3287	3443	3167	2857	3061	3867	3765	3687
	FAM78B	0	0	2	5	2	0	21	17	11	30	47	36
	AL390115.1	0	0	0	0	0	0	0	0	0	0	0	0
	AL583804.1	0	0	0	0	0	0	0	0	0	0	0	0
	LINC01675	0	2	0	2	1	0	3	0	1	0	0	0
	POGK	969	1007	1039	1435	1626	1437	1829	1782	1719	2243	2220	2246
	TADA1	396	434	395	514	540	499	447	517	485	629	641	596
	ILDR2	1	2	0	0	0	1	0	0	0	0	0	1
	MAEL	0	1	0	0	0	1	0	0	0	0	0	0
	GPA33	3	2	1	0	0	1	0	0	0	7	6	9
	DUSP27	0	0	0	0	0	0	0	0	0	0	0	0
	AL451050.2	6	13	4	13	3	8	1	0	4	5	0	2
	POU2F1	533	532	477	727	723	709	479	417	404	472	521	449
	CD247	2	2	3	10	10	7	0	0	2	0	0	1
	AL359962.2	0	0	0	0	0	0	0	0	0	0	0	0
	CREG1	1363	1466	1489	1737	1762	1794	1433	1534	1466	1611	1607	1661
	RCSD1	0	0	0	0	0	0	0	0	0	0	0	0
	MPZL1	2960	3139	3119	2960	3393	3412	5044	4881	4824	4218	4380	4700
	ADCY10	11	3	8	8	7	5	2	4	1	1	1	2
	MPC2	2736	2665	2892	2889	3127	3238	1110	1264	1134	1622	1734	1782
	DCAF6	1055	959	1005	1135	1256	1177	2058	2011	1997	2120	2056	2025
	GPR161	704	743	822	575	504	579	648	537	501	505	502	481
	TIPRL	4253	3940	3635	4518	5136	4715	2096	2314	2320	1722	1854	2039
	SFT2D2	1764	1733	1794	1704	1810	1903	1494	1364	1430	1668	1664	1606
	TBX19	62	53	46	45	37	58	71	54	51	49	43	37
	AL023755.1	0	0	0	1	1	2	0	1	0	0	0	0
	AL022100.2	0	0	0	0	0	0	0	0	0	0	0	0
	XCL2	0	0	0	2	2	1	0	0	0	0	0	0
	XCL1	0	0	0	0	0	0	0	2	0	0	0	0
	DPT	2	0	0	0	0	1	0	0	1	0	0	0
	AL031275.1	0	0	0	0	0	0	0	0	0	0	0	0
	LINC00626	4	3	0	0	0	0	1	2	1	0	2	1
	ATP1B1	3294	3492	3351	2464	2767	2648	2078	1962	2047	1070	1060	1072
	NME7	436	415	400	469	440	469	756	815	805	631	667	698
	BLZF1	2295	1824	1813	1381	1449	1324	840	935	918	631	673	694
	CCDC181	0	0	0	1	0	0	0	0	0	0	0	0
	SLC19A2	1618	1687	1546	1427	1592	1577	831	928	933	880	910	906
	AL021068.1	56	30	46	30	37	46	39	59	55	27	27	36
	F5	2	2	4	2	1	1	4	5	5	47	48	45
	SELP	3	0	4	1	1	0	0	0	0	0	0	0
	C1orf112	480	462	516	614	629	585	183	220	204	321	302	311
	SELL	56	54	56	45	61	52	46	53	49	58	49	49
	SELE	0	0	1	0	0	1	1	0	1	1	3	0
	AL021940.1	0	0	0	0	0	0	0	0	0	0	0	0
	METTL18	349	263	272	292	324	271	507	502	511	421	437	376
	SCYL3	196	227	173	198	204	210	100	135	122	144	137	156
	KIFAP3	426	466	459	505	505	451	529	541	499	360	378	374
	METTL11B	14	3	6	15	18	5	0	0	0	1	0	0
	LINC01681	3	1	2	1	0	2	0	0	0	1	0	0
	LINC01142	0	0	0	0	0	0	0	0	0	0	0	0
	GORAB	651	552	578	412	509	403	469	479	436	278	311	331
	AL162399.1	0	0	0	0	0	0	0	0	0	0	0	0
	AL023495.1	2	3	1	1	1	3	0	0	0	0	0	0
	PRRX1	10	6	14	11	5	3	22	13	17	3	2	8
	Z97200.1	0	0	0	0	0	0	0	0	0	0	0	1
	MROH9	0	0	0	2	3	1	0	0	0	0	0	0
	FMO3	0	0	0	0	3	0	0	0	0	3	1	0
	FMO2	0	0	0	0	1	0	0	0	0	0	0	0
	FMO1	1	0	0	0	0	0	0	0	0	1	0	0
	FMO4	98	71	91	98	115	95	131	141	118	95	122	108
	PRRC2C	5936	6050	6179	6699	8465	7695	7713	6861	7085	8422	8860	8261
	MYOCOS	2	1	2	1	4	3	0	0	1	0	1	0
	MYOC	20	24	15	79	74	77	101	117	118	1392	1480	1318
	VAMP4	801	748	576	644	711	609	826	837	787	474	606	569
	METTL13	2591	3091	3120	2672	2559	2860	3155	3202	2920	3673	3557	3492
	DNM3	55	53	46	43	44	24	45	36	37	26	41	44
	PIGC	5593	5981	6040	6965	8062	8090	2328	2320	2350	2454	2804	2791
	C1orf105	90	75	70	177	189	176	16	14	11	14	15	15
	SUCO	5801	5623	5274	6715	7482	6513	2953	3238	3055	3381	3499	3522
	FASLG	13	6	11	2	2	3	3	5	5	1	0	1
	AL031599.1	0	2	0	1	2	0	0	0	0	0	0	0
	Z97198.1	6	1	1	4	8	3	0	0	0	0	0	0
	TNFSF18	3761	2753	3084	3622	4516	3951	4	5	13	1	1	2
	AL022310.1	0	0	0	0	0	0	0	0	0	0	1	0
	TNFSF4	27	24	19	12	16	14	77	65	60	39	33	51
	PRDX6	15923	17289	18573	15317	15732	16862	19579	19241	19856	30640	30196	30588
	SLC9C2	1	2	1	1	0	0	0	0	1	0	0	0
	ANKRD45	5	4	9	10	6	1	10	5	10	3	4	5
	TEX50	54	43	54	95	98	80	0	0	0	0	0	0
	KLHL20	1473	1538	1516	1558	1662	1714	1876	1928	1913	1760	1883	1760
	CENPL	1134	1005	1042	1183	1123	1097	553	619	689	729	741	825
	DARS2	2627	2870	2922	2938	3087	3187	3305	3439	3272	3248	3312	3132
	ZBTB37	101	73	78	74	80	78	54	36	49	60	56	31
	SERPINC1	0	0	0	0	0	0	0	0	1	0	0	1
	RC3H1	303	266	249	276	349	328	335	307	279	266	271	263
	AL121983.1	0	0	0	0	0	0	0	0	0	0	0	0
	AL121983.2	3	3	4	0	0	2	0	2	1	1	0	0
	RABGAP1L	284	250	255	241	295	251	423	373	394	376	359	349
	GPR52	0	0	0	0	0	0	0	0	1	1	0	1
	CACYBP	1641	1685	1500	1367	1546	1416	1393	1552	1510	1942	1933	1928
	MRPS14	300	276	229	302	261	260	310	352	354	323	319	330
	TNN	0	0	0	0	0	0	0	0	0	0	0	0
	KIAA0040	927	1101	1018	543	664	609	1572	1457	1410	615	597	672
	AL008626.1	0	0	0	0	0	0	0	0	0	0	0	0
	TNR	1	0	0	0	0	0	0	0	0	0	0	0
	LINC01657	0	0	0	0	0	0	0	0	0	0	0	0
	AL513329.1	1	2	0	0	0	0	4	2	0	0	5	5
	RFWD2	99	109	99	115	132	136	88	71	81	82	78	87
	PAPPA2	11	9	14	15	9	15	118	103	108	21	16	22
	ASTN1	1	2	1	0	0	0	8	6	7	0	0	0
	BRINP2	321	313	361	163	151	183	1147	1123	972	115	118	101
	LINC01645	0	0	0	0	0	0	0	0	0	0	0	0
	AL122019.1	0	0	0	0	0	0	0	0	0	0	0	0
	LINC01741	0	0	0	0	0	0	0	0	0	0	0	0
	SEC16B	5	5	1	7	6	5	5	15	32	3	6	2
	RASAL2-AS1	27	43	41	33	47	40	6	7	4	6	9	10
	RASAL2	348	331	320	444	436	446	232	237	242	222	234	204
	CLEC20A	0	0	0	0	0	0	0	0	0	0	0	0
	TEX35	3	0	4	0	1	3	4	4	3	3	1	4
	C1orf220	16	9	8	6	4	8	6	15	13	16	13	7
	AL137796.1	3	5	0	2	3	0	6	2	9	6	6	4
	RALGPS2	452	418	391	535	536	493	786	803	855	715	769	762
	ANGPTL1	0	1	1	7	7	4	0	2	0	0	0	0
	FAM20B	619	716	667	865	1033	963	769	855	840	706	764	814
	TOR3A	707	736	833	875	967	963	559	624	573	956	935	921
	ABL2	1972	2034	2126	1532	1809	1615	511	508	453	369	370	368
	SOAT1	1484	1392	1489	1271	1613	1587	905	849	987	840	895	974
	AXDND1	1	3	1	1	1	1	1	3	0	1	0	1
	NPHS2	0	0	0	1	0	0	0	0	0	0	0	0
	TDRD5	1	0	0	1	0	2	0	0	0	1	0	0
	AL359853.3	0	0	0	0	0	0	0	0	0	0	0	0
[truncated: 25,312 more rows]

## Sheet: B.heatmap_TPM_annRow_LFC2
This sheet provides the gene names and their cluster # for the asssociated heatmap, as well as lists of the subsets of MLN targets affected by shARF (at cutoff p<0.05, log2LFC >2 <-2 "LFC2")
There are five components:
1. Heatmap of MLN targets + annotation of significant up/down in each comparison
2. List of genes in order they appear in heatmap + cluster id.
3. Table summarizing total number of genes in each cluster
4. Pie charts summarizing %age of MLN targets affected by shARF
5. Four tables of MLN targets affected by shARF + their change in all pairwise comparisons + enriched Kegg categories (to right of tables)
1. Heatmap of DEGs (2116 genes) of MLN vs Ctrl (Same as heatmap in Figure 8F)								2. List of genes in the heatmap and their cluster id					3. # of genes in each cluster				4. Pie charts summarizing the fraction of MLN-induced (left) or MLN-repressed (right) genes affected by shARF (at cutoff LFC2)
Genes included in heatmap, Log2LFC>2 <-2								Identical to the list on sheet D					Cluster_id	#Genes			These charts are the same as those in Figure 8G and are also duplicated on sheet C
Annotations cutoff log2 LFC >2 <-2:								Genes_inHeatmap	order	Gene	Cluster_id		12	1
Heatmap is the same as sheet D except for the more stringent cutoff used to annotate genes in each comparison								AC079594.2	1	AC079594.2	12		4	128
								AC017104.1	2	AC017104.1	4		9	346
								ADCY8	3	ADCY8	4		5	37
								NOG	4	NOG	4		3	249
								CHRM3	5	CHRM3	4		2	363
								EPHX2	6	EPHX2	4		6	44
								TXNRD3	7	TXNRD3	4		7	708
								NAIP	8	NAIP	4		10	198
								GMDS	9	GMDS	4		1	26
								ELFN1-AS1	10	ELFN1-AS1	4		11	9
								TCTN1	11	TCTN1	4		8	7
								HOXA13	12	HOXA13	4
								HTRA1	13	HTRA1	4		5. The 4 tables below list the MLN targets affected by shARF (p<0.05, Log2LFC>2 <-2). The effect for each gene in each comparison is also provided: -1 (down), 0 (no change), +1 (up)
								PLK1	14	PLK1	4		Any significantly enriched Kegg pathways in the four groups are shown to the right of each table.
								SLC25A21	15	SLC25A21	4		For the Log2LFC and p values of the MLN targets affected by shARF, see sheet C: "shARFeffect_MLNtargets_LFC2"
								CPPED1	16	CPPED1	4
								GPD1L	17	GPD1L	4		Genes that are induced by MLN4924 (red in "MLN vs Ctrl" annotation column), but rescued by shARF (blue in "Both vs MLN" annotation column):											Significant Kegg pathways (Defined using gProfiler)
								NWD1	18	NWD1	4		Total #: 103 out of 1356 MLN-induced genes
								ASB9	19	ASB9	4				annRow_LFC2	MLN_vs.Ctrl	shARF_vs.Ctrl	Both_vs.Ctrl	Both_vs.MLN	Both_vs.shARF	MLN_vs.shARF	gClusters
								AC104958.2	20	AC104958.2	4				RBP7	1	0	0	-1	0	1	2
								FGF14	21	FGF14	4				CLCNKB	1	0	0	-1	0	1	2
								LPP	22	LPP	4				THEMIS2	1	0	0	-1	0	1	2
								TPM4	23	TPM4	4				RAB42	1	0	0	-1	0	1	2
								BHLHB9	24	BHLHB9	4				LCK	1	0	0	-1	1	1	2
								NT5DC1	25	NT5DC1	4				HPCAL4	1	0	0	-1	0	1	2
								B3GALT1	26	B3GALT1	4				AL158839.1	1	-1	1	-1	1	1	2
								NRP1	27	NRP1	4				PLPPR4	1	0	0	-1	0	1	2
								SCFD2	28	SCFD2	4				VCAM1	1	0	0	-1	0	1	6
								LOXL1	29	LOXL1	4				RHBG	1	0	0	-1	0	1	2
								ZNF618	30	ZNF618	4				BCAN	1	0	1	-1	1	1	2
								ASB13	31	ASB13	4				CFAP126	1	0	0	-1	0	1	2
								LAMA4	32	LAMA4	4				IGFN1	1	0	0	-1	0	1	2
								ZBTB12	33	ZBTB12	4				IL24	1	-1	0	-1	1	1	2
								CLDN3	34	CLDN3	4				FCMR	1	0	0	-1	0	1	2
								HSD17B2	35	HSD17B2	4				C2orf16	1	0	0	-1	0	1	6
								SCARA5	36	SCARA5	4				SIX3	1	0	0	-1	0	1	2
								TSPAN15	37	TSPAN15	4				SCN3A	1	0	0	-1	1	1	2
								AC015813.6	38	AC015813.6	4				FRZB	1	0	0	-1	0	1	2
								APLN	39	APLN	4				SLC38A3	1	0	0	-1	0	1	2
								TFAP4	40	TFAP4	4				FBXO40	1	0	0	-1	0	1	2
								PPM1H	41	PPM1H	4				SLITRK3	1	-1	-1	-1	0	1	2
								SMAD6	42	SMAD6	4				TLR10	1	0	0	-1	0	1	2
								BMP3	43	BMP3	4				SLC10A4	1	0	0	-1	0	1	2
								ST6GAL1	44	ST6GAL1	4				SPINK2	1	0	0	-1	0	1	2							query_size	intersection_size	effective_domain_size	intersections
								MSI2	45	MSI2	4				AC017091.1	1	0	1	-1	1	1	2							29	4	8484	IL24,TNF,CCL22,TNFSF14
								PODXL2	46	PODXL2	4				ODAPH	1	0	0	-1	0	1	2		source	term_name	term_id	adjusted_p_value	negative_log10_of_adjusted_p_value	29	4	8484	LCK,VCAM1,TNF,TNFSF14
								FAM131B	47	FAM131B	4				NEUROG2	1	0	0	-1	0	1	2		KEGG	Viral protein interaction with cytokine and cytokine receptor	KEGG:04061	0.0212375	1.6729
								MALL	48	MALL	4				ACTBL2	1	-1	1	-1	1	1	2		KEGG	NF-kappa B signaling pathway	KEGG:04064	0.0247496	1.60643
								ZNF469	49	ZNF469	4				AC008691.1	1	0	0	-1	0	1	2
								ESRRB	50	ESRRB	4				C1QTNF2	1	0	0	-1	0	1	2
								TMEM198	51	TMEM198	4				RBM24	1	0	0	-1	0	1	2
								MCMDC2	52	MCMDC2	4				BTN1A1	1	0	0	-1	0	0	2
								CCDC183	53	CCDC183	4				AL662797.1	1	0	0	-1	0	0	1
								AC115618.3	54	AC115618.3	4				TNF	1	-1	0	-1	1	1	2
								CARMIL3	55	CARMIL3	4				AL080317.1	1	0	0	-1	0	1	2
								GNA14	56	GNA14	4				AL356234.2	1	0	1	-1	1	1	2
								EPHA10	57	EPHA10	4				AL357060.2	1	0	0	-1	1	1	2
								PRR15	58	PRR15	4				HOXA1	1	-1	0	-1	1	1	2
								TCL6	59	TCL6	4				AEBP1	1	0	0	-1	0	0	6
								SCARB1	60	SCARB1	4				C7orf65	1	0	0	-1	0	1	2
								P2RX5	61	P2RX5	4				CTAGE15	1	0	0	-1	0	1	2
								AC093673.2	62	AC093673.2	4				FGF20	1	0	0	-1	0	1	2
								TMEM117	63	TMEM117	4				EGR3	1	0	0	-1	0	1	2
								CPS1	64	CPS1	4				LINC01602	1	0	0	-1	1	1	2
								TENM1	65	TENM1	4				LY6K	1	0	1	-1	1	1	2
								SEMA3D	66	SEMA3D	4				DMRT1	1	0	0	-1	0	1	2
								MYC	67	MYC	4				AL355607.2	1	0	1	-1	1	1	2
								CABLES1	68	CABLES1	4				PAPPA	1	0	0	-1	0	1	2
								CADPS2	69	CADPS2	4				LHX2	1	0	0	-1	0	1	2
								HOXB13	70	HOXB13	4				LINC02547	1	0	0	-1	0	1	2
								SULF2	71	SULF2	4				AL078612.2	1	0	1	-1	0	1	2
								KDR	72	KDR	4				P2RY6	1	0	0	-1	0	1	2
								GACAT2	73	GACAT2	4				KLRC2	1	0	0	-1	0	1	2
								ABI3BP	74	ABI3BP	4				AC024940.1	1	-1	0	-1	1	1	2
								TG	75	TG	4				KCNH3	1	0	0	-1	0	1	2
								ZC3H12B	76	ZC3H12B	4				DCT	1	0	0	-1	0	1	2
								P2RX5-TAX1BP3	77	P2RX5-TAX1BP3	4				GAS6-AS2	1	0	0	-1	1	1	2
								LINC00271	78	LINC00271	4				NKX2-1	1	0	1	-1	1	1	2
								FAM135B	79	FAM135B	4				FLJ22447	1	0	0	-1	0	1	2
								CA9	80	CA9	4				AL121820.1	1	0	0	-1	0	1	2
								KISS1R	81	KISS1R	4				ACTC1	1	0	1	-1	1	1	2
								AP001486.2	82	AP001486.2	4				PLA2G4D	1	0	0	-1	0	1	2
								PARD3B	83	PARD3B	4				CSPG4	1	0	0	-1	0	1	2
								MROH2A	84	MROH2A	4				ARNT2	1	-1	0	-1	1	1	2
								AL590385.2	85	AL590385.2	4				PRSS8	1	0	0	-1	0	1	2
								RCAN2	86	RCAN2	4				LINC02178	1	0	0	-1	0	1	2
								PAX5	87	PAX5	4				CCL22	1	0	0	-1	0	1	2
								AC009041.3	88	AC009041.3	4				SLC52A1	1	0	0	-1	0	1	2
								GABRG3	89	GABRG3	4				KRTAP1-3	1	0	0	-1	0	1	2
								SEC14L5	90	SEC14L5	4				PPY	1	0	0	-1	0	1	2
								FAM177B	91	FAM177B	4				AC036222.1	1	0	0	-1	0	1	2
								FAM78B	92	FAM78B	4				CA4	1	0	0	-1	0	1	2
								AC025171.4	93	AC025171.4	4				SSTR2	1	0	0	-1	0	1	2
								KCNH5	94	KCNH5	4				AP005264.1	1	0	0	-1	0	1	2
								SLC38A4	95	SLC38A4	4				MEP1B	1	0	1	-1	0	1	2
								REG4	96	REG4	4				DENND1C	1	0	0	-1	0	1	2
								MYOC	97	MYOC	4				TNFSF14	1	0	0	-1	0	1	2
								ZNF467	98	ZNF467	4				MCEMP1	1	0	0	-1	0	0	2
								CDH26	99	CDH26	4				S1PR5	1	0	-1	-1	0	1	2
								B3GNT7	100	B3GNT7	4				CNN1	1	0	1	-1	1	1	2
								DCC	101	DCC	4				RTBDN	1	0	0	-1	0	1	2
								BSN	102	BSN	4				AC005392.2	1	0	0	-1	0	1	2
								PTN	103	PTN	4				KLC3	1	0	0	-1	0	1	2
								LRG1	104	LRG1	4				PTGIR	1	0	0	-1	0	1	2
								RAMP1	105	RAMP1	4				CGB5	1	0	0	-1	0	1	2
								SSTR5-AS1	106	SSTR5-AS1	4				CGB8	1	0	0	-1	0	1	2
								CPZ	107	CPZ	4				CGB7	1	-1	0	-1	0	1	2
								LRMDA	108	LRMDA	4				LRRN4	1	0	0	-1	0	1	2
								KCNF1	109	KCNF1	4				KIAA1755	1	0	0	-1	1	1	2
								SSTR5	110	SSTR5	4				BCAS1	1	0	0	-1	0	1	2
								FAM20A	111	FAM20A	4				AL109763.1	1	-1	0	-1	0	1	2
								UTS2	112	UTS2	4				AF241725.1	1	0	0	-1	0	1	2
								UNC5C	113	UNC5C	4				AP000688.1	1	0	0	-1	0	0	1
								CDH12	114	CDH12	4				AC007326.5	1	0	0	-1	0	1	2
								SPARC	115	SPARC	4				ADORA2A	1	0	0	-1	0	1	6
								PHACTR3	116	PHACTR3	4				RASL10A	1	0	0	-1	0	1	2
								LFNG	117	LFNG	4				GAL3ST1	1	0	0	-1	0	1	6
								MYO15B	118	MYO15B	4				Z85994.1	1	0	0	-1	0	1	2
								ZDHHC11	119	ZDHHC11	4				FAM9B	1	0	1	-1	1	1	2
								COL1A2	120	COL1A2	4				LINC02154	1	-1	0	-1	0	1	2
								HTR1E	121	HTR1E	4				AL672032.1	1	0	0	-1	0	1	2
								ASS1	122	ASS1	4				SPANXN4	1	0	0	-1	0	1	2
								ACSS1	123	ACSS1	4
								LGR5	124	LGR5	4		Genes that are induced by MLN4924 (red in "MLN vs Ctrl" annotation column), and induced further by shARF (red in "Both vs MLN" annotation column):
								NHS	125	NHS	4		Total #: 27out of 1356 MLN-induced genes
								SMILR	126	SMILR	4					MLN_vs.Ctrl	shARF_vs.Ctrl	Both_vs.Ctrl	Both_vs.MLN	Both_vs.shARF	MLN_vs.shARF	gClusters
								ANGPT4	127	ANGPT4	4				SATB1-AS1	1	1	1	1	1	0	10
								LRRC31	128	LRRC31	4				ARL14EPL_2	1	1	1	1	0	0	10
								AC108136.1	129	AC108136.1	4				AGT	1	1	1	1	0	-1	10
								SEC16B	130	SEC16B	9				LUM	1	1	1	1	0	0	10
								STARD6	131	STARD6	9				ZNF711	1	1	1	1	0	0	10			No significant KEGG pathways found
								MEDAG	132	MEDAG	9				AC139713.2	1	0	1	1	1	0	10
								RTN4RL1	133	RTN4RL1	9				AC012038.2	1	0	1	1	1	1	10
								LRRC39	134	LRRC39	9				LINC02366	1	0	1	1	1	1	10
								AL132800.1	135	AL132800.1	9				KRT16	1	1	1	1	1	1	10
								ABLIM2	136	ABLIM2	9				HTRA3	1	0	1	1	1	1	10
								LINC01091	137	LINC01091	9				MYBPC1	1	0	1	1	1	1	10
								AC069234.5	138	AC069234.5	9				AL109754.1	1	0	1	1	1	1	10
								MGP	139	MGP	9				UGT2A1	1	0	1	1	1	1	10
								C16orf71	140	C16orf71	9				ANKFN1	1	1	1	1	1	0	10
								CDNF	141	CDNF	9				LEXM	1	0	1	1	1	0	10
								AC005609.5	142	AC005609.5	9				BEX2	1	0	1	1	1	0	10
								AL136162.1	143	AL136162.1	9				ADAMTSL1	1	0	1	1	1	1	10
								CDRT4	144	CDRT4	9				LINC02232	1	0	1	1	1	1	10
								PANX3	145	PANX3	9				CES1	1	0	1	1	1	1	10
								AC040918.1	146	AC040918.1	9				GBP6	1	0	1	1	1	1	10
								LINC02067	147	LINC02067	9				TRIM29	1	0	1	1	1	1	10
								AL133153.2	148	AL133153.2	9				TMEM255A	1	0	1	1	1	1	10
								SOX30	149	SOX30	9				TSPAN2	1	0	1	1	1	1	10
								FAM66B	150	FAM66B	9				CYP4F11	1	0	1	1	1	1	10
								AC120193.1	151	AC120193.1	9				UNC13C	1	0	1	1	1	1	10
								CPLX1	152	CPLX1	9				CYP24A1	1	0	1	1	1	0	10
								CHRNE	153	CHRNE	9				HSD17B13	1	1	1	1	0	-1	11
								GRID2	154	GRID2	9
								PCDHGA9	155	PCDHGA9	9
								AC019080.5	156	AC019080.5	9		Genes that are repressed by MLN4924 (blue in "MLN vs Ctrl" annotation column), but rescued by shARF (red in "Both vs MLN" annotation column):
								PCDHGC3	157	PCDHGC3	9		Total #: 13 out of 760 MLN-repressed genes												Gprofiler results for each gene list
								TMPRSS2	158	TMPRSS2	9				annRow_LFC2	MLN_vs.Ctrl	shARF_vs.Ctrl	Both_vs.Ctrl	Both_vs.MLN	Both_vs.shARF	MLN_vs.shARF	gClusters
								AC009055.1	159	AC009055.1	9				REG4	-1	1	0	1	-1	-1	4
								LINC01695	160	LINC01695	9				MYOC	-1	1	0	1	-1	-1	4			No significant KEGG pathways found
								LINC00449	161	LINC00449	9				B3GNT7	-1	1	0	1	0	-1	4
								AC104123.1	162	AC104123.1	9				BSN	-1	0	0	1	0	-1	4
								KRT32	163	KRT32	9				CDH12	-1	1	0	1	-1	-1	4
								EFCAB6	164	EFCAB6	9				PTN	-1	0	0	1	0	-1	4
								AP001267.3	165	AP001267.3	9				AC093673.2	-1	0	0	1	-1	-1	4
								AC026427.1	166	AC026427.1	9				ZNF467	-1	1	0	1	-1	-1	4
								MS4A7	167	MS4A7	9				CPQ	-1	0	0	1	0	-1	3
								AL355102.4	168	AL355102.4	9				KCNH5	-1	0	0	1	0	-1	4
								AL604028.1	169	AL604028.1	9				TCL6	-1	0	0	1	-1	-1	4
								AL020996.1	170	AL020996.1	9				CCL2	-1	0	0	1	0	-1	3
								LYRM9	171	LYRM9	9				CDH26	-1	0	0	1	-1	-1	4
								WDR78	172	WDR78	9
								AL122035.1	173	AL122035.1	9		Genes that are repressed by MLN4924 (blue in "MLN vs Ctrl" annotation column), and repressed further by shARF (blue in "Both vs MLN" annotation column):
								AC078883.3	174	AC078883.3	9		Total #: 42 out of 760 MLN-repressed genes
								KLF3-AS1	175	KLF3-AS1	9					MLN_vs.Ctrl	shARF_vs.Ctrl	Both_vs.Ctrl	Both_vs.MLN	Both_vs.shARF	MLN_vs.shARF	gClusters
								PCDHGB2	176	PCDHGB2	9				APLN	-1	0	-1	-1	-1	-1	4
								PRKN	177	PRKN	9				ANGPTL2	-1	0	-1	-1	-1	0	9
								AL359643.3	178	AL359643.3	9				VIPR1	-1	-1	-1	-1	0	0	9
								C2orf15	179	C2orf15	9				SERPINB3	-1	-1	-1	-1	0	0	9
								ZNF862	180	ZNF862	9				ASB2	-1	-1	-1	-1	0	1	9
								TMEM178A	181	TMEM178A	9				IL1B	-1	-1	-1	-1	0	1	9
								AL133520.1	182	AL133520.1	9				SIRPB2	-1	-1	-1	-1	0	1	9
								LINC01960	183	LINC01960	9				CCL20	-1	-1	-1	-1	1	1	9
								GPR37L1	184	GPR37L1	9				APOBEC3G	-1	-1	-1	-1	0	1	9
								LINC01521	185	LINC01521	9				AL844908.1	-1	-1	-1	-1	0	0	9
								AC097103.2	186	AC097103.2	9				LINC00261	-1	-1	-1	-1	-1	0	9
								UG0898H09	187	UG0898H09	9				BDKRB1	-1	-1	-1	-1	0	1	9
								AC159540.2	188	AC159540.2	9				BDKRB2	-1	-1	-1	-1	0	1	9
								COLQ	189	COLQ	9				C3	-1	-1	-1	-1	0	1	9
								CCDC169	190	CCDC169	9				IL37	-1	-1	-1	-1	-1	0	9
								AC025171.2	191	AC025171.2	9				LCN2	-1	-1	-1	-1	0	1	9
								CLEC18B	192	CLEC18B	9				KRT6B	-1	-1	-1	-1	0	1	9
								AC098820.1	193	AC098820.1	9				CSF3	-1	-1	-1	-1	1	1	9
								AC015726.1	194	AC015726.1	9				SCNN1G	-1	-1	-1	-1	-1	0	9
								AC092437.1	195	AC092437.1	9				MUC5AC	-1	-1	-1	-1	-1	0	9							term_size	query_size	intersection_size	effective_domain_size	intersections
								DMBT1	196	DMBT1	9				SCNN1B	-1	-1	-1	-1	-1	0	9							92	26	6	8484	IL1B,CCL20,LCN2,CSF3,MUC5AC,IKBKE
								PKN2-AS1	197	PKN2-AS1	9				SERPINA1	-1	-1	-1	-1	-1	0	9		source	term_name	term_id	adjusted_p_value	negative_log10_of_adjusted_p_value	86	26	5	8484	BDKRB1,BDKRB2,C3,SERPINA1,ITGB2
								ZNF117	198	ZNF117	9				HPGD	-1	-1	-1	-1	-1	-1	9		KEGG	IL-17 signaling pathway	KEGG:04657	1.70951e-05	4.76713	49	26	3	8484	IL1B,CSF3,ITGB2
								CLDN10	199	CLDN10	9				MAP6	-1	0	-1	-1	-1	0	9		KEGG	Complement and coagulation cascades	KEGG:04610	0.000339444	3.46923	56	26	3	8484	IL1B,C3,ITGB2
								AC100810.1	200	AC100810.1	9				EHF	-1	0	-1	-1	-1	0	9		KEGG	Malaria	KEGG:05144	0.0274853	1.5609	365	26	6	8484	APLN,VIPR1,BDKRB1,BDKRB2,C3,P2RX7
								LINC01776	201	LINC01776	9				P2RX7	-1	0	-1	-1	-1	0	9		KEGG	Legionellosis	KEGG:05134	0.0407693	1.38967
								LRFN5	202	LRFN5	9				TH	-1	0	-1	-1	-1	0	9		KEGG	Neuroactive ligand-receptor interaction	KEGG:04080	0.0431647	1.36487
								MN1	203	MN1	9				AC130456.2	-1	-1	-1	-1	-1	0	9
								BBS9	204	BBS9	9				BEAN1	-1	-1	-1	-1	-1	0	9
								TMEM45B	205	TMEM45B	9				AC010247.1	-1	-1	-1	-1	0	1	9
								LTBP1	206	LTBP1	9				ANO1	-1	-1	-1	-1	0	1	9
								HAS3	207	HAS3	9				C15orf48	-1	-1	-1	-1	0	1	9
								ANKRD36C	208	ANKRD36C	9				AC010247.2	-1	-1	-1	-1	0	1	9
								TACR1	209	TACR1	9				IGF2	-1	-1	-1	-1	0	1	9
								FTCDNL1	210	FTCDNL1	9				IKBKE	-1	-1	-1	-1	0	0	9
								AL365356.5	211	AL365356.5	9				SHH	-1	-1	-1	-1	0	0	9
								ANXA10	212	ANXA10	9				TMEM163	-1	-1	-1	-1	-1	0	9
								TCN1	213	TCN1	9				ITGB2	-1	-1	-1	-1	0	0	9
								AC092683.1	214	AC092683.1	9				KIAA1644	-1	-1	-1	-1	0	0	9
								TSPAN8	215	TSPAN8	9				VWA1	-1	0	-1	-1	-1	-1	3
								ARSG	216	ARSG	9				UGT1A8	-1	0	-1	-1	-1	-1	3
								AC019080.1	217	AC019080.1	9				CREB3L3	-1	0	-1	-1	-1	-1	3
								SPATA17	218	SPATA17	9
								AC048341.2	219	AC048341.2	9
								AC067838.1	220	AC067838.1	9
								CNTN1	221	CNTN1	9
								KLHDC1	222	KLHDC1	9
								LINC00920	223	LINC00920	9
								NUDT7	224	NUDT7	9
								SRGAP3	225	SRGAP3	9
								PRKCA	226	PRKCA	9
								PRKAR1B	227	PRKAR1B	9
								AC134312.5	228	AC134312.5	9
								CDK14	229	CDK14	9
								FBXL17	230	FBXL17	9
								IRF2BPL	231	IRF2BPL	9
								SEMA3F-AS1	232	SEMA3F-AS1	9
								GNG7	233	GNG7	9
								LHPP	234	LHPP	9
								PDIA4	235	PDIA4	9
								SLC39A11	236	SLC39A11	9
								EHD3	237	EHD3	9
								TNXB	238	TNXB	9
								RASA3	239	RASA3	9
								HIVEP3	240	HIVEP3	9
								PBX1	241	PBX1	9
								TSPAN4	242	TSPAN4	9
								SHISA2	243	SHISA2	9
								TMC5	244	TMC5	9
								PODXL	245	PODXL	9
								ATP8A2	246	ATP8A2	9
								ANGPTL2	247	ANGPTL2	9
								BDNF-AS	248	BDNF-AS	9
								SAMD12	249	SAMD12	9
								MUC5B	250	MUC5B	9
								AL158212.3	251	AL158212.3	9
								NKAIN3	252	NKAIN3	9
								FAM78A	253	FAM78A	9
								LEPR	254	LEPR	9
								ADAMTS13	255	ADAMTS13	9
								LINC02320	256	LINC02320	9
								ACE	257	ACE	9
								TTLL1	258	TTLL1	9
								DCHS2	259	DCHS2	9
								RIN2	260	RIN2	9
								SGMS1-AS1	261	SGMS1-AS1	9
								AF127577.4	262	AF127577.4	9
								PCDHGB7	263	PCDHGB7	9
								TNS1	264	TNS1	9
								TPCN1	265	TPCN1	9
								AL596244.1	266	AL596244.1	9
								AC022509.1	267	AC022509.1	9
								SYNJ2	268	SYNJ2	9
								MPRIP	269	MPRIP	9
								ARMC4	270	ARMC4	9
								AC009093.1	271	AC009093.1	9
								PTP4A3	272	PTP4A3	9
								CCDC170	273	CCDC170	9
								AC139749.1	274	AC139749.1	9
								AC000403.1	275	AC000403.1	9
								AL136040.2	276	AL136040.2	9
								AC002546.1	277	AC002546.1	9
								SLC2A10	278	SLC2A10	9
								ST3GAL1	279	ST3GAL1	9
								TSPEAR	280	TSPEAR	9
								2025-03-01	281	2025-03-01	9
								FHOD3	282	FHOD3	9
								DACH1	283	DACH1	9
								PTPRM	284	PTPRM	9
								ATG7	285	ATG7	9
								FNDC3B	286	FNDC3B	9
								LINC01239	287	LINC01239	9
								FRMD5	288	FRMD5	9
								LRRC17	289	LRRC17	9
								RAB38	290	RAB38	9
								PFKFB1	291	PFKFB1	9
								AP006285.2	292	AP006285.2	9
								SLC8A1-AS1	293	SLC8A1-AS1	9
								SEPT7-AS1	294	SEPT7-AS1	9
								AL157937.1	295	AL157937.1	9
								IGF2BP1	296	IGF2BP1	9
								MEOX1	297	MEOX1	9
								CYP2E1	298	CYP2E1	9
								LINC00565	299	LINC00565	9
								FLJ46284	300	FLJ46284	9
								RAB9B	301	RAB9B	9
								AL122035.2	302	AL122035.2	9
								ZNF575	303	ZNF575	9
								ANK2	304	ANK2	9
								KLRG1	305	KLRG1	9
								KCTD16	306	KCTD16	9
								AC034102.2	307	AC034102.2	9
								AC026202.2	308	AC026202.2	9
								AC011462.1	309	AC011462.1	9
								LINC01170	310	LINC01170	9
								SIRPD	311	SIRPD	9
								LINC01940	312	LINC01940	9
								ALOX5AP	313	ALOX5AP	9
								VIPR1	314	VIPR1	9
								AP003721.1	315	AP003721.1	9
								TTC29	316	TTC29	9
								TNFRSF6B	317	TNFRSF6B	9
								SERPINB4	318	SERPINB4	9
								SERPINB3	319	SERPINB3	9
								C6orf58	320	C6orf58	9
								CEBPD	321	CEBPD	9
								SOCS2-AS1	322	SOCS2-AS1	9
								ASB2	323	ASB2	9
								IL1B	324	IL1B	9
								SIRPB2	325	SIRPB2	9
								VNN3	326	VNN3	9
								VNN2	327	VNN2	9
								CCL20	328	CCL20	9
								APOBEC3G	329	APOBEC3G	9
								IRAK2	330	IRAK2	9
								SORBS2	331	SORBS2	9
								TNFSF15	332	TNFSF15	9
								VNN1	333	VNN1	9
								CACNA1S	334	CACNA1S	9
								PI3	335	PI3	9
								CXCL5	336	CXCL5	9
								AC007953.1	337	AC007953.1	9
								SLC6A14	338	SLC6A14	9
								ZFHX4-AS1	339	ZFHX4-AS1	9
								SLC5A12	340	SLC5A12	9
								SAA2-SAA4	341	SAA2-SAA4	9
								SAA2	342	SAA2	9
								C2CD4A	343	C2CD4A	9
								AL135818.1	344	AL135818.1	9
								AC008760.2	345	AC008760.2	9
								SAA1	346	SAA1	9
								AL844908.1	347	AL844908.1	9
								SLC26A4	348	SLC26A4	9
								AC093535.2	349	AC093535.2	9
								ICA1	350	ICA1	9
								LINC02027	351	LINC02027	9
								CXCL10	352	CXCL10	9
								TEX48	353	TEX48	9
								PCDHGA10	354	PCDHGA10	9
								AL353746.1	355	AL353746.1	9
								TRIM31	356	TRIM31	9
								THSD4	357	THSD4	9
								CAMK2B	358	CAMK2B	9
								NOX5	359	NOX5	9
								AL049836.1	360	AL049836.1	9
								LINC00261	361	LINC00261	9
								AFF3	362	AFF3	9
								KCNJ6	363	KCNJ6	9
								RALGPS1	364	RALGPS1	9
								BHLHE41	365	BHLHE41	9
								OXTR	366	OXTR	9
								LINGO2	367	LINGO2	9
								LAMA3	368	LAMA3	9
								FAM43A	369	FAM43A	9
								EML1	370	EML1	9
								PALMD	371	PALMD	9
								HMGA2	372	HMGA2	9
								SOX9-AS1	373	SOX9-AS1	9
								RAI14	374	RAI14	9
								GPC6	375	GPC6	9
								MIR3142HG	376	MIR3142HG	9
								PRSS2	377	PRSS2	9
								BDKRB1	378	BDKRB1	9
								BDKRB2	379	BDKRB2	9
								C3	380	C3	9
								IL37	381	IL37	9
								LCN2	382	LCN2	9
								KRT6B	383	KRT6B	9
								LINC02015	384	LINC02015	9
								CSF3	385	CSF3	9
								PAPPA2	386	PAPPA2	9
								SCNN1G	387	SCNN1G	9
								MAP4K4	388	MAP4K4	9
								MUC5AC	389	MUC5AC	9
								ACER3	390	ACER3	9
								PECAM1	391	PECAM1	9
								FCGBP	392	FCGBP	9
								NFKBIA	393	NFKBIA	9
								GUCY1A3	394	GUCY1A3	9
								FJX1	395	FJX1	9
								PADI3	396	PADI3	9
								SERPINA3	397	SERPINA3	9
								SCNN1B	398	SCNN1B	9
								RPS6KA2	399	RPS6KA2	9
								PDGFB	400	PDGFB	9
								ADAM12	401	ADAM12	9
								NCAM2	402	NCAM2	9
								SERPINA1	403	SERPINA1	9
								SNPH	404	SNPH	9
								SCUBE3	405	SCUBE3	9
								TMEM132A	406	TMEM132A	9
								AL591475.1	407	AL591475.1	9
								PLA2G4C	408	PLA2G4C	9
								RAP2C-AS1	409	RAP2C-AS1	9
								RGS5_1	410	RGS5_1	9
								GPM6B	411	GPM6B	9
								AC104083.1	412	AC104083.1	9
								HPGD	413	HPGD	9
								CDH11	414	CDH11	9
								FUT8	415	FUT8	9
								COL6A3	416	COL6A3	9
								ALDH1A3	417	ALDH1A3	9
								NAALADL2	418	NAALADL2	9
								IL1RN	419	IL1RN	9
								TPM1-AS	420	TPM1-AS	9
								DCP1B	421	DCP1B	9
								CCDC102B	422	CCDC102B	9
								SLC16A2	423	SLC16A2	9
								AP002761.4	424	AP002761.4	9
								FP565260.3	425	FP565260.3	9
								AK5	426	AK5	9
								EPHA3	427	EPHA3	9
								MAP6	428	MAP6	9
								CLDN10-AS1	429	CLDN10-AS1	9
								CYP1B1-AS1	430	CYP1B1-AS1	9
								EHF	431	EHF	9
								MIR31HG	432	MIR31HG	9
								AP000695.1	433	AP000695.1	9
								CNGA1	434	CNGA1	9
								P2RX7	435	P2RX7	9
								RP1	436	RP1	9
								TH	437	TH	9
								TMEM61	438	TMEM61	9
								AC130456.2	439	AC130456.2	9
								AC007681.1	440	AC007681.1	9
								CCDC191	441	CCDC191	9
								AC026412.3	442	AC026412.3	9
								CALML3-AS1	443	CALML3-AS1	9
								CCNB3	444	CCNB3	9
								SULT1C4	445	SULT1C4	9
								MUC6	446	MUC6	9
								ZC3H12A	447	ZC3H12A	9
								NFKBIZ	448	NFKBIZ	9
								OR10AC1	449	OR10AC1	9
								BTBD11	450	BTBD11	9
								BEAN1	451	BEAN1	9
								AC010247.1	452	AC010247.1	9
								ANO1	453	ANO1	9
								C15orf48	454	C15orf48	9
								ASTN1	455	ASTN1	9
								AC010247.2	456	AC010247.2	9
								MUC2	457	MUC2	9
								AL109615.3	458	AL109615.3	9
								AP001058.1	459	AP001058.1	9
								IGF2	460	IGF2	9
								APOBEC3C	461	APOBEC3C	9
								PDZK1IP1	462	PDZK1IP1	9
								SIRPG-AS1	463	SIRPG-AS1	9
								IKBKE	464	IKBKE	9
								SHH	465	SHH	9
								PCDHGC5	466	PCDHGC5	9
								TMEM163	467	TMEM163	9
								TNIP1	468	TNIP1	9
								ITGB2	469	ITGB2	9
								COL13A1	470	COL13A1	9
								KIAA1644	471	KIAA1644	9
								PDE7B	472	PDE7B	9
								AC025580.2	473	AC025580.2	9
								MYL10	474	MYL10	9
								LINC01435	475	LINC01435	9
								AC104964.3	476	AC104964.3	5
								CDSN	477	CDSN	5
								LINC01361	478	LINC01361	5
								AC007823.1	479	AC007823.1	5
								ZFP2	480	ZFP2	5
								PCDHGA12	481	PCDHGA12	5
								AC023644.1	482	AC023644.1	5
								FSCN2	483	FSCN2	5
								AC012513.3	484	AC012513.3	5
								CYBB	485	CYBB	5
								ST8SIA5	486	ST8SIA5	5
								FSIP2-AS1	487	FSIP2-AS1	5
								A2M-AS1	488	A2M-AS1	5
								HIST1H2AI	489	HIST1H2AI	5
								AC008074.1	490	AC008074.1	5
								AC112493.1	491	AC112493.1	5
								AC005674.2	492	AC005674.2	5
								NKAIN2	493	NKAIN2	5
								AC023024.2	494	AC023024.2	5
								AC008555.8	495	AC008555.8	5
								AC093227.1	496	AC093227.1	5
								C19orf18	497	C19orf18	5
								CAPN3	498	CAPN3	5
								AL928921.2	499	AL928921.2	5
								LINC01956	500	LINC01956	5
								HIST1H1E	501	HIST1H1E	5
								Z93930.2	502	Z93930.2	5
								AL121722.1	503	AL121722.1	5
								AC006511.5	504	AC006511.5	5
								SCART1	505	SCART1	5
								UNC79	506	UNC79	5
								FRMPD2	507	FRMPD2	5
								CLEC18A	508	CLEC18A	5
								AP000275.2	509	AP000275.2	5
								LRRC69	510	LRRC69	5
								AK8	511	AK8	5
								AC137834.1	512	AC137834.1	5
								AC036108.3	513	AC036108.3	3
								KIAA0825	514	KIAA0825	3
								MACROD2	515	MACROD2	3
								FOXD4	516	FOXD4	3
								AC087477.2	517	AC087477.2	3
								AC242426.4	518	AC242426.4	3
								STAU2-AS1	519	STAU2-AS1	3
								SKOR1	520	SKOR1	3
								AL391834.1	521	AL391834.1	3
								AC105020.6	522	AC105020.6	3
								AL035413.1	523	AL035413.1	3
								AC069360.1	524	AC069360.1	3
								HVCN1	525	HVCN1	3
								CLYBL	526	CLYBL	3
								AL831711.1	527	AL831711.1	3
								AC007966.1	528	AC007966.1	3
								EIF1B-AS1	529	EIF1B-AS1	3
								LYZ	530	LYZ	3
								MAP2K6	531	MAP2K6	3
								FKBP7	532	FKBP7	3
								HAPLN1	533	HAPLN1	3
								HIST1H4I	534	HIST1H4I	3
								AC107027.3	535	AC107027.3	3
								FAM13C	536	FAM13C	3
								PDE11A_1	537	PDE11A_1	3
								KCNMB2	538	KCNMB2	3
								DEPDC1-AS1	539	DEPDC1-AS1	3
								FBXO25	540	FBXO25	3
								CCL2	541	CCL2	3
								LINC01844	542	LINC01844	3
								SLC9A2	543	SLC9A2	3
								AC104825.2	544	AC104825.2	3
								AC012651.1	545	AC012651.1	3
								ADNP-AS1	546	ADNP-AS1	3
								CFAP44	547	CFAP44	3
								IQCH-AS1	548	IQCH-AS1	3
								TFF2	549	TFF2	3
								C1QTNF3	550	C1QTNF3	3
								MRPL48	551	MRPL48	3
								MACROD1	552	MACROD1	3
								FAM71E1	553	FAM71E1	3
								VAC14-AS1	554	VAC14-AS1	3
								AC114803.1	555	AC114803.1	3
								AL359715.4	556	AL359715.4	3
								AC148477.2	557	AC148477.2	3
								FAM201A	558	FAM201A	3
								ACTL10	559	ACTL10	3
								AC068338.2	560	AC068338.2	3
								TAS1R3	561	TAS1R3	3
								SH3RF3-AS1	562	SH3RF3-AS1	3
								VWA1	563	VWA1	3
								NTN5	564	NTN5	3
								VASH1	565	VASH1	3
								AC124067.4	566	AC124067.4	3
								AL132657.1	567	AL132657.1	3
								AC068700.1	568	AC068700.1	3
								MAP4K1	569	MAP4K1	3
								AL513534.1	570	AL513534.1	3
								AL132711.1	571	AL132711.1	3
								ARHGAP44	572	ARHGAP44	3
								AC107373.2	573	AC107373.2	3
								AC017100.1	574	AC017100.1	3
								LRP2	575	LRP2	3
								DNAH1	576	DNAH1	3
								AL035458.2	577	AL035458.2	3
								PPARGC1A	578	PPARGC1A	3
								AC148477.3	579	AC148477.3	3
								LINC02019	580	LINC02019	3
								MEIG1	581	MEIG1	3
								C2orf66	582	C2orf66	3
								PDE8B	583	PDE8B	3
								LENG9	584	LENG9	3
								LINC00342	585	LINC00342	3
								FNDC10	586	FNDC10	3
								AL662795.2	587	AL662795.2	3
								SPEF2	588	SPEF2	3
								CD86	589	CD86	3
								AC034243.1	590	AC034243.1	3
								POU3F2	591	POU3F2	3
								CYB5D2	592	CYB5D2	3
								PMFBP1	593	PMFBP1	3
								UGT1A8	594	UGT1A8	3
								AL035665.1	595	AL035665.1	3
								SERPINF2	596	SERPINF2	3
								MDH1B	597	MDH1B	3
								ARL15	598	ARL15	3
								CSMD2	599	CSMD2	3
								AGR2	600	AGR2	3
								KAT14	601	KAT14	3
								SPINK5	602	SPINK5	3
								IMMP2L	603	IMMP2L	3
								RHOU	604	RHOU	3
								MAML2	605	MAML2	3
								SPTSSB	606	SPTSSB	3
								PLD1	607	PLD1	3
								ZNF33B	608	ZNF33B	3
								LSAMP	609	LSAMP	3
								AC022075.1	610	AC022075.1	3
								DPYD	611	DPYD	3
								SOX21	612	SOX21	3
								SLITRK6	613	SLITRK6	3
								AL138789.1	614	AL138789.1	3
								CSGALNACT1	615	CSGALNACT1	3
								ENOX2	616	ENOX2	3
								BTBD9	617	BTBD9	3
								ARHGEF9	618	ARHGEF9	3
								KIAA1549L	619	KIAA1549L	3
								MSMP	620	MSMP	3
								DTD1	621	DTD1	3
								EXOC4	622	EXOC4	3
								ITGBL1	623	ITGBL1	3
								ADGRF1	624	ADGRF1	3
								PARP4	625	PARP4	3
								FANCF	626	FANCF	3
								CAMK1D	627	CAMK1D	3
								COL6A1	628	COL6A1	3
								SND1	629	SND1	3
								TENM4	630	TENM4	3
								GGACT	631	GGACT	3
								AC005064.1	632	AC005064.1	3
								CFAP70	633	CFAP70	3
								AC009902.3	634	AC009902.3	3
								Z92544.2	635	Z92544.2	3
								AC010504.1	636	AC010504.1	3
								ELF3-AS1	637	ELF3-AS1	3
								AC025594.2	638	AC025594.2	3
								TMEM71	639	TMEM71	3
								AL118505.1	640	AL118505.1	3
								AL390195.2	641	AL390195.2	3
								AC009283.1	642	AC009283.1	3
								SLC44A4	643	SLC44A4	3
								ERMARD	644	ERMARD	3
								PTK2	645	PTK2	3
								DET1	646	DET1	3
								SH3YL1	647	SH3YL1	3
								C2orf82	648	C2orf82	3
								DIS3L2	649	DIS3L2	3
								ONECUT3	650	ONECUT3	3
								DENND1A	651	DENND1A	3
								TTC28	652	TTC28	3
								KSR2	653	KSR2	3
								DHRS3	654	DHRS3	3
								STEAP3	655	STEAP3	3
								NRG2	656	NRG2	3
								SORL1	657	SORL1	3
								COL4A5	658	COL4A5	3
								CEMIP	659	CEMIP	3
								HLCS	660	HLCS	3
								COL18A1	661	COL18A1	3
								WWP2	662	WWP2	3
								SH3RF3	663	SH3RF3	3
								PYGB	664	PYGB	3
								ALK	665	ALK	3
								CREB3L3	666	CREB3L3	3
								GTDC1	667	GTDC1	3
								NDP	668	NDP	3
								BABAM2	669	BABAM2	3
								ARSD	670	ARSD	3
								BCAS3	671	BCAS3	3
								SLCO4A1	672	SLCO4A1	3
								IQCK	673	IQCK	3
								AC002378.1	674	AC002378.1	3
								KIAA1024	675	KIAA1024	3
								TBXAS1	676	TBXAS1	3
								PTPRD	677	PTPRD	3
								OMA1	678	OMA1	3
								NUBPL	679	NUBPL	3
								ADCK1	680	ADCK1	3
								SUMF1	681	SUMF1	3
								ADIRF	682	ADIRF	3
								AC016026.1	683	AC016026.1	3
								NPAS2	684	NPAS2	3
								MYO1D	685	MYO1D	3
								TBC1D22A	686	TBC1D22A	3
								PXDN	687	PXDN	3
								NTSR1	688	NTSR1	3
								MAML3	689	MAML3	3
								TBC1D5	690	TBC1D5	3
								NUDT3	691	NUDT3	3
								NFIA	692	NFIA	3
								NEBL	693	NEBL	3
								CP	694	CP	3
								ARHGAP24	695	ARHGAP24	3
								CCND1	696	CCND1	3
								TEF	697	TEF	3
								ACKR2	698	ACKR2	3
								AL513302.2	699	AL513302.2	3
								TCP10L	700	TCP10L	3
								AC087855.2	701	AC087855.2	3
								KIAA1210	702	KIAA1210	3
								PPP2R2B	703	PPP2R2B	3
								HSPG2	704	HSPG2	3
								EEFSEC	705	EEFSEC	3
								ITGB4	706	ITGB4	3
								HOTTIP	707	HOTTIP	3
								TMEM129	708	TMEM129	3
								MAPT	709	MAPT	3
								AC009902.2	710	AC009902.2	3
								AC093297.2	711	AC093297.2	3
								LINC01963	712	LINC01963	3
								H19	713	H19	3
								SEMA3F	714	SEMA3F	3
								NEFL	715	NEFL	3
								CCT6B	716	CCT6B	3
								CBX8	717	CBX8	3
								SMYD3	718	SMYD3	3
								ATP8B1	719	ATP8B1	3
								ANTXR2	720	ANTXR2	3
								PSD3	721	PSD3	3
								ZNF233	722	ZNF233	3
								CC2D2A	723	CC2D2A	3
								MSRA	724	MSRA	3
								ZNF497	725	ZNF497	3
								TRAPPC9	726	TRAPPC9	3
								KDM4B	727	KDM4B	3
								GALNT10	728	GALNT10	3
								AP2B1	729	AP2B1	3
								TSPAN18	730	TSPAN18	3
								ROR1	731	ROR1	3
								CDH13	732	CDH13	3
								COL5A2	733	COL5A2	3
								BTBD2	734	BTBD2	3
								LINC01134	735	LINC01134	3
								FAM225B	736	FAM225B	3
								OR2T33	737	OR2T33	3
								AL513548.1	738	AL513548.1	3
								AC007744.1	739	AC007744.1	3
								CPQ	740	CPQ	3
								LINC01341	741	LINC01341	3
								C1QTNF3-AMACR	742	C1QTNF3-AMACR	3
								AC068790.9	743	AC068790.9	3
								LINC01721	744	LINC01721	3
								AL603840.1	745	AL603840.1	3
								PLPP7	746	PLPP7	3
								SPTLC3	747	SPTLC3	3
								AC099518.2	748	AC099518.2	3
								AC096711.2	749	AC096711.2	3
								AC027575.4	750	AC027575.4	3
								C9orf163	751	C9orf163	3
								AC254633.1	752	AC254633.1	3
								PCDHB3	753	PCDHB3	3
								AC009318.3	754	AC009318.3	3
								AL031673.1	755	AL031673.1	3
								FAM71F2	756	FAM71F2	3
								AC022336.2	757	AC022336.2	3
								AL928654.4	758	AL928654.4	3
								HIST2H4B	759	HIST2H4B	3
								AC104407.1	760	AC104407.1	3
								C20orf166-AS1	761	C20orf166-AS1	3
								AC073264.3	762	AC073264.3	2
								BCL2L15	763	BCL2L15	2
								GAGE1	764	GAGE1	2
								SRSF12	765	SRSF12	2
								PRKAG2-AS1	766	PRKAG2-AS1	2
								AL356215.1	767	AL356215.1	2
								CCDC175	768	CCDC175	2
								TNFRSF13B	769	TNFRSF13B	2
								AC012150.2	770	AC012150.2	2
								BX255923.2	771	BX255923.2	2
								TMEM239	772	TMEM239	2
								LRRC70	773	LRRC70	2
								BATF	774	BATF	2
								LMOD3	775	LMOD3	2
								CD3D	776	CD3D	2
								LINC02580	777	LINC02580	2
								ANKRD2	778	ANKRD2	2
								RASL10A	779	RASL10A	2
								AC004917.1	780	AC004917.1	2
								DNMBP-AS1	781	DNMBP-AS1	2
								PTENP1-AS	782	PTENP1-AS	2
								AC010328.3	783	AC010328.3	2
								KLRC1	784	KLRC1	2
								AC118754.2	785	AC118754.2	2
								TMEM155	786	TMEM155	2
								AC019117.3	787	AC019117.3	2
								KRTAP4-12	788	KRTAP4-12	2
								IL2RG	789	IL2RG	2
								RNF152	790	RNF152	2
								INSL4	791	INSL4	2
								FGF19	792	FGF19	2
								SMIM25	793	SMIM25	2
								GSDMC	794	GSDMC	2
								KLHL6	795	KLHL6	2
								TMEFF1	796	TMEFF1	2
								HES4	797	HES4	2
								AC084026.1	798	AC084026.1	2
								SGIP1	799	SGIP1	2
								LIM2	800	LIM2	2
								PSMD6-AS2	801	PSMD6-AS2	2
								ASB4	802	ASB4	2
								KISS1	803	KISS1	2
								SLC13A4	804	SLC13A4	2
								CCDC70	805	CCDC70	2
								KRT14	806	KRT14	2
								SRRM3	807	SRRM3	2
								AP001160.1	808	AP001160.1	2
								LINC00052	809	LINC00052	2
								AC092818.1	810	AC092818.1	2
								LRRC2-AS1	811	LRRC2-AS1	2
								AC005479.2	812	AC005479.2	2
								SOX15	813	SOX15	2
								AL121820.1	814	AL121820.1	2
								AC015921.1	815	AC015921.1	2
								MATN1	816	MATN1	2
								LINC00880	817	LINC00880	2
								AL049555.1	818	AL049555.1	2
								UPK1B	819	UPK1B	2
								DRGX	820	DRGX	2
								ZNF560	821	ZNF560	2
								BTNL8	822	BTNL8	2
								TSKS	823	TSKS	2
								AC103740.2	824	AC103740.2	2
								HTR1D	825	HTR1D	2
								PSG9	826	PSG9	2
								AC015819.2	827	AC015819.2	2
								ZCCHC12	828	ZCCHC12	2
								OR14A2	829	OR14A2	2
								SDS	830	SDS	2
								PPY	831	PPY	2
								SPANXN4	832	SPANXN4	2
								AC015660.3	833	AC015660.3	2
								MEP1B	834	MEP1B	2
								AC093567.1	835	AC093567.1	2
								SMIM18	836	SMIM18	2
								TMEM190	837	TMEM190	2
								CASZ1	838	CASZ1	2
								IFI6	839	IFI6	2
								TMEM265	840	TMEM265	2
								GAST	841	GAST	2
								PNMA2	842	PNMA2	2
								LINC00601	843	LINC00601	2
								CHRM3-AS2	844	CHRM3-AS2	2
								SUN3	845	SUN3	2
								AP005136.2	846	AP005136.2	2
								SLC4A9	847	SLC4A9	2
								CALCA	848	CALCA	2
								IDO1	849	IDO1	2
								FLJ22447	850	FLJ22447	2
								SCN3A	851	SCN3A	2
								AC017091.1	852	AC017091.1	2
								HSH2D	853	HSH2D	2
								AL158839.1	854	AL158839.1	2
								FILIP1	855	FILIP1	2
								LHX2	856	LHX2	2
								ACTC1	857	ACTC1	2
								NKX2-1	858	NKX2-1	2
								UBE2Q2L	859	UBE2Q2L	2
								LINC02328	860	LINC02328	2
								SLCO4C1	861	SLCO4C1	2
								PAPPA	862	PAPPA	2
								SERPINB2	863	SERPINB2	2
								AC024940.1	864	AC024940.1	2
								AGTR1	865	AGTR1	2
								GAS6-AS2	866	GAS6-AS2	2
								FGB	867	FGB	2
								LINC00161	868	LINC00161	2
								TMEM200B	869	TMEM200B	2
								LAT2	870	LAT2	2
								FAM46B	871	FAM46B	2
								AQP3	872	AQP3	2
								DLX2	873	DLX2	2
								AP1M2	874	AP1M2	2
								RNF223	875	RNF223	2
								FAM25A	876	FAM25A	2
								ACTBL2	877	ACTBL2	2
								LY6K	878	LY6K	2
								IL1A	879	IL1A	2
								CNTN5	880	CNTN5	2
								LINC01828	881	LINC01828	2
								LINC02029	882	LINC02029	2
								OR14K1	883	OR14K1	2
								ACVR1C	884	ACVR1C	2
								TMEM27	885	TMEM27	2
								GCKR	886	GCKR	2
								ADAMTS6	887	ADAMTS6	2
								DDX60L	888	DDX60L	2
								GRAP	889	GRAP	2
								BSPRY	890	BSPRY	2
								AC087392.3	891	AC087392.3	2
								VCX2	892	VCX2	2
								IFNG	893	IFNG	2
								GIPR	894	GIPR	2
								SLC15A3	895	SLC15A3	2
								HAP1	896	HAP1	2
								LINC01293	897	LINC01293	2
								FAM9B	898	FAM9B	2
								TRPC3	899	TRPC3	2
								C20orf141	900	C20orf141	2
								EGR3	901	EGR3	2
								C7orf65	902	C7orf65	2
								AC100800.1	903	AC100800.1	2
								KIAA1755	904	KIAA1755	2
								ATP1B2	905	ATP1B2	2
								AC011195.2	906	AC011195.2	2
								PTPN22	907	PTPN22	2
								TAAR1	908	TAAR1	2
								AL357060.2	909	AL357060.2	2
								LINC02547	910	LINC02547	2
								AC090673.1	911	AC090673.1	2
								AC005606.2	912	AC005606.2	2
								AC139720.1	913	AC139720.1	2
								CLEC19A	914	CLEC19A	2
								LINC01795	915	LINC01795	2
								CASC19	916	CASC19	2
								OR2M4	917	OR2M4	2
								AC124067.2	918	AC124067.2	2
								AC020571.1	919	AC020571.1	2
								AL356234.2	920	AL356234.2	2
								AL078612.2	921	AL078612.2	2
								DCT	922	DCT	2
								CA4	923	CA4	2
								SI	924	SI	2
								USP44	925	USP44	2
								ALDH8A1	926	ALDH8A1	2
								LINC00314	927	LINC00314	2
								EGR4	928	EGR4	2
								ACHE	929	ACHE	2
								CEBPE	930	CEBPE	2
								INSM2	931	INSM2	2
								FAM83A	932	FAM83A	2
								PCDH7	933	PCDH7	2
								SP6	934	SP6	2
								ARHGAP30	935	ARHGAP30	2
								ARSI	936	ARSI	2
								ASGR1	937	ASGR1	2
								CDKN2D	938	CDKN2D	2
								CNIH2	939	CNIH2	2
								UPB1	940	UPB1	2
								HOXA1	941	HOXA1	2
								GPR4	942	GPR4	2
								C7orf61	943	C7orf61	2
								RTBDN	944	RTBDN	2
								THEMIS2	945	THEMIS2	2
								LCK	946	LCK	2
								RBM24	947	RBM24	2
								ARNT2	948	ARNT2	2
								BCAN	949	BCAN	2
								CNN1	950	CNN1	2
								OLFML3	951	OLFML3	2
								ITGB7	952	ITGB7	2
								ALDH16A1	953	ALDH16A1	2
								PRPH	954	PRPH	2
								LINC01271	955	LINC01271	2
								HYAL1	956	HYAL1	2
								MDGA1	957	MDGA1	2
								AL355607.2	958	AL355607.2	2
								TMC8	959	TMC8	2
								LINC01322	960	LINC01322	2
								MCAM	961	MCAM	2
								SLC17A7	962	SLC17A7	2
								VSTM1	963	VSTM1	2
								AL353898.3	964	AL353898.3	2
								ENAM	965	ENAM	2
								P2RY6	966	P2RY6	2
								WNT5B	967	WNT5B	2
								AC080038.1	968	AC080038.1	2
								AL035460.1	969	AL035460.1	2
								LINC01385	970	LINC01385	2
								AC125616.1	971	AC125616.1	2
								LINC01602	972	LINC01602	2
								SH2D3C	973	SH2D3C	2
								ADAMTS4	974	ADAMTS4	2
								IFITM1	975	IFITM1	2
								MPZ	976	MPZ	2
								HELZ2	977	HELZ2	2
								AL365226.2	978	AL365226.2	2
								SPHK1	979	SPHK1	2
								HSPA2	980	HSPA2	2
								BRSK1	981	BRSK1	2
								LAMB4	982	LAMB4	2
								C8G	983	C8G	2
								NEXN-AS1	984	NEXN-AS1	2
								RAB15	985	RAB15	2
								FOS	986	FOS	2
								KRTAP1-3	987	KRTAP1-3	2
								CAMP	988	CAMP	2
								SLC30A3	989	SLC30A3	2
								LINC00911	990	LINC00911	2
								LINC01554	991	LINC01554	2
								RRAD	992	RRAD	2
								CLCNKB	993	CLCNKB	2
								LINC01783	994	LINC01783	2
								NFE4	995	NFE4	2
								AC100872.1	996	AC100872.1	2
								S1PR5	997	S1PR5	2
								AL109763.1	998	AL109763.1	2
								CGB5	999	CGB5	2
								PRRT4	1000	PRRT4	2
								CCL22	1001	CCL22	2
								AC008691.1	1002	AC008691.1	2
								AL080317.1	1003	AL080317.1	2
								SLC38A3	1004	SLC38A3	2
								PITX3	1005	PITX3	2
								RHBG	1006	RHBG	2
								FRZB	1007	FRZB	2
								SSTR2	1008	SSTR2	2
								IGFN1	1009	IGFN1	2
								FGF20	1010	FGF20	2
								AC036222.1	1011	AC036222.1	2
								AF241725.1	1012	AF241725.1	2
								LINC02178	1013	LINC02178	2
								PRSS8	1014	PRSS8	2
								CGB7	1015	CGB7	2
								LINC02154	1016	LINC02154	2
								RAB42	1017	RAB42	2
								FBXO40	1018	FBXO40	2
								ADH4	1019	ADH4	2
								AL672032.1	1020	AL672032.1	2
								SIX3	1021	SIX3	2
								RASGRP2	1022	RASGRP2	2
								SLC52A1	1023	SLC52A1	2
								NEUROG2	1024	NEUROG2	2
								Z85994.1	1025	Z85994.1	2
								CSPG4	1026	CSPG4	2
								SLC35D3	1027	SLC35D3	2
								ELOVL3	1028	ELOVL3	2
								PPP1R3A	1029	PPP1R3A	2
								PLPPR4	1030	PLPPR4	2
								LRRN4	1031	LRRN4	2
								FCMR	1032	FCMR	2
								IL24	1033	IL24	2
								C1QTNF2	1034	C1QTNF2	2
								RBP7	1035	RBP7	2
								DMRT1	1036	DMRT1	2
								KCNH3	1037	KCNH3	2
								KLC3	1038	KLC3	2
								CFAP126	1039	CFAP126	2
								SPINK2	1040	SPINK2	2
								CGB8	1041	CGB8	2
								KLRC2	1042	KLRC2	2
								TNFSF14	1043	TNFSF14	2
								SLITRK3	1044	SLITRK3	2
								TNF	1045	TNF	2
								SLC10A4	1046	SLC10A4	2
								DENND1C	1047	DENND1C	2
								WNT11	1048	WNT11	2
								GOLGA8O	1049	GOLGA8O	2
								KRT9	1050	KRT9	2
								RLBP1	1051	RLBP1	2
								AC020934.1	1052	AC020934.1	2
								PTGIR	1053	PTGIR	2
								ADRA1D	1054	ADRA1D	2
								HPCAL4	1055	HPCAL4	2
								CTAGE15	1056	CTAGE15	2
								MAP7D3	1057	MAP7D3	2
								PAQR9	1058	PAQR9	2
								BCAS1	1059	BCAS1	2
								CPNE6	1060	CPNE6	2
								PLA2G4D	1061	PLA2G4D	2
								ODAPH	1062	ODAPH	2
								LINC02539	1063	LINC02539	2
								AC005392.2	1064	AC005392.2	2
								AC137936.1	1065	AC137936.1	2
								ADGRG3	1066	ADGRG3	2
								SLC51A	1067	SLC51A	2
								BTN1A1	1068	BTN1A1	2
								LRRTM3	1069	LRRTM3	2
								EBLN1	1070	EBLN1	2
								MCEMP1	1071	MCEMP1	2
								AC034213.1	1072	AC034213.1	2
								LRRC25	1073	LRRC25	2
								TMSB15A	1074	TMSB15A	2
								TLR10	1075	TLR10	2
								AP005264.1	1076	AP005264.1	2
								SSTR1	1077	SSTR1	2
								AL353608.3	1078	AL353608.3	2
								AC243562.3	1079	AC243562.3	2
								AC003098.1	1080	AC003098.1	2
								LINC01363	1081	LINC01363	2
								AC007326.5	1082	AC007326.5	2
								AC005019.2	1083	AC005019.2	2
								PSG6	1084	PSG6	2
								MIR34AHG	1085	MIR34AHG	2
								MSLN	1086	MSLN	2
								CACNB4	1087	CACNB4	2
								SSMEM1	1088	SSMEM1	2
								LGI1	1089	LGI1	2
								LINC00824	1090	LINC00824	2
								TEX12	1091	TEX12	2
								AC099542.1	1092	AC099542.1	2
								B3GNT8	1093	B3GNT8	2
								CT45A1	1094	CT45A1	2
								AF064860.1	1095	AF064860.1	2
								AC124290.1	1096	AC124290.1	2
								LAMA1	1097	LAMA1	2
								NOTCH3	1098	NOTCH3	2
								AKNAD1	1099	AKNAD1	2
								MAGEC1	1100	MAGEC1	2
								FGF13-AS1	1101	FGF13-AS1	2
								GABRA6	1102	GABRA6	2
								AC018521.3	1103	AC018521.3	2
								CAPN12	1104	CAPN12	2
								HNF4A	1105	HNF4A	2
								DIRC1	1106	DIRC1	2
								DUSP21	1107	DUSP21	2
								AL139039.3	1108	AL139039.3	2
								AP001033.2	1109	AP001033.2	2
								SPINK7	1110	SPINK7	2
								SPINK1	1111	SPINK1	2
								LINC01812	1112	LINC01812	2
								IL12A	1113	IL12A	2
								NLRC4	1114	NLRC4	2
								LINC00518	1115	LINC00518	2
								AC009318.1	1116	AC009318.1	2
								DAND5	1117	DAND5	2
								AC062015.1	1118	AC062015.1	2
								TBX4	1119	TBX4	2
								TEX19	1120	TEX19	2
								BX276092.9	1121	BX276092.9	2
								AL591846.2	1122	AL591846.2	2
								TRIM40	1123	TRIM40	2
								AC079384.1	1124	AC079384.1	2
								AC104695.1	1125	AC104695.1	6
								AC009163.4	1126	AC009163.4	6
								AC010327.1	1127	AC010327.1	6
								DNAJC5G	1128	DNAJC5G	6
								AC009686.2	1129	AC009686.2	6
								NANOS1	1130	NANOS1	6
								SPOCK2	1131	SPOCK2	6
								SYNGR4	1132	SYNGR4	6
								AEBP1	1133	AEBP1	6
								AL606469.1	1134	AL606469.1	6
								MARCOL	1135	MARCOL	6
								LINC00452	1136	LINC00452	6
								GAL3ST1	1137	GAL3ST1	6
								IL36A	1138	IL36A	6
								ADORA2A	1139	ADORA2A	6
								GKN2	1140	GKN2	6
								KRTAP3-2	1141	KRTAP3-2	6
								VCAM1	1142	VCAM1	6
								C2orf16	1143	C2orf16	6
								EFHD1	1144	EFHD1	6
								U62317.2	1145	U62317.2	6
								SLC1A2	1146	SLC1A2	6
								GLI1	1147	GLI1	6
								ITPKA	1148	ITPKA	6
								GAREM2	1149	GAREM2	6
								SNAI1	1150	SNAI1	6
								BTBD8	1151	BTBD8	6
								AC093904.3	1152	AC093904.3	6
								SMIM34A	1153	SMIM34A	6
								FAM160A1-DT	1154	FAM160A1-DT	6
								FOXA3	1155	FOXA3	6
								CTAGE8	1156	CTAGE8	6
								ZNF829	1157	ZNF829	6
								PTPN7	1158	PTPN7	6
								PTPRCAP	1159	PTPRCAP	6
								AC126696.3	1160	AC126696.3	6
								SLC16A5	1161	SLC16A5	6
								AL357140.2	1162	AL357140.2	6
								AC233728.1	1163	AC233728.1	6
								LINC01931	1164	LINC01931	6
								CPEB1	1165	CPEB1	6
								APOL4	1166	APOL4	6
								ASZ1	1167	ASZ1	6
								AL136172.1	1168	AL136172.1	6
								AL590133.2	1169	AL590133.2	7
								CT45A5	1170	CT45A5	7
								SMG7-AS1	1171	SMG7-AS1	7
								WNT4	1172	WNT4	7
								AC021945.1	1173	AC021945.1	7
								AC106886.2	1174	AC106886.2	7
								SACS-AS1	1175	SACS-AS1	7
								KRTAP19-5	1176	KRTAP19-5	7
								AC020661.1	1177	AC020661.1	7
								C11orf86	1178	C11orf86	7
								EP300-AS1	1179	EP300-AS1	7
								ATP6AP1L	1180	ATP6AP1L	7
								DCLK1	1181	DCLK1	7
								ATG9B	1182	ATG9B	7
								TEX36	1183	TEX36	7
								MIR181A2HG	1184	MIR181A2HG	7
								MYCT1	1185	MYCT1	7
								ABCA9	1186	ABCA9	7
								AL390718.1	1187	AL390718.1	7
								LINC01104	1188	LINC01104	7
								CD53	1189	CD53	7
								TRPV6	1190	TRPV6	7
								SCN7A	1191	SCN7A	7
								SLCO6A1	1192	SLCO6A1	7
								KCTD4	1193	KCTD4	7
								STATH	1194	STATH	7
								AL163953.1	1195	AL163953.1	7
								AC017076.1	1196	AC017076.1	7
								FAM138F	1197	FAM138F	7
								TEX30	1198	TEX30	7
								KRTAP7-1	1199	KRTAP7-1	7
								LAX1	1200	LAX1	7
								MESP2	1201	MESP2	7
								NPIPB8	1202	NPIPB8	7
								GSDMA	1203	GSDMA	7
								AC020892.1	1204	AC020892.1	7
								AC093503.3	1205	AC093503.3	7
								FRG2C	1206	FRG2C	7
								AC116407.2	1207	AC116407.2	7
								ZNF208	1208	ZNF208	7
								SPANXA2	1209	SPANXA2	7
								AL157402.2	1210	AL157402.2	7
								GOLGA8Q	1211	GOLGA8Q	7
								AC242842.1	1212	AC242842.1	7
								LINC01474	1213	LINC01474	7
								KPRP	1214	KPRP	7
								ZNF541	1215	ZNF541	7
								AC090023.2	1216	AC090023.2	7
								AC018523.2	1217	AC018523.2	7
								GIPC2	1218	GIPC2	7
								LINC01943	1219	LINC01943	7
								Z99943.1	1220	Z99943.1	7
								CLEC7A	1221	CLEC7A	7
								SIGLEC9	1222	SIGLEC9	7
								AC108517.1	1223	AC108517.1	7
								KRT39	1224	KRT39	7
								AC012065.3	1225	AC012065.3	7
								FGF16	1226	FGF16	7
								RASAL2-AS1	1227	RASAL2-AS1	7
								LINC02310	1228	LINC02310	7
								ABCB1	1229	ABCB1	7
								HACD4	1230	HACD4	7
								AC005736.2	1231	AC005736.2	7
								MNS1	1232	MNS1	7
								NTRK2	1233	NTRK2	7
								LINC02407	1234	LINC02407	7
								LYPLAL1-AS1	1235	LYPLAL1-AS1	7
								LINC01564	1236	LINC01564	7
								LINC01235	1237	LINC01235	7
								FGF21	1238	FGF21	7
								MXD1	1239	MXD1	7
								C5AR1	1240	C5AR1	7
								TFPI2	1241	TFPI2	7
								LINC02273	1242	LINC02273	7
								F2RL2	1243	F2RL2	7
								OSGIN2	1244	OSGIN2	7
								ZBED2	1245	ZBED2	7
								LINC02532	1246	LINC02532	7
								AC139722.1	1247	AC139722.1	7
								AC004069.1	1248	AC004069.1	7
								CFAP58-AS1	1249	CFAP58-AS1	7
								RN7SKP11	1250	RN7SKP11	7
								AC130650.2	1251	AC130650.2	7
								AL078590.3	1252	AL078590.3	7
								FAM92B	1253	FAM92B	7
								AC087482.1	1254	AC087482.1	7
								PRG4	1255	PRG4	7
								AC090970.2	1256	AC090970.2	7
								RBM11	1257	RBM11	7
								AL117336.2	1258	AL117336.2	7
								ABCC2	1259	ABCC2	7
								GSG1	1260	GSG1	7
								HRG	1261	HRG	7
								AC080023.1	1262	AC080023.1	7
								CLEC1A	1263	CLEC1A	7
								GLP2R	1264	GLP2R	7
								AC026740.1	1265	AC026740.1	7
								UCP1	1266	UCP1	7
								PROM1	1267	PROM1	7
								DRC1	1268	DRC1	7
								AC244502.1	1269	AC244502.1	7
								AC105429.1	1270	AC105429.1	7
								EGFLAM	1271	EGFLAM	7
								EWSAT1	1272	EWSAT1	7
								ZNF665	1273	ZNF665	7
								PRND	1274	PRND	7
								RGS18	1275	RGS18	7
								AC233724.16	1276	AC233724.16	7
								MUSK	1277	MUSK	7
								SLC2A3	1278	SLC2A3	7
								AC097639.1	1279	AC097639.1	7
								NOS3	1280	NOS3	7
								NEIL3	1281	NEIL3	7
								CCNE2	1282	CCNE2	7
								LINC00958	1283	LINC00958	7
								PSMC3IP	1284	PSMC3IP	7
								AL161891.1	1285	AL161891.1	7
								STXBP5L	1286	STXBP5L	7
								GUCY1A2	1287	GUCY1A2	7
								SCHIP1	1288	SCHIP1	7
								ENPP2	1289	ENPP2	7
								IGF2BP2-AS1	1290	IGF2BP2-AS1	7
								AC090673.2	1291	AC090673.2	7
								FREM1	1292	FREM1	7
								CKMT2	1293	CKMT2	7
								APCDD1L-AS1	1294	APCDD1L-AS1	7
								LINC02050	1295	LINC02050	7
								AC005632.2	1296	AC005632.2	7
								HHIPL2	1297	HHIPL2	7
								FERMT3	1298	FERMT3	7
								SRXN1	1299	SRXN1	7
								FCRLB	1300	FCRLB	7
								TRIM16L	1301	TRIM16L	7
								OSGIN1	1302	OSGIN1	7
								SFN	1303	SFN	7
								CLCF1	1304	CLCF1	7
								LINC01460	1305	LINC01460	7
								KRT34	1306	KRT34	7
								GLA	1307	GLA	7
								MLLT11	1308	MLLT11	7
								PTGR1	1309	PTGR1	7
								AC021242.3	1310	AC021242.3	7
								KCNG3	1311	KCNG3	7
								FMN1	1312	FMN1	7
								MBOAT4	1313	MBOAT4	7
								AP003392.5	1314	AP003392.5	7
								KL	1315	KL	7
								AC067931.1	1316	AC067931.1	7
								CLSPN	1317	CLSPN	7
								OSR2	1318	OSR2	7
								ADAMTS20	1319	ADAMTS20	7
								AC087294.1	1320	AC087294.1	7
								TNFSF18	1321	TNFSF18	7
								RAD51AP1	1322	RAD51AP1	7
								AC002463.1	1323	AC002463.1	7
								LINC01285	1324	LINC01285	7
								RGS7	1325	RGS7	7
								GPNMB	1326	GPNMB	7
								COL11A1	1327	COL11A1	7
								TSLP	1328	TSLP	7
								GDAP1L1	1329	GDAP1L1	7
								RNF144A-AS1	1330	RNF144A-AS1	7
								TRIM69	1331	TRIM69	7
								AC013565.1	1332	AC013565.1	7
								RRM2	1333	RRM2	7
								LINC00513	1334	LINC00513	7
								ALMS1-IT1	1335	ALMS1-IT1	7
								ODF1	1336	ODF1	7
								AC093277.1	1337	AC093277.1	7
								GLRA3	1338	GLRA3	7
								HGF	1339	HGF	7
								AC078850.1	1340	AC078850.1	7
								GCNA	1341	GCNA	7
								EPGN	1342	EPGN	7
								FYB1	1343	FYB1	7
								CSMD3	1344	CSMD3	7
								DSCC1	1345	DSCC1	7
								LBX2-AS1	1346	LBX2-AS1	7
								ACE2	1347	ACE2	7
								GBP1	1348	GBP1	7
								AL161756.1	1349	AL161756.1	7
								AC012653.2	1350	AC012653.2	7
								MMP7	1351	MMP7	7
								AC087163.3	1352	AC087163.3	7
								ZNF878	1353	ZNF878	7
								AC215522.2	1354	AC215522.2	7
								SAMD9L	1355	SAMD9L	7
								AP003064.1	1356	AP003064.1	7
								IQCF1	1357	IQCF1	7
								OLAH	1358	OLAH	7
								MLF1	1359	MLF1	7
								ZBTB34	1360	ZBTB34	7
								SAT1	1361	SAT1	7
								GCLM	1362	GCLM	7
								ARG2	1363	ARG2	7
								ASB5	1364	ASB5	7
								CCDC190	1365	CCDC190	7
								AREG	1366	AREG	7
								AC127502.2	1367	AC127502.2	7
								GPR1	1368	GPR1	7
								EIF5A2	1369	EIF5A2	7
								SPINK13	1370	SPINK13	7
								AC073333.1	1371	AC073333.1	7
								ZSWIM8-AS1	1372	ZSWIM8-AS1	7
								KRT81	1373	KRT81	7
								LINC00536	1374	LINC00536	7
								AC089983.1	1375	AC089983.1	7
								CFAP45	1376	CFAP45	7
								CDK5RAP2	1377	CDK5RAP2	7
								GPR156	1378	GPR156	7
								AC091173.1	1379	AC091173.1	7
								SDCBP2	1380	SDCBP2	7
								AC016382.1	1381	AC016382.1	7
								DMBX1	1382	DMBX1	7
								DAPP1	1383	DAPP1	7
								LY96	1384	LY96	7
								AC016831.1	1385	AC016831.1	7
								CREM	1386	CREM	7
								AC131011.1	1387	AC131011.1	7
								AP000569.1	1388	AP000569.1	7
								AL731568.1	1389	AL731568.1	7
								AC105177.1	1390	AC105177.1	7
								AKAP5	1391	AKAP5	7
								OSCAR	1392	OSCAR	7
								KLHL30-AS1	1393	KLHL30-AS1	7
								AP003392.6	1394	AP003392.6	7
								PSG8-AS1	1395	PSG8-AS1	7
								SBK2	1396	SBK2	7
								HS1BP3-IT1	1397	HS1BP3-IT1	7
								AP000577.1	1398	AP000577.1	7
								GBP7	1399	GBP7	7
								TMPRSS5	1400	TMPRSS5	7
								AP000892.3	1401	AP000892.3	7
								AC011503.2	1402	AC011503.2	7
								SPAG5-AS1	1403	SPAG5-AS1	7
								AC009269.5	1404	AC009269.5	7
								KIRREL1-IT1	1405	KIRREL1-IT1	7
								UPK3BL1	1406	UPK3BL1	7
								C1orf54	1407	C1orf54	7
								AC024587.2	1408	AC024587.2	7
								LINC01186	1409	LINC01186	7
								AC004988.1	1410	AC004988.1	7
								LINC01151	1411	LINC01151	7
								PTPRC	1412	PTPRC	7
								RHOH	1413	RHOH	7
								AC006001.2	1414	AC006001.2	7
								AC123768.4	1415	AC123768.4	7
								TMEM139	1416	TMEM139	7
								ASH1L-AS1	1417	ASH1L-AS1	7
								RPRM	1418	RPRM	7
								LINC02095	1419	LINC02095	7
								H2AFB1	1420	H2AFB1	7
								CPA2	1421	CPA2	7
								OLR1	1422	OLR1	7
								AP002478.1	1423	AP002478.1	7
								AC104971.2	1424	AC104971.2	7
								CFLAR-AS1	1425	CFLAR-AS1	7
								KRTAP20-2	1426	KRTAP20-2	7
								TM4SF20	1427	TM4SF20	7
								AL161431.1	1428	AL161431.1	7
								AL121761.2	1429	AL121761.2	7
								CLEC12B	1430	CLEC12B	7
								PLS3-AS1	1431	PLS3-AS1	7
								KRTCAP3	1432	KRTCAP3	7
								LAYN	1433	LAYN	7
								C1orf140	1434	C1orf140	7
								EREG	1435	EREG	7
								PRDM9	1436	PRDM9	7
								AC006159.2	1437	AC006159.2	7
								2025-12-01	1438	2025-12-01	7
								LINC01555	1439	LINC01555	7
								SPANXC	1440	SPANXC	7
								LINC01111	1441	LINC01111	7
								LINC01583	1442	LINC01583	7
								CFHR1	1443	CFHR1	7
								STMND1	1444	STMND1	7
								PCLAF	1445	PCLAF	7
								CXorf57	1446	CXorf57	7
								SPDYA	1447	SPDYA	7
								AC104564.2	1448	AC104564.2	7
								ANKRD30A	1449	ANKRD30A	7
								LINC02341	1450	LINC02341	7
								SLC25A27	1451	SLC25A27	7
								AL355596.1	1452	AL355596.1	7
								LINC01909	1453	LINC01909	7
								MUC19	1454	MUC19	7
								ALPK2	1455	ALPK2	7
								SV2A	1456	SV2A	7
								CCK	1457	CCK	7
								AL357033.3	1458	AL357033.3	7
								AC138028.2	1459	AC138028.2	7
								AC040162.4	1460	AC040162.4	7
								LINC01754	1461	LINC01754	7
								LINC00628	1462	LINC00628	7
								AL359513.1	1463	AL359513.1	7
								NEURL1-AS1	1464	NEURL1-AS1	7
								CD80	1465	CD80	7
								ESR1	1466	ESR1	7
								AP000851.1	1467	AP000851.1	7
								KCNAB1-AS2	1468	KCNAB1-AS2	7
								AL133166.1	1469	AL133166.1	7
								OR2M3	1470	OR2M3	7
								CILP	1471	CILP	7
								TEX14	1472	TEX14	7
								LINC00365	1473	LINC00365	7
								PTOV1-AS2	1474	PTOV1-AS2	7
								AC039056.2	1475	AC039056.2	7
								NTN1	1476	NTN1	7
								PGR	1477	PGR	7
								KRTAP21-2	1478	KRTAP21-2	7
								LINC02551	1479	LINC02551	7
								RNF222	1480	RNF222	7
								AC092123.1	1481	AC092123.1	7
								MIOX	1482	MIOX	7
								AC090987.1	1483	AC090987.1	7
								AL022068.1	1484	AL022068.1	7
								PXDNL	1485	PXDNL	7
								AIM2	1486	AIM2	7
								MYO16	1487	MYO16	7
								DDIT3	1488	DDIT3	7
								AC026362.1	1489	AC026362.1	7
								AC004453.2	1490	AC004453.2	7
								DNAJC9-AS1_2	1491	DNAJC9-AS1_2	7
								AC023024.1	1492	AC023024.1	7
								AC125437.1	1493	AC125437.1	7
								AC004012.1	1494	AC004012.1	7
								MSI1	1495	MSI1	7
								AC109454.3	1496	AC109454.3	7
								NLRP10	1497	NLRP10	7
								AC022075.3	1498	AC022075.3	7
								BST2	1499	BST2	7
								GPR87	1500	GPR87	7
								AC108174.1	1501	AC108174.1	7
								IGSF10	1502	IGSF10	7
								LINC01790	1503	LINC01790	7
								SP140	1504	SP140	7
								OTOF	1505	OTOF	7
								LINC01733	1506	LINC01733	7
								SPINK6	1507	SPINK6	7
								SPANXA1	1508	SPANXA1	7
								SPANXD	1509	SPANXD	7
								AL606834.2	1510	AL606834.2	7
								LINC01204	1511	LINC01204	7
								STK17B	1512	STK17B	7
								FGL2	1513	FGL2	7
								YOD1	1514	YOD1	7
								CD40	1515	CD40	7
								AL450992.1	1516	AL450992.1	7
								SPANXB1	1517	SPANXB1	7
								RSAD2	1518	RSAD2	7
								SAMD9	1519	SAMD9	7
								LINC01291	1520	LINC01291	7
								FUT3	1521	FUT3	7
								AC004951.1	1522	AC004951.1	7
								H2AFB3	1523	H2AFB3	7
								AC008517.1	1524	AC008517.1	7
								BX284668.2	1525	BX284668.2	7
								HCG11	1526	HCG11	7
								AC099684.2	1527	AC099684.2	7
								AC020922.1	1528	AC020922.1	7
								CMPK2	1529	CMPK2	7
								C8orf89	1530	C8orf89	7
								MUC7	1531	MUC7	7
								BMP5	1532	BMP5	7
								ANKRD55	1533	ANKRD55	7
								AC073130.1	1534	AC073130.1	7
								LRRC15	1535	LRRC15	7
								FAXDC2	1536	FAXDC2	7
								C3AR1	1537	C3AR1	7
								AC007099.1	1538	AC007099.1	7
								LINC02274	1539	LINC02274	7
								AC234582.2	1540	AC234582.2	7
								NRN1L	1541	NRN1L	7
								CYP26B1	1542	CYP26B1	7
								GPR132	1543	GPR132	7
								AC017002.3	1544	AC017002.3	7
								SCN1A	1545	SCN1A	7
								CHRNA9	1546	CHRNA9	7
								GLYATL3	1547	GLYATL3	7
								AC008592.1	1548	AC008592.1	7
								AC093525.9	1549	AC093525.9	7
								AC021066.1	1550	AC021066.1	7
								AC100849.1	1551	AC100849.1	7
								SLC8A2	1552	SLC8A2	7
								AC026904.1	1553	AC026904.1	7
								AC139720.2	1554	AC139720.2	7
								AP005137.2	1555	AP005137.2	7
								RFLNB	1556	RFLNB	7
								HUS1B	1557	HUS1B	7
								AL357033.4	1558	AL357033.4	7
								ARTN	1559	ARTN	7
								AP000547.3	1560	AP000547.3	7
								BEST2	1561	BEST2	7
								AC008632.1	1562	AC008632.1	7
								KRTAP3-1	1563	KRTAP3-1	7
								AC025048.4	1564	AC025048.4	7
								AC084083.1	1565	AC084083.1	7
								CD79A	1566	CD79A	7
								KCNIP2-AS1	1567	KCNIP2-AS1	7
								SERPING1	1568	SERPING1	7
								RASL11B	1569	RASL11B	7
								PSD2	1570	PSD2	7
								CALHM3	1571	CALHM3	7
								LRRC4B	1572	LRRC4B	7
								FOXL2NB	1573	FOXL2NB	7
								AC023906.5	1574	AC023906.5	7
								SMIM34B	1575	SMIM34B	7
								AC091114.1	1576	AC091114.1	7
								AL136298.1	1577	AL136298.1	7
								ZNF512	1578	ZNF512	7
								GNGT2	1579	GNGT2	7
								LINC01537	1580	LINC01537	7
								AC009318.4	1581	AC009318.4	7
								AFAP1-AS1	1582	AFAP1-AS1	7
								AL158835.1	1583	AL158835.1	7
								OR6F1	1584	OR6F1	7
								CYP11A1	1585	CYP11A1	7
								AL031316.1	1586	AL031316.1	7
								AL022322.2	1587	AL022322.2	7
								AC018845.3	1588	AC018845.3	7
								ARHGEF26-AS1	1589	ARHGEF26-AS1	7
								COL4A3	1590	COL4A3	7
								RYR3	1591	RYR3	7
								AC131009.2	1592	AC131009.2	7
								AL133342.1	1593	AL133342.1	7
								MC4R	1594	MC4R	7
								FAM83B	1595	FAM83B	7
								AC137932.3	1596	AC137932.3	7
								STYK1	1597	STYK1	7
								GPR65	1598	GPR65	7
								ATP6V0D2	1599	ATP6V0D2	7
								RELL1	1600	RELL1	7
								IRF7	1601	IRF7	7
								MZB1	1602	MZB1	7
								RHEBL1	1603	RHEBL1	7
								PLK3	1604	PLK3	7
								RAET1L	1605	RAET1L	7
								ATF3	1606	ATF3	7
								IL11	1607	IL11	7
								CCL26	1608	CCL26	7
								RASSF9	1609	RASSF9	7
								CPA4	1610	CPA4	7
								CD274	1611	CD274	7
								AC105460.1	1612	AC105460.1	7
								LIMA1	1613	LIMA1	7
								PTHLH	1614	PTHLH	7
								IL1RL1	1615	IL1RL1	7
								TMEM40	1616	TMEM40	7
								HCN3	1617	HCN3	7
								DUSP1	1618	DUSP1	7
								AC083862.2	1619	AC083862.2	7
								AC090192.2	1620	AC090192.2	7
								COX6B2	1621	COX6B2	7
								MICB	1622	MICB	7
								RELT	1623	RELT	7
								RTL9	1624	RTL9	7
								AC104257.1	1625	AC104257.1	7
								FAM83G	1626	FAM83G	7
								SVEP1	1627	SVEP1	7
								EGR2	1628	EGR2	7
								UNC13D	1629	UNC13D	7
								KLHDC7B	1630	KLHDC7B	7
								MAGI1-IT1	1631	MAGI1-IT1	7
								KCNJ2	1632	KCNJ2	7
								AURKC	1633	AURKC	7
								GADD45A	1634	GADD45A	7
								EID3	1635	EID3	7
								TMEM140	1636	TMEM140	7
								STAT2	1637	STAT2	7
								SULT1E1	1638	SULT1E1	7
								AC010457.1	1639	AC010457.1	7
								KBTBD8	1640	KBTBD8	7
								KCNU1	1641	KCNU1	7
								GBP5	1642	GBP5	7
								C3orf52	1643	C3orf52	7
								DENND2C	1644	DENND2C	7
								AC105999.2	1645	AC105999.2	7
								EVI2A	1646	EVI2A	7
								CORO6	1647	CORO6	7
								ADCYAP1	1648	ADCYAP1	7
								PBX4	1649	PBX4	7
								HIF1A-AS2	1650	HIF1A-AS2	7
								LINC00520	1651	LINC00520	7
								RGS9	1652	RGS9	7
								ADAMTS16	1653	ADAMTS16	7
								AP002884.3	1654	AP002884.3	7
								SFTA1P	1655	SFTA1P	7
								LINC02243	1656	LINC02243	7
								PTPRZ1	1657	PTPRZ1	7
								AC003092.1	1658	AC003092.1	7
								ANKRD1	1659	ANKRD1	7
								AL360270.1	1660	AL360270.1	7
								FAM122C	1661	FAM122C	7
								TNIP3	1662	TNIP3	7
								SRGN	1663	SRGN	7
								SPX	1664	SPX	7
								DAW1	1665	DAW1	7
								PDCD1LG2	1666	PDCD1LG2	7
								LINC02458	1667	LINC02458	7
								LCAT	1668	LCAT	7
								NRIR	1669	NRIR	7
								MAFA	1670	MAFA	7
								TM4SF1-AS1	1671	TM4SF1-AS1	7
								ATP13A5	1672	ATP13A5	7
								STEAP1B	1673	STEAP1B	7
								AC116025.2	1674	AC116025.2	7
								MATN4	1675	MATN4	7
								LINC02509	1676	LINC02509	7
								STARD13-AS	1677	STARD13-AS	7
								EVI2B	1678	EVI2B	7
								BATF2	1679	BATF2	7
								GABRQ	1680	GABRQ	7
								SLC26A8	1681	SLC26A8	7
								COL15A1	1682	COL15A1	7
								GPR137C	1683	GPR137C	7
								PRDM1	1684	PRDM1	7
								FOSB	1685	FOSB	7
								KCNE4	1686	KCNE4	7
								ADAMTSL5	1687	ADAMTSL5	7
								KRTAP2-3	1688	KRTAP2-3	7
								GPR3	1689	GPR3	7
								PCDH12	1690	PCDH12	7
								AVPI1	1691	AVPI1	7
								DGAT2	1692	DGAT2	7
								CHRNA6	1693	CHRNA6	7
								IL18BP	1694	IL18BP	7
								APOL2	1695	APOL2	7
								AL033397.2	1696	AL033397.2	7
								AC026461.3	1697	AC026461.3	7
								LINC01300	1698	LINC01300	7
								KRTAP1-5	1699	KRTAP1-5	7
								AL355388.2	1700	AL355388.2	7
								TAGLN3	1701	TAGLN3	7
								ACP7	1702	ACP7	7
								LIMD1-AS1	1703	LIMD1-AS1	7
								AL365184.1	1704	AL365184.1	7
								AC097375.3	1705	AC097375.3	7
								LINC00547	1706	LINC00547	7
								FUT1	1707	FUT1	7
								RSC1A1	1708	RSC1A1	7
								SLAMF9	1709	SLAMF9	7
								AL451060.1	1710	AL451060.1	7
								P3H2-AS1	1711	P3H2-AS1	7
								GPX2	1712	GPX2	7
								SLC5A11	1713	SLC5A11	7
								KRT17	1714	KRT17	7
								ZNF114	1715	ZNF114	7
								KPNA7	1716	KPNA7	7
								ARL4D	1717	ARL4D	7
								BTG2	1718	BTG2	7
								DNAJC9-AS1_1	1719	DNAJC9-AS1_1	7
								AC009121.2	1720	AC009121.2	7
								FBP1	1721	FBP1	7
								GBP4	1722	GBP4	7
								DNM1P35	1723	DNM1P35	7
								MIRLET7DHG	1724	MIRLET7DHG	7
								RN7SKP30	1725	RN7SKP30	7
								C10orf67	1726	C10orf67	7
								AC009502.1	1727	AC009502.1	7
								AKR1B15	1728	AKR1B15	7
								MAP3K14	1729	MAP3K14	7
								INAFM1	1730	INAFM1	7
								CDT1	1731	CDT1	7
								IRF1	1732	IRF1	7
								TAP1	1733	TAP1	7
								NGF	1734	NGF	7
								NKX3-1	1735	NKX3-1	7
								MEIOB	1736	MEIOB	7
								AL390728.5	1737	AL390728.5	7
								AOC2	1738	AOC2	7
								NR4A1	1739	NR4A1	7
								VSIR	1740	VSIR	7
								TYRO3	1741	TYRO3	7
								KCNK9	1742	KCNK9	7
								ZFP36	1743	ZFP36	7
								APOL1	1744	APOL1	7
								FLNB-AS1	1745	FLNB-AS1	7
								AC027290.2	1746	AC027290.2	7
								MMP20	1747	MMP20	7
								LINC01912	1748	LINC01912	7
								AC011601.1	1749	AC011601.1	7
								UCKL1-AS1	1750	UCKL1-AS1	7
								RGS4	1751	RGS4	7
								LINC01895	1752	LINC01895	7
								SYNPO2	1753	SYNPO2	7
								CABYR	1754	CABYR	7
								SESN2	1755	SESN2	7
								HRASLS2	1756	HRASLS2	7
								IFI35	1757	IFI35	7
								ECM1	1758	ECM1	7
								GSR	1759	GSR	7
								LINC00222	1760	LINC00222	7
								AP003064.2	1761	AP003064.2	7
								AC004817.3	1762	AC004817.3	7
								SLC40A1	1763	SLC40A1	7
								AC022601.1	1764	AC022601.1	7
								OVAAL	1765	OVAAL	7
								MMP12	1766	MMP12	7
								ZBTB43	1767	ZBTB43	7
								RIT1	1768	RIT1	7
								FAM171B	1769	FAM171B	7
								PLCXD2	1770	PLCXD2	7
								CTH	1771	CTH	7
								CALB1	1772	CALB1	7
								EDN1	1773	EDN1	7
								DNAJB4	1774	DNAJB4	7
								NCF2	1775	NCF2	7
								S100A14	1776	S100A14	7
								LYPD3	1777	LYPD3	7
								FLJ20021	1778	FLJ20021	7
								NR4A2	1779	NR4A2	7
								SLC12A8	1780	SLC12A8	7
								HKDC1	1781	HKDC1	7
								KIAA1324	1782	KIAA1324	7
								TM4SF19	1783	TM4SF19	7
								SPP1	1784	SPP1	7
								MOB3C	1785	MOB3C	7
								HBEGF	1786	HBEGF	7
								MFAP2	1787	MFAP2	7
								ARMC12	1788	ARMC12	7
								AC097059.2	1789	AC097059.2	7
								AKR1B1	1790	AKR1B1	7
								AL353768.1	1791	AL353768.1	7
								FLRT1	1792	FLRT1	7
								MAFK	1793	MAFK	7
								CHAC1	1794	CHAC1	7
								CDH24	1795	CDH24	7
								MISP	1796	MISP	7
								CRYBG2	1797	CRYBG2	7
								ISL2	1798	ISL2	7
								RUSC2	1799	RUSC2	7
								TNFSF9	1800	TNFSF9	7
								ABL2	1801	ABL2	7
								STX11	1802	STX11	7
								ZDHHC18	1803	ZDHHC18	7
								SPNS3	1804	SPNS3	7
								SLC25A25	1805	SLC25A25	7
								C1orf116	1806	C1orf116	7
								FLNC	1807	FLNC	7
								MAFG	1808	MAFG	7
								RN7SKP269	1809	RN7SKP269	7
								GPRC5A	1810	GPRC5A	7
								AL513327.2	1811	AL513327.2	7
								AL031123.1	1812	AL031123.1	7
								EDN2	1813	EDN2	7
								AC073611.1	1814	AC073611.1	7
								IL1R2	1815	IL1R2	7
								AC048344.4	1816	AC048344.4	7
								AC144548.2	1817	AC144548.2	7
								LINC01980	1818	LINC01980	7
								LINC02340	1819	LINC02340	7
								GP9	1820	GP9	7
								AC112236.2	1821	AC112236.2	7
								AC105339.2	1822	AC105339.2	7
								SAPCD1-AS1	1823	SAPCD1-AS1	7
								RFPL4A	1824	RFPL4A	7
								TSSK3	1825	TSSK3	7
								AC113382.1	1826	AC113382.1	7
								AC087190.3	1827	AC087190.3	7
								TMPRSS11B	1828	TMPRSS11B	7
								AC099667.1	1829	AC099667.1	7
								LINC002481	1830	LINC002481	7
								KRTAP4-9	1831	KRTAP4-9	7
								LINC00305	1832	LINC00305	7
								AL138689.1	1833	AL138689.1	7
								AC073548.1	1834	AC073548.1	7
								RAB39A	1835	RAB39A	7
								SMPD3	1836	SMPD3	7
								AMTN	1837	AMTN	7
								LINC01929	1838	LINC01929	7
								AC009511.2	1839	AC009511.2	7
								AL513327.1	1840	AL513327.1	7
								AC084030.1	1841	AC084030.1	7
								SMIM10L2B	1842	SMIM10L2B	7
								CGA	1843	CGA	7
								PKD1L3	1844	PKD1L3	7
								LINC02323	1845	LINC02323	7
								SPINK4	1846	SPINK4	7
								AC020663.3	1847	AC020663.3	7
								RIPPLY2	1848	RIPPLY2	7
								PLCZ1	1849	PLCZ1	7
								AP003071.5	1850	AP003071.5	7
								AC005821.1	1851	AC005821.1	7
								AL121758.1	1852	AL121758.1	7
								OR8D1	1853	OR8D1	7
								AC087893.1	1854	AC087893.1	7
								EPS8L1	1855	EPS8L1	7
								KRT86	1856	KRT86	7
								KRT83	1857	KRT83	7
								BMP10	1858	BMP10	7
								CSAG2	1859	CSAG2	7
								L1TD1	1860	L1TD1	7
								ARF4-AS1	1861	ARF4-AS1	7
								PLIN1	1862	PLIN1	7
								E2F1	1863	E2F1	7
								CU638689.5	1864	CU638689.5	7
								E2F2	1865	E2F2	7
								PKMYT1	1866	PKMYT1	7
								TBX2	1867	TBX2	7
								TBX2-AS1	1868	TBX2-AS1	7
								LBH	1869	LBH	7
								NPIPA1	1870	NPIPA1	7
								AC138969.1	1871	AC138969.1	7
								CAMK2N1	1872	CAMK2N1	7
								SBK3	1873	SBK3	7
								VCX3B	1874	VCX3B	7
								AL355472.3	1875	AL355472.3	7
								SYNE4	1876	SYNE4	7
								SATB1-AS1	1877	SATB1-AS1	10
								ARL14EPL_2	1878	ARL14EPL_2	10
								HGD	1879	HGD	10
								MMP1	1880	MMP1	10
								CRYAB	1881	CRYAB	10
								INHBB	1882	INHBB	10
								AGT	1883	AGT	10
								LUM	1884	LUM	10
								ZNF711	1885	ZNF711	10
								MASP1	1886	MASP1	10
								KLK5	1887	KLK5	10
								LINC02078	1888	LINC02078	10
								PTPRD-AS2	1889	PTPRD-AS2	10
								LINC01821	1890	LINC01821	10
								AC005532.1	1891	AC005532.1	10
								AC024475.4	1892	AC024475.4	10
								METTL11B	1893	METTL11B	10
								AC126178.1	1894	AC126178.1	10
								AC139713.2	1895	AC139713.2	10
								AC012038.2	1896	AC012038.2	10
								CHGA	1897	CHGA	10
								LINC02366	1898	LINC02366	10
								KRT16	1899	KRT16	10
								HTRA3	1900	HTRA3	10
								MYBPC1	1901	MYBPC1	10
								AL109754.1	1902	AL109754.1	10
								UGT2A1	1903	UGT2A1	10
								ANKFN1	1904	ANKFN1	10
								LEXM	1905	LEXM	10
								BEX2	1906	BEX2	10
								KHDC1L	1907	KHDC1L	10
								DUSP13	1908	DUSP13	10
								MUC13	1909	MUC13	10
								KLHL41	1910	KLHL41	10
								KCNQ5-IT1	1911	KCNQ5-IT1	10
								AC021739.2	1912	AC021739.2	10
								VTCN1	1913	VTCN1	10
								OR2L3	1914	OR2L3	10
								ADAMTSL1	1915	ADAMTSL1	10
								AC004990.1	1916	AC004990.1	10
								LINC02232	1917	LINC02232	10
								SMR3B	1918	SMR3B	10
								CES1	1919	CES1	10
								KCCAT198	1920	KCCAT198	10
								AC010983.1	1921	AC010983.1	10
								AC114316.2	1922	AC114316.2	10
								TRPC6	1923	TRPC6	10
								GBP6	1924	GBP6	10
								LINC00595	1925	LINC00595	10
								TARID	1926	TARID	10
								AC090358.1	1927	AC090358.1	10
								AC104051.2	1928	AC104051.2	10
								GPRC5D-AS1	1929	GPRC5D-AS1	10
								EGF	1930	EGF	10
								AKR1C2	1931	AKR1C2	10
								CYP4F3	1932	CYP4F3	10
								C1orf105	1933	C1orf105	10
								DCSTAMP	1934	DCSTAMP	10
								ACSL5	1935	ACSL5	10
								ERMN	1936	ERMN	10
								SFRP1	1937	SFRP1	10
								CLDN2	1938	CLDN2	10
								AC104777.3	1939	AC104777.3	10
								LINC02059	1940	LINC02059	10
								NRCAM	1941	NRCAM	10
								LIVAR	1942	LIVAR	10
								TRIM29	1943	TRIM29	10
								TMEM255A	1944	TMEM255A	10
								TSPAN2	1945	TSPAN2	10
								CYP4F11	1946	CYP4F11	10
								UNC13C	1947	UNC13C	10
								CEACAM3	1948	CEACAM3	10
								S100G	1949	S100G	10
								AF121898.1	1950	AF121898.1	10
								DNAH10	1951	DNAH10	10
								CLEC1B	1952	CLEC1B	10
								AC007834.1	1953	AC007834.1	10
								AC126175.1	1954	AC126175.1	10
								SLC4A4	1955	SLC4A4	10
								EGR1	1956	EGR1	10
								DNASE2B	1957	DNASE2B	10
								CYP24A1	1958	CYP24A1	10
								AL096828.1	1959	AL096828.1	10
								KRTAP13-2	1960	KRTAP13-2	10
								RASAL1	1961	RASAL1	10
								LINC01820	1962	LINC01820	10
								CYP19A1	1963	CYP19A1	10
								GCNT3	1964	GCNT3	10
								PLET1	1965	PLET1	10
								LUCAT1	1966	LUCAT1	10
								AL033397.1	1967	AL033397.1	10
								ZFPM2-AS1	1968	ZFPM2-AS1	10
								BBOX1-AS1	1969	BBOX1-AS1	10
								VCX3A	1970	VCX3A	10
								ZNF716	1971	ZNF716	10
								AC092718.6	1972	AC092718.6	10
								AC004921.1	1973	AC004921.1	10
								FOXG1-AS1	1974	FOXG1-AS1	10
								AL117335.1	1975	AL117335.1	10
								CSTA	1976	CSTA	10
								TRHR	1977	TRHR	10
								TEX50	1978	TEX50	10
								FAM3D	1979	FAM3D	10
								AL591686.1	1980	AL591686.1	10
								LINC02428	1981	LINC02428	10
								PART1	1982	PART1	10
								AC008649.2	1983	AC008649.2	10
								AC008392.1	1984	AC008392.1	10
								PIK3C2G	1985	PIK3C2G	10
								AC025678.3	1986	AC025678.3	10
								SYN2	1987	SYN2	10
								ZFAND2A	1988	ZFAND2A	10
								LINC00326	1989	LINC00326	10
								LINC01504	1990	LINC01504	10
[truncated: 126 more rows]

## Sheet: C.shARFeffect_MLNtargets_LFC2
This sheet lists the MLN targets (MLN vs Ctrl, p<0.05, Log2LFC>2 <-2) that are induced or repressed by shARF (Both vsMLN, p<0.05, Log2LFC>2 <-2)
	There are four components shown:
	1. Table summarizing the number of targets affected
	2. Lists showing fold change for the affected targets
	3. Pie charts summarising %age of MLN targets affected by shARF
	4. Volcano plots of MLN targets altered by shARF
	1. Table summarizing the number of targets in each category at both cutoffs used.											3. Pie charts of MLN-induced and MLN-repressed genes that are altered by shARF (cutoff log2LFC>2 <-2)
	MLN category	# genes (LFC>2)	Effect of shARF on MLN target	#genes (LFC>2)	% genes	#genes (LFC>1)	% genes					These charts are duplicated on sheet B
	Induced	1356	Reversed (down)	103	7.59587	241	17.7729
			Augmented (up more)	27	1.99115	98	7.22714
	Repressed	760	Reversed (up)	13	1.71053	44	5.78947
			Augmented (down more)	42	5.52632	72	9.47368
				Details on this sheet		Details on sheet E
	2. Four lists (a-d) indicating the log2FC and statistics for MLN targets affected by shARF (at cutoff log2LFC>2 <-2)
	MLN targets were defined from the MLN vs Ctrl comparison, then genes also significant in the Both vs MLN comparison are listed here
	a) MLN induced targets (red on Volcano plot) that are down-regulated by shARF (-ve on X-axis of Volcano plot; 103 genes)
	b) MLN induced targets (red on Volcano plot) that are further up-regulated by shARF (+ve on X-axis of Volcano plot; 27 genes)
	c) MLN repressed targets (Blue on Volcano plot) that are induced by shARF (+ve on X-axis of Volcano plot; 13 genes)
	d) MLN repressed targets (Blue on Volcano plot) that are further down-regulated by shARF (-ve on X-axis of Volcano plot: 42 genes)
	a) MLN induced targets (red on Volcano plot) that are down-regulated by shARF (-ve on X-axis of Volcano plot; 103 genes)											4. Volcano plot of MLN-induced and MLN-repressed genes that are altered by shARF
				baseMean	log2FoldChange	lfcSE	stat	pvalue	padj
			S1PR5	20.5765	-5.89383	1.09358	-5.38947	7.06663e-08	6.56738e-07
			LINC02178	4.22022	-5.48913	1.47172	-3.72974	0.000191679	0.000875452
			AL672032.1	3.72331	-5.30912	1.49494	-3.55138	0.00038321	0.00161537
			IL24	159.455	-5.02063	0.3179	-15.7931	3.47127e-56	1.41139e-53
			MCEMP1	2.76219	-4.87738	1.62275	-3.00563	0.0026503	0.0087238
			CGB8	15.1006	-4.83569	0.955244	-5.06225	4.14329e-07	3.36772e-06
			SLITRK3	29.695	-4.58059	0.633478	-7.23085	4.79979e-13	9.61571e-12
			C1QTNF2	14.7771	-4.37103	0.857873	-5.09519	3.48387e-07	2.86295e-06
			AP005264.1	3.58647	-4.22216	1.54543	-2.73202	0.00629464	0.0185307
			TNF	55.2028	-4.17671	0.427221	-9.77647	1.4208e-22	7.49794e-21
			FBXO40	6.49322	-4.17527	1.22711	-3.40252	0.000667671	0.00263098
			ODAPH	5.85468	-4.0166	1.25728	-3.19469	0.00139981	0.00502258
			AEBP1	2.75738	-3.82224	1.58403	-2.41298	0.0158228	0.0411274
			EGR3	7.32171	-3.73616	1.06079	-3.52204	0.000428246	0.00177757
			RHBG	2.60214	-3.73279	1.59523	-2.33997	0.0192852	0.0485863
			AL109763.1	15.7516	-3.6125	0.714786	-5.05396	4.32734e-07	3.50458e-06
			CGB5	10.5542	-3.51204	0.854364	-4.11071	3.94444e-05	0.000211896
			DMRT1	12.1952	-3.45133	0.770965	-4.47664	7.58281e-06	4.72013e-05
			FGF20	5.70042	-3.34478	1.10938	-3.015	0.00256981	0.00849482
			AC036222.1	11.2383	-3.32288	0.7893	-4.20991	2.55471e-05	0.000142557
			LRRN4	14.9639	-3.31978	0.688059	-4.82486	1.40105e-06	1.02055e-05
			AC017091.1	22.2904	-3.31005	0.56275	-5.88192	4.05538e-09	4.64176e-08
			AL121820.1	3.5798	-3.24944	1.38769	-2.34162	0.0192004	0.0484137
			C2orf16	3.57611	-3.24748	1.39072	-2.3351	0.0195379	0.0491056
			FRZB	21.3415	-3.23972	0.567949	-5.70424	1.16861e-08	1.24221e-07
			RAB42	12.2119	-3.20852	0.742536	-4.32103	1.55304e-05	9.10351e-05
			AP000688.1	5.05306	-3.15138	1.19879	-2.62881	0.00856839	0.0242124
			CGB7	23.1458	-3.12266	0.539856	-5.78425	7.28354e-09	8.00384e-08
			FCMR	32.5515	-3.09878	0.454091	-6.82413	8.84603e-12	1.51007e-10
			SPINK2	11.243	-3.07549	0.755447	-4.07109	4.67946e-05	0.00024635
			CSPG4	9.28203	-3.01598	0.811914	-3.71465	0.000203484	0.000924878
			SPANXN4	4.56608	-2.98907	1.15982	-2.57719	0.00996058	0.0275204
			Z85994.1	4.56066	-2.98606	1.16531	-2.56246	0.0103933	0.0285571
			SLC10A4	20.8576	-2.95408	0.542373	-5.44659	5.13448e-08	4.88075e-07
			C7orf65	4.40174	-2.92764	1.21422	-2.41112	0.0159038	0.0412945
			CLCNKB	7.32315	-2.92599	0.969416	-3.0183	0.00254197	0.00842355
			CCL22	4.22991	-2.86359	1.19713	-2.39204	0.0167548	0.0431225
			AC007326.5	9.8097	-2.85412	0.847932	-3.36597	0.000762741	0.00295612
			DENND1C	20.8605	-2.84182	0.532928	-5.33247	9.68857e-08	8.78948e-07
			AF241725.1	11.1016	-2.83827	0.750056	-3.78408	0.000154279	0.000720078
			TNFSF14	24.9194	-2.83559	0.494908	-5.72953	1.00709e-08	1.08145e-07
			TLR10	5.39748	-2.79193	1.09519	-2.54927	0.010795	0.0295069
			PLA2G4D	10.5936	-2.76167	0.745361	-3.70514	0.000211272	0.000955663
			AC005392.2	6.52708	-2.73675	0.953186	-2.87116	0.00408968	0.0127375
			LINC02154	21.7124	-2.70035	0.523528	-5.15798	2.49624e-07	2.11448e-06
			LCK	264.119	-2.6912	0.163788	-16.431	1.14678e-60	6.21692e-58
			HPCAL4	9.94721	-2.65824	0.77428	-3.43317	0.000596564	0.00238652
			SSTR2	6.20212	-2.65154	0.941208	-2.81717	0.00484488	0.0147519
			SCN3A	1051.31	-2.60857	0.110851	-23.5323	1.90767e-122	4.87547e-119
			KLC3	43.2408	-2.59832	0.365665	-7.10575	1.19673e-12	2.27518e-11
			AC008691.1	5.86318	-2.559	0.97648	-2.62064	0.00877648	0.0247028
			SLC52A1	7.01555	-2.55213	0.887286	-2.87633	0.00402325	0.0125634
			RASL10A	5.70805	-2.51223	0.982474	-2.55704	0.0105566	0.0289391
			RBP7	46.5033	-2.50067	0.363944	-6.87102	6.37434e-12	1.10931e-10
			AL078612.2	16.8383	-2.48272	0.587137	-4.22853	2.35226e-05	0.000132667
			CFAP126	15.6725	-2.48021	0.589099	-4.21017	2.55176e-05	0.000142437
			IGFN1	20.0896	-2.47426	0.52139	-4.74551	2.0798e-06	1.46199e-05
			RBM24	381.982	-2.47059	0.134121	-18.4206	8.98513e-76	8.46021e-73
			MEP1B	14.3666	-2.45848	0.616451	-3.98811	6.66007e-05	0.000339358
			ARNT2	114.837	-2.45597	0.23469	-10.4648	1.25373e-25	8.86528e-24
			VCAM1	6.52436	-2.42875	0.939762	-2.58443	0.00975398	0.0270164
			SIX3	15.1765	-2.42358	0.598718	-4.04794	5.16704e-05	0.000269657
			LINC02547	8.65578	-2.4221	0.79289	-3.05477	0.00225231	0.00758544
			CTAGE15	12.7401	-2.38918	0.639649	-3.73515	0.000187604	0.000858876
			SLC38A3	7.3412	-2.36866	0.83879	-2.8239	0.00474434	0.0144717
			AC024940.1	36.2648	-2.34637	0.383059	-6.12535	9.04825e-10	1.14804e-08
			BTN1A1	6.21344	-2.34546	0.915237	-2.56268	0.0103868	0.0285438
			PRSS8	18.6328	-2.3441	0.54613	-4.2922	1.76914e-05	0.000102294
			NEUROG2	6.20802	-2.34329	0.908041	-2.5806	0.00986295	0.0272802
			BCAS1	25.8045	-2.34046	0.450671	-5.19328	2.06616e-07	1.77114e-06
			CNN1	318.754	-2.33951	0.149594	-15.6391	3.94256e-55	1.50069e-52
			AL080317.1	7.17921	-2.33017	0.842142	-2.76695	0.00565831	0.0168867
			GAL3ST1	10.1064	-2.30561	0.727425	-3.16955	0.00152673	0.00541608
			ACTBL2	148.491	-2.29112	0.197974	-11.5728	5.65799e-31	6.13463e-29
			PTGIR	9.95566	-2.28025	0.771003	-2.95751	0.00310138	0.0100061
			LINC01602	10.934	-2.27636	0.715686	-3.18067	0.00146933	0.0052405
			THEMIS2	594.526	-2.26085	0.117167	-19.296	5.80334e-83	7.98628e-80
			HOXA1	116.716	-2.25217	0.238545	-9.44126	3.68339e-21	1.71604e-19
			LHX2	30.3942	-2.25004	0.416671	-5.40005	6.66231e-08	6.21098e-07
			RTBDN	132.115	-2.23516	0.206229	-10.8382	2.26782e-27	1.82054e-25
			BCAN	93.6055	-2.22314	0.240444	-9.24596	2.33129e-20	1.00498e-18
			AL356234.2	29.7937	-2.21581	0.45267	-4.89498	9.83167e-07	7.39961e-06
			GAS6-AS2	91.683	-2.15102	0.237429	-9.05966	1.30858e-19	5.30849e-18
			PPY	11.9415	-2.13644	0.646704	-3.30358	0.000954584	0.00360285
			KIAA1755	11.9336	-2.13503	0.645354	-3.3083	0.000938625	0.00355011
			KCNH3	21.095	-2.13333	0.481948	-4.42648	9.57834e-06	5.83838e-05
			LY6K	75.8625	-2.12718	0.272582	-7.80382	6.00613e-15	1.46589e-13
			CA4	6.38317	-2.1244	0.888784	-2.39023	0.0168378	0.04328
			PLPPR4	38.2326	-2.12067	0.366544	-5.78559	7.22595e-09	7.95033e-08
			KRTAP1-3	6.37045	-2.12006	0.867653	-2.44344	0.0145481	0.0382209
			PAPPA	15.2085	-2.08902	0.566494	-3.68764	0.000226348	0.00101335
			AL158839.1	371.392	-2.07809	0.164243	-12.6526	1.08297e-36	1.65593e-34
			NKX2-1	29.1143	-2.06454	0.408346	-5.05585	4.28481e-07	3.47171e-06
			KLRC2	11.4463	-2.06184	0.647614	-3.18375	0.00145381	0.00519238
			DCT	14.0831	-2.06074	0.610472	-3.37565	0.000736403	0.00286334
			ACTC1	23.7276	-2.05674	0.462321	-4.44873	8.63783e-06	5.31948e-05
			FAM9B	43.6596	-2.04672	0.345236	-5.92846	3.05781e-09	3.56845e-08
			AL355607.2	29.5912	-2.04138	0.416769	-4.89812	9.67603e-07	7.30089e-06
			P2RY6	24.3284	-2.03874	0.475815	-4.28474	1.82957e-05	0.00010538
			AL662797.1	17.1851	-2.01586	0.702434	-2.86982	0.00410708	0.0127873
			AL357060.2	42.8685	-2.01316	0.35396	-5.68753	1.28893e-08	1.36363e-07
			FLJ22447	87.3664	-2.01125	0.245709	-8.1855	2.7117e-16	7.74958e-15
			ADORA2A	49.3679	-2.00032	0.322654	-6.19958	5.66153e-10	7.38227e-09
	b) MLN induced targets (red on Volcano plot) that are further up-regulated by shARF (+ve on X-axis of Volcano plot; 27 genes)
				baseMean	log2FoldChange	lfcSE	stat	pvalue	padj
			UGT2A1	107.667	4.61766	0.343394	13.4471	3.20134e-41	6.09276e-39
			ZNF711	104.473	3.73668	0.280934	13.3009	2.2869e-40	4.21781e-38
			LINC02366	30.1905	3.6216	0.501865	7.2163	5.34221e-13	1.06191e-11
			AGT	66.0522	3.24156	0.324057	10.0031	1.47766e-23	8.58288e-22
			LUM	134.96	3.17479	0.242347	13.1002	3.28365e-39	5.70334e-37
			SATB1-AS1	68.9008	3.15223	0.314999	10.0071	1.41844e-23	8.26575e-22
			ANKFN1	295.744	3.12311	0.163216	19.1348	1.29557e-81	1.65556e-78
			AC139713.2	19.1455	3.01382	0.610528	4.93642	7.95681e-07	6.10933e-06
			KRT16	204.513	2.848	0.186336	15.2842	9.74393e-53	3.41802e-50
			ARL14EPL_2	37.6879	2.7557	0.409259	6.7334	1.65746e-11	2.74301e-10
			AL109754.1	36.1991	2.74418	0.40366	6.79823	1.05911e-11	1.78749e-10
			AC012038.2	27.3768	2.52477	0.472353	5.34509	9.03705e-08	8.2444e-07
			LEXM	11.8182	2.49442	0.667161	3.73887	0.000184851	0.000847511
			MYBPC1	23.1411	2.45756	0.477973	5.14162	2.72383e-07	2.28991e-06
			TRIM29	22.9497	2.37045	0.498935	4.75102	2.02392e-06	1.42719e-05
			CYP24A1	41.9892	2.33148	0.387374	6.01868	1.75844e-09	2.14003e-08
			HTRA3	304.969	2.31595	0.150506	15.3878	1.97661e-53	7.0723e-51
			GBP6	26.6698	2.28407	0.454107	5.02982	4.9095e-07	3.9362e-06
			HSD17B13	107.125	2.26355	0.227364	9.95563	2.38304e-23	1.37082e-21
			ADAMTSL1	67.9828	2.24798	0.279112	8.05404	8.01052e-16	2.15825e-14
			TMEM255A	27.8414	2.24162	0.422235	5.30894	1.10263e-07	9.8927e-07
			UNC13C	32.3969	2.18772	0.39971	5.47328	4.41789e-08	4.25841e-07
			BEX2	154.491	2.16278	0.195287	11.0749	1.66149e-28	1.50121e-26
			CYP4F11	2365.09	2.03819	0.086191	23.6473	1.25702e-123	3.74801e-120
			CES1	20.5436	2.02851	0.50444	4.02132	5.78725e-05	0.000298455
			LINC02232	132.461	2.02769	0.198319	10.2244	1.54254e-24	9.8557e-23
			TSPAN2	446.564	2.01454	0.120844	16.6706	2.14581e-62	1.32375e-59
	c) MLN repressed targets (Blue on Volcano plot) that are induced by shARF (+ve on X-axis of Volcano plot; 13 genes)
				baseMean	log2FoldChange	lfcSE	stat	pvalue	padj
			KCNH5	4.24609	4.55195	1.45365	3.13138	0.00173984	0.00607926
			REG4	22.2234	4.01492	0.638637	6.2867	3.24286e-10	4.38509e-09
			PTN	24.5172	2.80145	0.486219	5.7617	8.32703e-09	9.06147e-08
			B3GNT7	7.61158	2.772	0.852999	3.24971	0.00115523	0.00424637
			CPQ	4.5582	2.59655	1.09357	2.37438	0.0175785	0.0449127
			ZNF467	19.0561	2.38072	0.563578	4.2243	2.39689e-05	0.000134717
			AC093673.2	8.4413	2.25968	0.801207	2.82034	0.0047973	0.0146232
			CCL2	88.6769	2.14514	0.247546	8.66559	4.49166e-18	1.52768e-16
			CDH12	37.0768	2.1115	0.377628	5.59149	2.25131e-08	2.2884e-07
			TCL6	12.8081	2.09469	0.608383	3.44304	0.000575211	0.00230885
			CDH26	10.1201	2.07085	0.695327	2.97825	0.00289903	0.0094349
			BSN	19.2145	2.05616	0.497093	4.13637	3.52842e-05	0.000191341
			MYOC	48.7163	2.03381	0.31911	6.37337	1.84924e-10	2.60906e-09
	d) MLN repressed targets (Blue on Volcano plot) that are further down-regulated by shARF (-ve on X-axis of Volcano plot: 42 genes)
				baseMean	log2FoldChange	lfcSE	stat	pvalue	padj
			LINC00261	49.0887	-8.06287	1.20555	-6.68814	2.26026e-11	3.67601e-10
			ASB2	16.2001	-7.43026	1.25951	-5.89934	3.64965e-09	4.21512e-08
			IL1B	2992.39	-5.54374	0.103707	-53.4557	0	0
			UGT1A8	4.04861	-5.42985	1.48008	-3.66861	0.000243873	0.00108072
			C3	418.059	-5.29537	0.215564	-24.5651	2.97949e-133	1.33258e-129
			VWA1	3.39116	-5.17494	1.54835	-3.34223	0.000831072	0.00318302
			IGF2	23.6693	-5.07787	0.809243	-6.27484	3.4999e-10	4.71485e-09
			AL844908.1	2.92836	-4.96138	1.61716	-3.06795	0.00215531	0.00730967
			IL37	38.9459	-4.45158	0.542059	-8.21237	2.16871e-16	6.26789e-15
			C15orf48	23.1015	-4.20029	0.675218	-6.22064	4.95131e-10	6.54202e-09
			MAP6	6.17456	-4.09843	1.24374	-3.29523	0.000983402	0.00369835
			SCNN1B	43.5616	-3.81331	0.442958	-8.60874	7.38675e-18	2.46547e-16
			BDKRB2	15.1061	-3.78584	0.744204	-5.0871	3.63587e-07	2.98087e-06
			LCN2	439.229	-3.7632	0.152185	-24.7278	5.37117e-135	3.20301e-131
			APOBEC3G	76.0859	-3.64909	0.328098	-11.1219	9.81303e-29	8.95689e-27
			KRT6B	59.8298	-3.58719	0.362938	-9.88374	4.89704e-23	2.72922e-21
			BDKRB1	28.2538	-3.55799	0.537766	-6.61625	3.68418e-11	5.79684e-10
			SCNN1G	7.97567	-3.42077	0.965699	-3.54227	0.000396695	0.0016632
			BEAN1	19.0504	-3.34906	0.607157	-5.51598	3.46848e-08	3.40379e-07
			SHH	153.294	-3.03365	0.213962	-14.1785	1.24519e-45	3.27594e-43
			ANGPTL2	15.158	-2.983	0.648229	-4.60176	4.18936e-06	2.74735e-05
			EHF	72.2851	-2.9726	0.299415	-9.92802	3.14424e-23	1.79714e-21
			MUC5AC	42.5178	-2.87313	0.404721	-7.09906	1.25612e-12	2.36709e-11
			AC010247.2	7.65348	-2.69882	0.880295	-3.06581	0.00217079	0.0073538
			CSF3	18.7377	-2.66589	0.565187	-4.71683	2.39546e-06	1.65655e-05
			ITGB2	14.3388	-2.59006	0.630379	-4.10873	3.97845e-05	0.000213289
			ANO1	84.8509	-2.54339	0.264574	-9.61313	7.03787e-22	3.46853e-20
			SERPINA1	118.519	-2.5265	0.239855	-10.5334	6.0583e-26	4.40581e-24
			AC010247.1	9.14858	-2.51527	0.778775	-3.22977	0.00123888	0.00451397
			VIPR1	6.83835	-2.51077	0.899463	-2.79141	0.00524789	0.0158482
			SIRPB2	12.0755	-2.44526	0.666509	-3.66876	0.000243729	0.00108036
			SERPINB3	15.3602	-2.44359	0.609998	-4.0059	6.17812e-05	0.000316877
			AC130456.2	8.50604	-2.3917	0.812263	-2.94449	0.00323483	0.0103935
			APLN	53.9869	-2.35042	0.341431	-6.88403	5.81812e-12	1.01647e-10
			TMEM163	19.5856	-2.33846	0.523363	-4.46814	7.89021e-06	4.89445e-05
			CREB3L3	23.3514	-2.31258	0.483686	-4.78117	1.74281e-06	1.24417e-05
			IKBKE	112.985	-2.28551	0.221664	-10.3107	6.3037e-25	4.16137e-23
			CCL20	52.4788	-2.2678	0.325545	-6.96618	3.25667e-12	5.83786e-11
			TH	6.69884	-2.21003	0.871564	-2.53571	0.011222	0.030497
			HPGD	90.6956	-2.2049	0.245192	-8.99255	2.41567e-19	9.31388e-18
			P2RX7	36.305	-2.07099	0.374308	-5.53287	3.15037e-08	3.11899e-07
			KIAA1644	39.7239	-2.02632	0.35218	-5.75365	8.7337e-09	9.45226e-08

## Sheet: D.heatmap_TPM_annRow_LFC1
This sheet provides the gene names and their cluster # for the asssociated heatmap, as well as lists of the subsets of MLN targets affected by shARF (at cutoff p<0.05, log2LFC >1 <-1, "LFC1")
There are five components:
1. Heatmap of MLN targets + annotation of significant up/down in each comparison
2. List of genes in order they appear in heatmap + cluster id.
3. Table summarizing total number of genes in each cluster
4. Pie charts summarizing %age of MLN targets affected by shARF
5. Four tables of MLN targets affected by shARF + their change in all pairwise comparisons + enriched Kegg categories (to right of tables)
1. Heatmap of DEGs (2116 genes) of MLN vs Ctrl:								2. List of genes in the heatmap and their cluster id					3. # of genes in each cluster			4. Pie charts summarizing the fraction of MLN-induced (left) or MLN-repressed (right) genes affected by shARF (at cutoff LFC1)
Genes included in heatmap, Log2LFC>2								Identical to the list on sheet B					Cluster_id	#Genes		These charts are duplicatedon sheet E
Annotations log2 LFC >1 <-1:								Genes_inHeatmap	order	Gene	Cluster_id		12	1
Heatmap is the same as sheet B except for the less stringent cutoff used to annotate genes in each comparison								AC079594.2	1	AC079594.2	12		4	128
								AC017104.1	2	AC017104.1	4		9	346
								ADCY8	3	ADCY8	4		5	37
								NOG	4	NOG	4		3	249
								CHRM3	5	CHRM3	4		2	363
								EPHX2	6	EPHX2	4		6	44
								TXNRD3	7	TXNRD3	4		7	708
								NAIP	8	NAIP	4		10	198
								GMDS	9	GMDS	4		1	26
								ELFN1-AS1	10	ELFN1-AS1	4		11	9
								TCTN1	11	TCTN1	4		8	7
								HOXA13	12	HOXA13	4
								HTRA1	13	HTRA1	4		5. The 4 tables below list the MLN targets that were affected by shARF (p<0.05, Log2LFC>1 <-1). The effect on each gene in each comparison is summarized with -1 (down), 0 (no change), +1 (up)
								PLK1	14	PLK1	4		For the Log2LFC and p values of the MLN targets affected by shARF, see sheet E: "shARFeffect_MLNtargets_LFC1"
								SLC25A21	15	SLC25A21	4
								CPPED1	16	CPPED1	4		Genes that are induced by MLN4924 (red in "MLN vs Ctrl" annotation column), but rescued by shARF (blue in "Both vs MLN" annotation column):
								GPD1L	17	GPD1L	4		Total #: 241/1356 MLN-induced genes
								NWD1	18	NWD1	4				annRow_LFC1	MLN_vs.Ctrl	shARF_vs.Ctrl	Both_vs.Ctrl	Both_vs.MLN	Both_vs.shARF	MLN_vs.shARF	gClusters			Significant Kegg pathways (Defined using gProfiler)
								ASB9	19	ASB9	4				RNF223P1P69:P301	1	0	1	-1	1	1	2
								AC104958.2	20	AC104958.2	4				MIR34AHG	1	0	0	-1	1	1	2
								FGF14	21	FGF14	4				RBP7	1	0	0	-1	0	1	2
								LPP	22	LPP	4				CASZ1	1	0	0	-1	1	1	2
								TPM4	23	TPM4	4				CLCNKB	1	0	0	-1	0	1	2
								BHLHB9	24	BHLHB9	4				HTR1D	1	0	1	-1	1	1	2
								NT5DC1	25	NT5DC1	4				FAM46B	1	0	1	-1	1	1	2
								B3GALT1	26	B3GALT1	4				IFI6	1	0	1	-1	1	1	2
								NRP1	27	NRP1	4				THEMIS2	1	0	0	-1	1	1	2
								SCFD2	28	SCFD2	4				RAB42	1	0	0	-1	0	1	2
								LOXL1	29	LOXL1	4				TMEM200B	1	0	1	-1	1	1	2
								ZNF618	30	ZNF618	4				LCK	1	-1	0	-1	1	1	2
								ASB13	31	ASB13	4				HPCAL4	1	0	0	-1	0	1	2
								LAMA4	32	LAMA4	4				AL353898.3	1	0	0	-1	0	1	2
								ZBTB12	33	ZBTB12	4				AL158839.1	1	-1	1	-1	1	1	2
								CLDN3	34	CLDN3	4				NEXN-AS1	1	-1	1	-1	1	1	2
								HSD17B2	35	HSD17B2	4				PLPPR4	1	0	0	-1	0	1	2
								SCARA5	36	SCARA5	4				VCAM1	1	0	0	-1	0	1	6
								TSPAN15	37	TSPAN15	4				PTPN22	1	-1	0	-1	1	1	2
								AC015813.6	38	AC015813.6	4				BCL2L15	1	0	0	-1	0	1	2
								APLN	39	APLN	4				OLFML3	1	0	0	-1	1	1	2
								TFAP4	40	TFAP4	4				AL355388.2	1	0	1	-1	1	1	7
								PPM1H	41	PPM1H	4				RHBG	1	0	0	-1	0	1	2
								SMAD6	42	SMAD6	4				BCAN	1	0	1	-1	1	1	2
								BMP3	43	BMP3	4				ARHGAP30	1	0	0	-1	1	1	2			source	term_name	term_id	adjusted_p_value	negative_log10_of_adjusted_p_value	term_size	query_size	intersection_size	effective_domain_size	intersections
								ST6GAL1	44	ST6GAL1	4				ADAMTS4	1	0	1	-1	0	1	2			KEGG	Neuroactive ligand-receptor interaction	KEGG:04080	0.000828899	3.0815	365	72	13	8484	HTR1D,PAQR9,AGTR1,CHRNA6,P2RY6,C3AR1,PPY,SSTR2,S1PR5,GIPR,PTGIR,ADORA2A,GABRQ
								MSI2	45	MSI2	4				MPZ	1	0	1	-1	1	1	2			KEGG	African trypanosomiasis	KEGG:05143	0.0192244	1.71615	36	72	4	8484	VCAM1,TNF,IDO1,IFNG
								PODXL2	46	PODXL2	4				CFAP126	1	0	0	-1	0	1	2
								FAM131B	47	FAM131B	4				IGFN1	1	0	0	-1	0	1	2
								MALL	48	MALL	4				IL24	1	-1	0	-1	1	1	2
								ZNF469	49	ZNF469	4				FCMR	1	0	0	-1	0	1	2
								ESRRB	50	ESRRB	4				CHRM3-AS2	1	0	1	-1	1	1	2
								TMEM198	51	TMEM198	4				OR14K1	1	0	1	-1	0	1	2
								MCMDC2	52	MCMDC2	4				OR2M4	1	0	0	-1	0	1	2
								CCDC183	53	CCDC183	4				NRIR	1	0	1	-1	1	1	7
								AC115618.3	54	AC115618.3	4				SLC30A3	1	0	1	-1	1	1	2
								CARMIL3	55	CARMIL3	4				GCKR	1	0	1	-1	1	1	2
								GNA14	56	GNA14	4				C2orf16	1	0	0	-1	0	1	6
								EPHA10	57	EPHA10	4				SIX3	1	0	0	-1	0	1	2
								PRR15	58	PRR15	4				LINC01828	1	0	0	-1	1	1	2
								TCL6	59	TCL6	4				GKN2	1	0	0	-1	1	1	6
								SCARB1	60	SCARB1	4				LINC01293	1	0	1	-1	1	1	2
								P2RX5	61	P2RX5	4				AC007099.1	1	0	1	-1	1	1	7
								AC093673.2	62	AC093673.2	4				IL1A	1	-1	0	-1	1	1	2
								TMEM117	63	TMEM117	4				IL36A	1	0	0	-1	1	1	6
								CPS1	64	CPS1	4				ACVR1C	1	0	1	-1	1	1	2
								TENM1	65	TENM1	4				SCN3A	1	0	1	-1	1	1	2
								SEMA3D	66	SEMA3D	4				DLX2	1	0	1	-1	1	1	2
								MYC	67	MYC	4				FRZB	1	0	0	-1	0	1	2
								CABLES1	68	CABLES1	4				AC020571.1	1	-1	1	-1	1	1	2
								CADPS2	69	CADPS2	4				EFHD1	1	0	0	-1	1	1	6
								HOXB13	70	HOXB13	4				UBE2F-SCLY	1	0	0	-1	0	0	1
								SULF2	71	SULF2	4				CAMP	1	0	1	-1	1	1	2
								KDR	72	KDR	4				SLC38A3	1	0	0	-1	0	1	2
								GACAT2	73	GACAT2	4				HYAL1	1	0	1	-1	0	1	2
								ABI3BP	74	ABI3BP	4				FBXO40	1	0	0	-1	0	1	2
								TG	75	TG	4				PAQR9	1	0	0	-1	1	1	2
								ZC3H12B	76	ZC3H12B	4				AGTR1	1	-1	0	-1	1	1	2
								P2RX5-TAX1BP3	77	P2RX5-TAX1BP3	4				SLITRK3	1	-1	-1	-1	0	1	2
								LINC00271	78	LINC00271	4				LINC01322	1	-1	1	-1	1	1	2
								FAM135B	79	FAM135B	4				LRRC15	1	0	0	-1	1	1	7
								CA9	80	CA9	4				PCDH7	1	-1	0	-1	1	1	2
								KISS1R	81	KISS1R	4				TLR10	1	0	0	-1	0	1	2
								AP001486.2	82	AP001486.2	4				SLC10A4	1	0	0	-1	0	1	2
								PARD3B	83	PARD3B	4				SPINK2	1	0	0	-1	0	1	2
								MROH2A	84	MROH2A	4				AC017091.1	1	0	1	-1	1	1	2
								AL590385.2	85	AL590385.2	4				SULT1E1	1	0	1	-1	1	1	7
								RCAN2	86	RCAN2	4				ODAPH	1	0	0	-1	0	1	2
								PAX5	87	PAX5	4				NEUROG2	1	0	0	-1	0	1	2
								AC009041.3	88	AC009041.3	4				TRPC3	1	0	1	-1	1	1	2
								GABRG3	89	GABRG3	4				FGB	1	0	1	-1	1	1	2
								SEC14L5	90	SEC14L5	4				DDX60L	1	0	1	-1	1	1	2
								FAM177B	91	FAM177B	4				ACTBL2	1	-1	1	-1	1	1	2
								FAM78B	92	FAM78B	4				ADAMTS6	1	-1	1	-1	1	1	2
								AC025171.4	93	AC025171.4	4				LINC01385	1	0	0	-1	0	1	2
								KCNH5	94	KCNH5	4				SLCO4C1	1	-1	1	-1	1	1	2
								SLC38A4	95	SLC38A4	4				ARSI	1	0	0	-1	1	1	2
								REG4	96	REG4	4				AC008691.1	1	0	0	-1	0	1	2
								MYOC	97	MYOC	4				C1QTNF2	1	0	0	-1	0	1	2
								ZNF467	98	ZNF467	4				RBM24	1	0	1	-1	1	1	2
								CDH26	99	CDH26	4				BTN1A1	1	0	0	-1	0	0	2
								B3GNT7	100	B3GNT7	4				AL662797.1	1	1	0	-1	0	0	1
								DCC	101	DCC	4				TNF	1	-1	-1	-1	1	1	2
								BSN	102	BSN	4				SLC26A8	1	0	1	-1	1	1	7
								PTN	103	PTN	4				MDGA1	1	0	1	-1	1	1	2
								LRG1	104	LRG1	4				AL033397.2	1	0	1	-1	1	1	7
								RAMP1	105	RAMP1	4				AL365226.2	1	-1	1	-1	1	1	2
								SSTR5-AS1	106	SSTR5-AS1	4				FILIP1	1	0	1	-1	1	1	2
								CPZ	107	CPZ	4				PRDM1	1	0	1	-1	1	1	7
								LRMDA	108	LRMDA	4				AL080317.1	1	0	0	-1	0	1	2
								KCNF1	109	KCNF1	4				AL356234.2	1	0	1	-1	1	1	2
								SSTR5	110	SSTR5	4				AL357060.2	1	0	0	-1	1	1	2
								FAM20A	111	FAM20A	4				HOXA1	1	-1	0	-1	1	1	2
								UTS2	112	UTS2	4				AEBP1	1	0	0	-1	0	0	6
								UNC5C	113	UNC5C	4				C7orf65	1	0	0	-1	0	1	2
								CDH12	114	CDH12	4				SUN3	1	-1	1	-1	1	1	2
								SPARC	115	SPARC	4				LAT2	1	0	1	-1	1	1	2
								PHACTR3	116	PHACTR3	4				SRRM3	1	0	0	-1	0	1	2
								LFNG	117	LFNG	4				C7orf61	1	0	0	-1	0	1	2
								MYO15B	118	MYO15B	4				ACHE	1	0	0	-1	0	1	2
								ZDHHC11	119	ZDHHC11	4				AC004917.1	1	0	0	-1	0	1	2
								COL1A2	120	COL1A2	4				LAMB4	1	0	1	-1	0	1	2
								HTR1E	121	HTR1E	4				CTAGE15	1	0	0	-1	0	1	2
								ASS1	122	ASS1	4				AC073264.3	1	1	0	-1	0	1	2
								ACSS1	123	ACSS1	4				FGF20	1	0	0	-1	0	1	2
								LGR5	124	LGR5	4				EGR3	1	0	0	-1	0	1	2
								NHS	125	NHS	4				PNMA2	1	0	0	-1	1	1	2
								SMILR	126	SMILR	4				KCNU1	1	0	1	-1	1	1	7
								ANGPT4	127	ANGPT4	4				AC124067.2	1	0	0	-1	0	1	2
								LRRC31	128	LRRC31	4				IDO1	1	0	0	-1	0	1	2
								AC108136.1	129	AC108136.1	4				AC105999.2	1	-1	1	-1	1	1	7
								SEC16B	130	SEC16B	9				CHRNA6	1	0	1	-1	1	1	7
								STARD6	131	STARD6	9				LINC01602	1	0	0	-1	1	1	2
								MEDAG	132	MEDAG	9				C8orf44-SGK3	1	1	1	-1	0	0	1
								RTN4RL1	133	RTN4RL1	9				FAM83A	1	-1	0	-1	1	1	2
								LRRC39	134	LRRC39	9				CASC19	1	0	1	-1	1	1	2
								AL132800.1	135	AL132800.1	9				LY6K	1	0	1	-1	1	1	2
								ABLIM2	136	ABLIM2	9				DMRT1	1	0	0	-1	0	1	2
								LINC01091	137	LINC01091	9				AQP3	1	0	1	-1	1	1	2
								AC069234.5	138	AC069234.5	9				AL355607.2	1	0	1	-1	1	1	2
								MGP	139	MGP	9				COL15A1	1	0	1	-1	1	1	7
								C16orf71	140	C16orf71	9				BSPRY	1	0	1	-1	1	1	2
								CDNF	141	CDNF	9				PAPPA	1	0	0	-1	0	1	2
								AC005609.5	142	AC005609.5	9				LHX2	1	0	0	-1	0	1	2
								AL136162.1	143	AL136162.1	9				SH2D3C	1	0	0	-1	1	1	2
								CDRT4	144	CDRT4	9				DRGX	1	0	1	-1	1	1	2
								PANX3	145	PANX3	9				FAM25A	1	0	0	-1	1	1	2
								AC040918.1	146	AC040918.1	9				ELOVL3	1	0	0	-1	0	1	2
								LINC02067	147	LINC02067	9				PITX3	1	0	0	-1	1	1	2
								AL133153.2	148	AL133153.2	9				LINC00601	1	0	0	-1	1	1	2
								SOX30	149	SOX30	9				IFITM1	1	1	1	-1	0	1	2
								FAM66B	150	FAM66B	9				LINC02547	1	0	0	-1	0	1	2
								AC120193.1	151	AC120193.1	9				AL078612.2	1	0	1	-1	0	1	2
								CPLX1	152	CPLX1	9				SLC15A3	1	1	1	-1	1	1	2
								CHRNE	153	CHRNE	9				BATF2	1	0	1	-1	1	1	7
								GRID2	154	GRID2	9				CNIH2	1	0	1	-1	1	1	2
								PCDHGA9	155	PCDHGA9	9				P2RY6	1	0	0	-1	0	1	2
								AC019080.5	156	AC019080.5	9				CNTN5	1	-1	0	-1	1	1	2
								PCDHGC3	157	PCDHGC3	9				MCAM	1	-1	1	-1	1	1	2
								TMPRSS2	158	TMPRSS2	9				WNT5B	1	0	0	-1	0	1	2
								AC009055.1	159	AC009055.1	9				C3AR1	1	0	1	-1	1	1	7
								LINC01695	160	LINC01695	9				KLRC2	1	0	0	-1	0	1	2
								LINC00449	161	LINC00449	9				AC024940.1	1	-1	0	-1	1	1	2
								AC104123.1	162	AC104123.1	9				PRPH	1	0	1	-1	1	1	2
								KRT32	163	KRT32	9				KCNH3	1	0	0	-1	0	1	2
								EFCAB6	164	EFCAB6	9				ITGB7	1	0	0	-1	0	1	2
								AP001267.3	165	AP001267.3	9				IFNG	1	0	1	-1	1	1	2
								AC026427.1	166	AC026427.1	9				DCT	1	0	0	-1	0	1	2
								MS4A7	167	MS4A7	9				GAS6-AS2	1	-1	0	-1	1	1	2
								AL355102.4	168	AL355102.4	9				NKX2-1	1	0	1	-1	1	1	2
								AL604028.1	169	AL604028.1	9				LINC00520	1	0	1	-1	1	1	7
								AL020996.1	170	AL020996.1	9				FLJ22447	1	0	1	-1	1	1	2
								LYRM9	171	LYRM9	9				HIF1A-AS2	1	0	1	-1	1	1	7
								WDR78	172	WDR78	9				AL121820.1	1	0	0	-1	0	1	2
								AL122035.1	173	AL122035.1	9				LINC02274	1	0	1	-1	1	1	7
								AC078883.3	174	AC078883.3	9				FOS	1	0	1	-1	1	1	2
								KLF3-AS1	175	KLF3-AS1	9				LINC02328	1	0	0	-1	0	1	2
								PCDHGB2	176	PCDHGB2	9				GOLGA8O	1	0	0	-1	0	1	2
								PRKN	177	PRKN	9				ACTC1	1	0	1	-1	1	1	2
								AL359643.3	178	AL359643.3	9				PLA2G4D	1	0	0	-1	0	1	2
								C2orf15	179	C2orf15	9				AC103740.2	1	0	0	-1	1	1	2
								ZNF862	180	ZNF862	9				CSPG4	1	0	0	-1	0	1	2
								TMEM178A	181	TMEM178A	9				ARNT2	1	-1	1	-1	1	1	2
								AL133520.1	182	AL133520.1	9				UBE2Q2L	1	0	1	-1	1	1	2
								LINC01960	183	LINC01960	9				CLEC19A	1	0	1	-1	1	1	2
								GPR37L1	184	GPR37L1	9				TMEM265	1	0	1	-1	1	1	2
								LINC01521	185	LINC01521	9				PRSS8	1	0	0	-1	0	1	2
								AC097103.2	186	AC097103.2	9				LINC02178	1	0	0	-1	0	1	2
								UG0898H09	187	UG0898H09	9				CCL22	1	0	0	-1	0	1	2
								AC159540.2	188	AC159540.2	9				SLC52A1	1	0	0	-1	0	1	2
								COLQ	189	COLQ	9				ASGR1	1	-1	0	-1	1	1	2
								CCDC169	190	CCDC169	9				SOX15	1	0	0	-1	0	1	2
								AC025171.2	191	AC025171.2	9				GRAP	1	0	1	-1	1	1	2
								CLEC18B	192	CLEC18B	9				EVI2B	1	0	1	-1	1	1	7
								AC098820.1	193	AC098820.1	9				EVI2A	1	0	1	-1	1	1	7
								AC015726.1	194	AC015726.1	9				KRTAP1-5	1	0	1	-1	1	1	7
								AC092437.1	195	AC092437.1	9				KRTAP1-3	1	0	0	-1	0	1	2
								DMBT1	196	DMBT1	9				GAST	1	0	1	-1	1	1	2
								PKN2-AS1	197	PKN2-AS1	9				HAP1	1	0	1	-1	1	1	2
								ZNF117	198	ZNF117	9				PPY	1	0	0	-1	0	1	2
								CLDN10	199	CLDN10	9				SP6	1	-1	1	-1	1	1	2
								AC100810.1	200	AC100810.1	9				AC036222.1	1	0	0	-1	0	1	2
								LINC01776	201	LINC01776	9				CA4	1	0	0	-1	0	1	2
								LRFN5	202	LRFN5	9				AC080038.1	1	0	0	-1	1	1	2
								MN1	203	MN1	9				SSTR2	1	0	0	-1	0	1	2
								BBS9	204	BBS9	9				SPHK1	1	0	1	-1	1	1	2
								TMEM45B	205	TMEM45B	9				TMC8	1	0	1	-1	1	1	2
								LTBP1	206	LTBP1	9				AC116025.2	1	0	1	-1	1	1	7
								HAS3	207	HAS3	9				AP005136.2	1	0	1	-1	1	1	2
								ANKRD36C	208	ANKRD36C	9				AP005264.1	1	0	0	-1	0	1	2
								TACR1	209	TACR1	9				MEP1B	1	0	1	-1	0	1	2
								FTCDNL1	210	FTCDNL1	9				AC093567.1	1	0	0	-1	0	1	2
								AL365356.5	211	AL365356.5	9				SERPINB2	1	-1	0	-1	1	1	2
								ANXA10	212	ANXA10	9				DENND1C	1	0	0	-1	0	1	2
								TCN1	213	TCN1	9				TNFSF14	1	0	0	-1	0	1	2
								AC092683.1	214	AC092683.1	9				MCEMP1	1	0	0	-1	0	0	2
								TSPAN8	215	TSPAN8	9				S1PR5	1	0	-1	-1	0	1	2
								ARSG	216	ARSG	9				CDKN2D	1	0	0	-1	1	1	2
								AC019080.1	217	AC019080.1	9				AP1M2	1	0	1	-1	1	1	2
								SPATA17	218	SPATA17	9				CNN1	1	0	1	-1	1	1	2
								AC048341.2	219	AC048341.2	9				RTBDN	1	0	0	-1	0	1	2
								AC067838.1	220	AC067838.1	9				AC020934.1	1	0	0	-1	1	1	2
								CNTN1	221	CNTN1	9				HSH2D	1	0	0	-1	0	1	2
								KLHDC1	222	KLHDC1	9				PSG9	1	0	0	-1	1	1	2
								LINC00920	223	LINC00920	9				AC005392.2	1	0	0	-1	0	1	2
								NUDT7	224	NUDT7	9				KLC3	1	-1	0	-1	0	1	2
								SRGAP3	225	SRGAP3	9				GPR4	1	-1	0	-1	1	1	2
								PRKCA	226	PRKCA	9				GIPR	1	0	1	-1	1	1	2
								PRKAR1B	227	PRKAR1B	9				PTGIR	1	0	0	-1	0	1	2
								AC134312.5	228	AC134312.5	9				CGB5	1	0	0	-1	0	1	2
								CDK14	229	CDK14	9				CGB8	1	0	0	-1	0	1	2
								FBXL17	230	FBXL17	9				CGB7	1	-1	0	-1	0	1	2
								IRF2BPL	231	IRF2BPL	9				SLC17A7	1	0	0	-1	1	1	2
								SEMA3F-AS1	232	SEMA3F-AS1	9				ALDH16A1	1	0	1	-1	1	1	2
								GNG7	233	GNG7	9				VSTM1	1	0	1	-1	1	1	2
								LHPP	234	LHPP	9				AC020922.1	1	0	1	-1	1	1	7
								PDIA4	235	PDIA4	9				AL035460.1	1	0	1	-1	1	1	2
								SLC39A11	236	SLC39A11	9				C20orf141	1	0	0	-1	1	1	2
								EHD3	237	EHD3	9				LRRN4	1	0	0	-1	0	1	2
								TNXB	238	TNXB	9				KIAA1755	1	0	0	-1	1	1	2
								RASA3	239	RASA3	9				SNAI1	1	0	1	-1	0	1	6
								HIVEP3	240	HIVEP3	9				LINC01271	1	0	1	-1	1	1	2
								PBX1	241	PBX1	9				BCAS1	1	0	0	-1	0	1	2
								TSPAN4	242	TSPAN4	9				HELZ2	1	0	1	-1	1	1	2
								SHISA2	243	SHISA2	9				AL109763.1	1	-1	0	-1	0	1	2
								TMC5	244	TMC5	9				AF241725.1	1	0	0	-1	0	1	2
								PODXL	245	PODXL	9				LINC00161	1	0	1	-1	1	1	2
								ATP8A2	246	ATP8A2	9				AP000688.1	1	0	0	-1	0	0	1
								ANGPTL2	247	ANGPTL2	9				AC007326.5	1	0	0	-1	0	1	2
								BDNF-AS	248	BDNF-AS	9				ADORA2A	1	0	0	-1	1	1	6
								SAMD12	249	SAMD12	9				RASL10A	1	0	0	-1	0	1	2
								MUC5B	250	MUC5B	9				GAL3ST1	1	0	0	-1	0	1	6
								AL158212.3	251	AL158212.3	9				Z85994.1	1	0	0	-1	0	1	2
								NKAIN3	252	NKAIN3	9				FAM9B	1	0	1	-1	1	1	2
								FAM78A	253	FAM78A	9				LINC02154	1	-1	0	-1	0	1	2
								LEPR	254	LEPR	9				TMEM27	1	-1	1	-1	1	1	2
								ADAMTS13	255	ADAMTS13	9				AL672032.1	1	0	0	-1	0	1	2
								LINC02320	256	LINC02320	9				LINC02243	1	0	1	-1	1	1	7
								ACE	257	ACE	9				MAP7D3	1	0	0	-1	0	1	2
								TTLL1	258	TTLL1	9				SPANXN4	1	0	0	-1	0	1	2
								DCHS2	259	DCHS2	9				GABRQ	1	0	1	-1	1	1	7
								RIN2	260	RIN2	9
								SGMS1-AS1	261	SGMS1-AS1	9		Genes that are induced by MLN4924 (red in "MLN vs Ctrl" annotation column), and induced further by shARF (red in "Both vs MLN" annotation column):
								AF127577.4	262	AF127577.4	9		Total #: 98/1356 MLN4924 induced genes
								PCDHGB7	263	PCDHGB7	9					MLN_vs.Ctrl	shARF_vs.Ctrl	Both_vs.Ctrl	Both_vs.MLN	Both_vs.shARF	MLN_vs.shARF	gClusters
								TNS1	264	TNS1	9				SLC38A4	1	1	1	1	-1	-1	4
								TPCN1	265	TPCN1	9				SATB1-AS1	1	1	1	1	1	0	10
								AL596244.1	266	AL596244.1	9				ARL14EPL_2	1	1	1	1	1	0	10
								AC022509.1	267	AC022509.1	9				HGD	1	1	1	1	1	0	10
								SYNJ2	268	SYNJ2	9				MMP1	1	1	1	1	1	0	10
								MPRIP	269	MPRIP	9				CRYAB	1	1	1	1	1	0	10
								ARMC4	270	ARMC4	9				INHBB	1	1	1	1	1	0	10
								AC009093.1	271	AC009093.1	9				AGT	1	1	1	1	1	-1	10
								PTP4A3	272	PTP4A3	9				LUM	1	1	1	1	1	-1	10
								CCDC170	273	CCDC170	9				ZNF711	1	1	1	1	1	-1	10
								AC139749.1	274	AC139749.1	9				MASP1	1	1	1	1	0	0	10
								AC000403.1	275	AC000403.1	9				AC126178.1	1	0	1	1	1	1	10
								AL136040.2	276	AL136040.2	9				AC139713.2	1	0	1	1	1	0	10
								AC002546.1	277	AC002546.1	9				AC012038.2	1	0	1	1	1	1	10
								SLC2A10	278	SLC2A10	9				CHGA	1	0	1	1	1	1	10
								ST3GAL1	279	ST3GAL1	9				LINC02366	1	0	1	1	1	1	10
								TSPEAR	280	TSPEAR	9				KRT16	1	1	1	1	1	1	10
								2025-03-01	281	2025-03-01	9				HTRA3	1	0	1	1	1	1	10
								FHOD3	282	FHOD3	9				MYBPC1	1	0	1	1	1	1	10
								DACH1	283	DACH1	9				AL109754.1	1	0	1	1	1	1	10			source	term_name	term_id	adjusted_p_value	negative_log10_of_adjusted_p_value	term_size	query_size	intersection_size	effective_domain_size	intersections
								PTPRM	284	PTPRM	9				UGT2A1	1	0	1	1	1	1	10			KEGG	Steroid hormone biosynthesis	KEGG:00140	0.00495643	2.30483	62	31	4	8484	UGT2A1,AKR1C2,CYP19A1,CYP3A7
								ATG7	285	ATG7	9				ANKFN1	1	1	1	1	1	0	10
								FNDC3B	286	FNDC3B	9				LEXM	1	0	1	1	1	0	10
								LINC01239	287	LINC01239	9				BEX2	1	0	1	1	1	1	10
								FRMD5	288	FRMD5	9				KHDC1L	1	1	1	1	1	0	10
								LRRC17	289	LRRC17	9				DUSP13	1	0	1	1	1	0	10
								RAB38	290	RAB38	9				MUC13	1	1	1	1	1	0	10
								PFKFB1	291	PFKFB1	9				KLHL41	1	1	1	1	1	1	10
								AP006285.2	292	AP006285.2	9				KCNQ5-IT1	1	0	1	1	1	0	10
								SLC8A1-AS1	293	SLC8A1-AS1	9				VTCN1	1	0	1	1	1	0	10
								SEPT7-AS1	294	SEPT7-AS1	9				ADAMTSL1	1	0	1	1	1	1	10
								AL157937.1	295	AL157937.1	9				AC004990.1	1	1	1	1	1	1	10
								IGF2BP1	296	IGF2BP1	9				LINC02232	1	0	1	1	1	1	10
								MEOX1	297	MEOX1	9				SMR3B	1	0	1	1	1	1	10
								CYP2E1	298	CYP2E1	9				CES1	1	0	1	1	1	1	10
								LINC00565	299	LINC00565	9				KCCAT198	1	0	1	1	1	0	10
								FLJ46284	300	FLJ46284	9				AC010983.1	1	0	1	1	1	1	10
								RAB9B	301	RAB9B	9				AC114316.2	1	0	1	1	1	1	10
								AL122035.2	302	AL122035.2	9				TRPC6	1	0	1	1	1	0	10
								ZNF575	303	ZNF575	9				GBP6	1	0	1	1	1	1	10
								ANK2	304	ANK2	9				LINC00595	1	0	1	1	1	1	10
								KLRG1	305	KLRG1	9				TARID	1	0	1	1	1	1	10
								KCTD16	306	KCTD16	9				AC090358.1	1	0	1	1	1	1	10
								AC034102.2	307	AC034102.2	9				AC104051.2	1	0	1	1	1	1	10
								AC026202.2	308	AC026202.2	9				GPRC5D-AS1	1	0	1	1	1	1	10
								AC011462.1	309	AC011462.1	9				EGF	1	1	1	1	1	1	10
								LINC01170	310	LINC01170	9				AKR1C2	1	0	1	1	1	1	10
								SIRPD	311	SIRPD	9				CYP4F3	1	0	1	1	1	1	10
								LINC01940	312	LINC01940	9				C1orf105	1	0	1	1	1	1	10
								ALOX5AP	313	ALOX5AP	9				DCSTAMP	1	0	1	1	1	1	10
								VIPR1	314	VIPR1	9				ACSL5	1	1	1	1	1	1	10
								AP003721.1	315	AP003721.1	9				ERMN	1	0	1	1	1	1	10
								TTC29	316	TTC29	9				SFRP1	1	0	1	1	1	1	10
								TNFRSF6B	317	TNFRSF6B	9				CLDN2	1	0	1	1	1	1	10
								SERPINB4	318	SERPINB4	9				AC104777.3	1	0	1	1	1	1	10
								SERPINB3	319	SERPINB3	9				LINC02059	1	0	1	1	1	1	10
								C6orf58	320	C6orf58	9				NRCAM	1	0	1	1	1	1	10
								CEBPD	321	CEBPD	9				LIVAR	1	0	1	1	1	1	10
								SOCS2-AS1	322	SOCS2-AS1	9				TRIM29	1	0	1	1	1	1	10
								ASB2	323	ASB2	9				TMEM255A	1	0	1	1	1	1	10
								IL1B	324	IL1B	9				TSPAN2	1	0	1	1	1	1	10
								SIRPB2	325	SIRPB2	9				CYP4F11	1	0	1	1	1	1	10
								VNN3	326	VNN3	9				UNC13C	1	0	1	1	1	1	10
								VNN2	327	VNN2	9				CEACAM3	1	0	1	1	1	1	10
								CCL20	328	CCL20	9				S100G	1	0	1	1	1	0	10
								APOBEC3G	329	APOBEC3G	9				AF121898.1	1	0	1	1	1	1	10
								IRAK2	330	IRAK2	9				DNAH10	1	0	1	1	1	1	10
								SORBS2	331	SORBS2	9				AC126175.1	1	0	1	1	1	1	10
								TNFSF15	332	TNFSF15	9				DNASE2B	1	0	1	1	1	0	10
								VNN1	333	VNN1	9				CYP24A1	1	0	1	1	1	1	10
								CACNA1S	334	CACNA1S	9				KRTAP13-2	1	0	1	1	1	1	10
								PI3	335	PI3	9				CYP19A1	1	0	1	1	1	1	10
								CXCL5	336	CXCL5	9				GCNT3	1	1	1	1	1	1	10
								AC007953.1	337	AC007953.1	9				PLET1	1	0	1	1	1	1	10
								SLC6A14	338	SLC6A14	9				LUCAT1	1	0	1	1	1	1	10
								ZFHX4-AS1	339	ZFHX4-AS1	9				AL033397.1	1	0	1	1	1	1	10
								SLC5A12	340	SLC5A12	9				MMP10	1	1	1	1	1	1	10
								SAA2-SAA4	341	SAA2-SAA4	9				JPH4	1	0	1	1	1	1	10
								SAA2	342	SAA2	9				AL035681.1	1	0	1	1	1	1	10
								C2CD4A	343	C2CD4A	9				AC091946.1	1	0	1	1	1	1	10
								AL135818.1	344	AL135818.1	9				TVP23A	1	0	1	1	1	1	10
								AC008760.2	345	AC008760.2	9				TMPRSS11F	1	0	1	1	1	1	10
								SAA1	346	SAA1	9				MMP3	1	0	1	1	1	1	10
								AL844908.1	347	AL844908.1	9				MAP2	1	0	1	1	1	1	10
								SLC26A4	348	SLC26A4	9				HPD	1	0	1	1	1	1	10
								AC093535.2	349	AC093535.2	9				AC093159.1	1	0	1	1	1	1	10
								ICA1	350	ICA1	9				PPBP	1	0	1	1	1	1	10
								LINC02027	351	LINC02027	9				AL445483.1	1	0	1	1	1	1	10
								CXCL10	352	CXCL10	9				LINC00664	1	0	1	1	1	0	10
								TEX48	353	TEX48	9				TREML4	1	0	1	1	1	1	10
								PCDHGA10	354	PCDHGA10	9				AC104248.1	1	0	1	1	1	0	10
								AL353746.1	355	AL353746.1	9				AL359313.1	1	0	1	1	1	1	10
								TRIM31	356	TRIM31	9				LINC01914	1	0	1	1	1	1	10
								THSD4	357	THSD4	9				KRTAP4-4	1	0	1	1	1	1	10
								CAMK2B	358	CAMK2B	9				RDH5	1	1	1	1	0	0	11
								NOX5	359	NOX5	9				CYP3A7	1	0	1	1	0	0	11
								AL049836.1	360	AL049836.1	9				HSD17B13	1	1	1	1	0	-1	11
								LINC00261	361	LINC00261	9				AGMO	1	1	1	1	0	0	11
								AFF3	362	AFF3	9
								KCNJ6	363	KCNJ6	9		Genes that are repressed by MLN4924 (blue in "MLN vs Ctrl" annotation column), but rescued by shARF (red in "Both vs MLN" annotation column):
								RALGPS1	364	RALGPS1	9		Total #: 44/760 MLN-repressed genes
								BHLHE41	365	BHLHE41	9				annRow_LFC1	MLN_vs.Ctrl	shARF_vs.Ctrl	Both_vs.Ctrl	Both_vs.MLN	Both_vs.shARF	MLN_vs.shARF	gClusters
								OXTR	366	OXTR	9				UTS2	-1	1	0	1	-1	-1	4
								LINGO2	367	LINGO2	9				REG4	-1	1	1	1	-1	-1	4
								LAMA3	368	LAMA3	9				MYOC	-1	1	0	1	-1	-1	4			No significant KEGG pathways found
								FAM43A	369	FAM43A	9				SLC9A2	-1	0	0	1	-1	-1	3
								EML1	370	EML1	9				B3GALT1	-1	0	-1	1	-1	-1	4
								PALMD	371	PALMD	9				PARD3B	-1	0	-1	1	-1	-1	4
								HMGA2	372	HMGA2	9				CPS1	-1	0	-1	1	-1	-1	4
								SOX9-AS1	373	SOX9-AS1	9				B3GNT7	-1	1	0	1	-1	-1	4
								RAI14	374	RAI14	9				TBC1D5	-1	0	-1	1	-1	-1	3
								GPC6	375	GPC6	9				BSN	-1	1	0	1	-1	-1	4
								MIR3142HG	376	MIR3142HG	9				ABI3BP	-1	1	-1	1	-1	-1	4
								PRSS2	377	PRSS2	9				CP	-1	0	-1	1	-1	-1	3
								BDKRB1	378	BDKRB1	9				ST6GAL1	-1	0	-1	1	-1	-1	4
								BDKRB2	379	BDKRB2	9				LPP	-1	0	-1	1	-1	-1	4
								C3	380	C3	9				CPZ	-1	1	-1	1	-1	-1	4
								IL37	381	IL37	9				SCFD2	-1	0	-1	1	-1	-1	4
								LCN2	382	LCN2	9				ANK2	-1	0	-1	1	-1	-1	9
								KRT6B	383	KRT6B	9				CDH12	-1	1	0	1	-1	-1	4
								LINC02015	384	LINC02015	9				COL1A2	-1	1	0	1	-1	-1	4
								CSF3	385	CSF3	9				PTN	-1	1	0	1	-1	-1	4
								PAPPA2	386	PAPPA2	9				AC093673.2	-1	1	-1	1	-1	-1	4
								SCNN1G	387	SCNN1G	9				ZNF467	-1	1	0	1	-1	-1	4
								MAP4K4	388	MAP4K4	9				FBXO25	-1	0	0	1	-1	-1	3
								MUC5AC	389	MUC5AC	9				CPQ	-1	0	-1	1	-1	-1	3
								ACER3	390	ACER3	9				AL157937.1	-1	0	0	1	0	-1	9
								PECAM1	391	PECAM1	9				FAM225B	-1	0	0	1	0	0	3
								FCGBP	392	FCGBP	9				ASS1	-1	1	-1	1	-1	-1	4
								NFKBIA	393	NFKBIA	9				LRMDA	-1	1	-1	1	-1	-1	4
								GUCY1A3	394	GUCY1A3	9				KCNH5	-1	0	0	1	0	-1	4
								FJX1	395	FJX1	9				TCL6	-1	1	-1	1	-1	-1	4
								PADI3	396	PADI3	9				AC023024.2	-1	0	-1	1	-1	-1	5
								SERPINA3	397	SERPINA3	9				SSTR5-AS1	-1	1	-1	1	-1	-1	4
								SCNN1B	398	SCNN1B	9				CDH13	-1	0	-1	1	-1	-1	3
								RPS6KA2	399	RPS6KA2	9				ZNF469	-1	0	-1	1	-1	-1	4
								PDGFB	400	PDGFB	9				P2RX5	-1	1	-1	1	-1	-1	4
								ADAM12	401	ADAM12	9				CDRT4	-1	-1	0	1	0	-1	9
								NCAM2	402	NCAM2	9				CCL2	-1	0	0	1	0	-1	3
								SERPINA1	403	SERPINA1	9				IGF2BP1	-1	0	-1	1	0	-1	9
								SNPH	404	SNPH	9				NOG	-1	0	-1	1	-1	-1	4
								SCUBE3	405	SCUBE3	9				DCC	-1	1	0	1	-1	-1	4
								TMEM132A	406	TMEM132A	9				ONECUT3	-1	0	-1	1	-1	-1	3
								AL591475.1	407	AL591475.1	9				ACSS1	-1	1	0	1	-1	-1	4
								PLA2G4C	408	PLA2G4C	9				CDH26	-1	1	0	1	-1	-1	4
								RAP2C-AS1	409	RAP2C-AS1	9				BHLHB9	-1	0	-1	1	-1	-1	4
								RGS5_1	410	RGS5_1	9
								GPM6B	411	GPM6B	9
								AC104083.1	412	AC104083.1	9		Genes that are repressed by MLN4924 (blue in "MLN vs Ctrl" annotation column), and repressed further by shARF (blue in "Both vs MLN" annotation column):
								HPGD	413	HPGD	9		Total #: 72/760 MLN4924 repressed genes
								CDH11	414	CDH11	9					MLN_vs.Ctrl	shARF_vs.Ctrl	Both_vs.Ctrl	Both_vs.MLN	Both_vs.shARF	MLN_vs.shARF	gClusters
								FUT8	415	FUT8	9				HSD17B2	-1	0	-1	-1	-1	-1	4
								COL6A3	416	COL6A3	9				APLN	-1	0	-1	-1	-1	-1	4
								ALDH1A3	417	ALDH1A3	9				LRG1	-1	1	-1	-1	-1	-1	4
								NAALADL2	418	NAALADL2	9				AL365356.5	-1	0	-1	-1	-1	-1	9
								IL1RN	419	IL1RN	9				LINC00920	-1	0	-1	-1	-1	-1	9
								TPM1-AS	420	TPM1-AS	9				SHISA2	-1	0	-1	-1	-1	-1	9
								DCP1B	421	DCP1B	9				ANGPTL2	-1	0	-1	-1	-1	-1	9
								CCDC102B	422	CCDC102B	9				FAM78A	-1	0	-1	-1	-1	-1	9
								SLC16A2	423	SLC16A2	9				DCHS2	-1	-1	-1	-1	-1	-1	9
								AP002761.4	424	AP002761.4	9				VIPR1	-1	-1	-1	-1	0	0	9
								FP565260.3	425	FP565260.3	9				SERPINB3	-1	-1	-1	-1	0	1	9
								AK5	426	AK5	9				SOCS2-AS1	-1	-1	-1	-1	0	0	9
								EPHA3	427	EPHA3	9				ASB2	-1	-1	-1	-1	0	1	9
								MAP6	428	MAP6	9				IL1B	-1	-1	-1	-1	-1	1	9
								CLDN10-AS1	429	CLDN10-AS1	9				SIRPB2	-1	-1	-1	-1	0	1	9
								CYP1B1-AS1	430	CYP1B1-AS1	9				VNN3	-1	-1	-1	-1	1	1	9
								EHF	431	EHF	9				CCL20	-1	-1	-1	-1	1	1	9
								MIR31HG	432	MIR31HG	9				APOBEC3G	-1	-1	-1	-1	0	1	9
								AP000695.1	433	AP000695.1	9				SORBS2	-1	-1	-1	-1	0	0	9
								CNGA1	434	CNGA1	9				VNN1	-1	-1	-1	-1	1	1	9
								P2RX7	435	P2RX7	9				CACNA1S	-1	-1	-1	-1	1	1	9
								RP1	436	RP1	9				AL844908.1	-1	-1	-1	-1	0	0	9
								TH	437	TH	9				ICA1	-1	-1	-1	-1	-1	0	9
								TMEM61	438	TMEM61	9				LINC00261	-1	-1	-1	-1	-1	-1	9
								AC130456.2	439	AC130456.2	9				BHLHE41	-1	-1	-1	-1	-1	-1	9
								AC007681.1	440	AC007681.1	9				PALMD	-1	-1	-1	-1	-1	-1	9
								CCDC191	441	CCDC191	9				BDKRB1	-1	-1	-1	-1	0	1	9			source	term_name	term_id	adjusted_p_value	negative_log10_of_adjusted_p_value	term_size	query_size	intersection_size	effective_domain_size	intersections
								AC026412.3	442	AC026412.3	9				BDKRB2	-1	-1	-1	-1	0	1	9			KEGG	IL-17 signaling pathway	KEGG:04657	0.000157135	3.80373	92	36	6	8484	IL1B,CCL20,LCN2,CSF3,MUC5AC,IKBKE
								CALML3-AS1	443	CALML3-AS1	9				C3	-1	-1	-1	-1	0	1	9			KEGG	Complement and coagulation cascades	KEGG:04610	0.00212952	2.67172	86	36	5	8484	BDKRB1,BDKRB2,C3,SERPINA1,ITGB2
								CCNB3	444	CCNB3	9				IL37	-1	-1	-1	-1	-1	1	9			KEGG	Malaria	KEGG:05144	0.00383747	2.41596	49	36	4	8484	IL1B,CSF3,PECAM1,ITGB2
								SULT1C4	445	SULT1C4	9				LCN2	-1	-1	-1	-1	0	1	9
								MUC6	446	MUC6	9				KRT6B	-1	-1	-1	-1	0	1	9
								ZC3H12A	447	ZC3H12A	9				CSF3	-1	-1	-1	-1	1	1	9
								NFKBIZ	448	NFKBIZ	9				SCNN1G	-1	-1	-1	-1	-1	-1	9
								OR10AC1	449	OR10AC1	9				MUC5AC	-1	-1	-1	-1	-1	-1	9
								BTBD11	450	BTBD11	9				PECAM1	-1	-1	-1	-1	-1	-1	9
								BEAN1	451	BEAN1	9				FCGBP	-1	-1	-1	-1	-1	-1	9
								AC010247.1	452	AC010247.1	9				SCNN1B	-1	-1	-1	-1	-1	0	9
								ANO1	453	ANO1	9				PDGFB	-1	-1	-1	-1	-1	0	9
								C15orf48	454	C15orf48	9				ADAM12	-1	-1	-1	-1	-1	0	9
								ASTN1	455	ASTN1	9				SERPINA1	-1	-1	-1	-1	-1	0	9
								AC010247.2	456	AC010247.2	9				SNPH	-1	-1	-1	-1	-1	0	9
								MUC2	457	MUC2	9				SCUBE3	-1	-1	-1	-1	-1	0	9
								AL109615.3	458	AL109615.3	9				GPM6B	-1	-1	-1	-1	-1	0	9
								AP001058.1	459	AP001058.1	9				HPGD	-1	-1	-1	-1	-1	-1	9
								IGF2	460	IGF2	9				AP002761.4	-1	-1	-1	-1	-1	-1	9
								APOBEC3C	461	APOBEC3C	9				MAP6	-1	-1	-1	-1	-1	0	9
								PDZK1IP1	462	PDZK1IP1	9				EHF	-1	-1	-1	-1	-1	0	9
								SIRPG-AS1	463	SIRPG-AS1	9				MIR31HG	-1	-1	-1	-1	-1	-1	9
								IKBKE	464	IKBKE	9				P2RX7	-1	-1	-1	-1	-1	-1	9
								SHH	465	SHH	9				TH	-1	-1	-1	-1	-1	-1	9
								PCDHGC5	466	PCDHGC5	9				AC130456.2	-1	-1	-1	-1	-1	0	9
								TMEM163	467	TMEM163	9				BTBD11	-1	-1	-1	-1	0	0	9
								TNIP1	468	TNIP1	9				BEAN1	-1	-1	-1	-1	-1	1	9
								ITGB2	469	ITGB2	9				AC010247.1	-1	-1	-1	-1	0	1	9
								COL13A1	470	COL13A1	9				ANO1	-1	-1	-1	-1	0	1	9
								KIAA1644	471	KIAA1644	9				C15orf48	-1	-1	-1	-1	0	1	9
								PDE7B	472	PDE7B	9				AC010247.2	-1	-1	-1	-1	0	1	9
								AC025580.2	473	AC025580.2	9				IGF2	-1	-1	-1	-1	0	1	9
								MYL10	474	MYL10	9				APOBEC3C	-1	-1	-1	-1	0	0	9
								LINC01435	475	LINC01435	9				IKBKE	-1	-1	-1	-1	-1	0	9
								AC104964.3	476	AC104964.3	5				SHH	-1	-1	-1	-1	-1	1	9
								CDSN	477	CDSN	5				PCDHGC5	-1	-1	-1	-1	-1	0	9
								LINC01361	478	LINC01361	5				TMEM163	-1	-1	-1	-1	-1	0	9
								AC007823.1	479	AC007823.1	5				ITGB2	-1	-1	-1	-1	0	0	9
								ZFP2	480	ZFP2	5				COL13A1	-1	-1	-1	-1	0	0	9
								PCDHGA12	481	PCDHGA12	5				KIAA1644	-1	-1	-1	-1	-1	0	9
								AC023644.1	482	AC023644.1	5				VWA1	-1	0	-1	-1	-1	-1	3
								FSCN2	483	FSCN2	5				POU3F2	-1	0	-1	-1	-1	-1	3
								AC012513.3	484	AC012513.3	5				UGT1A8	-1	0	-1	-1	-1	-1	3
								CYBB	485	CYBB	5				MSMP	-1	0	-1	-1	-1	-1	3
								ST8SIA5	486	ST8SIA5	5				CREB3L3	-1	0	-1	-1	-1	-1	3
								FSIP2-AS1	487	FSIP2-AS1	5
								A2M-AS1	488	A2M-AS1	5
								HIST1H2AI	489	HIST1H2AI	5
								AC008074.1	490	AC008074.1	5
								AC112493.1	491	AC112493.1	5
								AC005674.2	492	AC005674.2	5
								NKAIN2	493	NKAIN2	5
								AC023024.2	494	AC023024.2	5
								AC008555.8	495	AC008555.8	5
								AC093227.1	496	AC093227.1	5
								C19orf18	497	C19orf18	5
								CAPN3	498	CAPN3	5
								AL928921.2	499	AL928921.2	5
								LINC01956	500	LINC01956	5
								HIST1H1E	501	HIST1H1E	5
								Z93930.2	502	Z93930.2	5
								AL121722.1	503	AL121722.1	5
								AC006511.5	504	AC006511.5	5
								SCART1	505	SCART1	5
								UNC79	506	UNC79	5
								FRMPD2	507	FRMPD2	5
								CLEC18A	508	CLEC18A	5
								AP000275.2	509	AP000275.2	5
								LRRC69	510	LRRC69	5
								AK8	511	AK8	5
								AC137834.1	512	AC137834.1	5
								AC036108.3	513	AC036108.3	3
								KIAA0825	514	KIAA0825	3
								MACROD2	515	MACROD2	3
								FOXD4	516	FOXD4	3
								AC087477.2	517	AC087477.2	3
								AC242426.4	518	AC242426.4	3
								STAU2-AS1	519	STAU2-AS1	3
								SKOR1	520	SKOR1	3
								AL391834.1	521	AL391834.1	3
								AC105020.6	522	AC105020.6	3
								AL035413.1	523	AL035413.1	3
								AC069360.1	524	AC069360.1	3
								HVCN1	525	HVCN1	3
								CLYBL	526	CLYBL	3
								AL831711.1	527	AL831711.1	3
								AC007966.1	528	AC007966.1	3
								EIF1B-AS1	529	EIF1B-AS1	3
								LYZ	530	LYZ	3
								MAP2K6	531	MAP2K6	3
								FKBP7	532	FKBP7	3
								HAPLN1	533	HAPLN1	3
								HIST1H4I	534	HIST1H4I	3
								AC107027.3	535	AC107027.3	3
								FAM13C	536	FAM13C	3
								PDE11A_1	537	PDE11A_1	3
								KCNMB2	538	KCNMB2	3
								DEPDC1-AS1	539	DEPDC1-AS1	3
								FBXO25	540	FBXO25	3
								CCL2	541	CCL2	3
								LINC01844	542	LINC01844	3
								SLC9A2	543	SLC9A2	3
								AC104825.2	544	AC104825.2	3
								AC012651.1	545	AC012651.1	3
								ADNP-AS1	546	ADNP-AS1	3
								CFAP44	547	CFAP44	3
								IQCH-AS1	548	IQCH-AS1	3
								TFF2	549	TFF2	3
								C1QTNF3	550	C1QTNF3	3
								MRPL48	551	MRPL48	3
								MACROD1	552	MACROD1	3
								FAM71E1	553	FAM71E1	3
								VAC14-AS1	554	VAC14-AS1	3
								AC114803.1	555	AC114803.1	3
								AL359715.4	556	AL359715.4	3
								AC148477.2	557	AC148477.2	3
								FAM201A	558	FAM201A	3
								ACTL10	559	ACTL10	3
								AC068338.2	560	AC068338.2	3
								TAS1R3	561	TAS1R3	3
								SH3RF3-AS1	562	SH3RF3-AS1	3
								VWA1	563	VWA1	3
								NTN5	564	NTN5	3
								VASH1	565	VASH1	3
								AC124067.4	566	AC124067.4	3
								AL132657.1	567	AL132657.1	3
								AC068700.1	568	AC068700.1	3
								MAP4K1	569	MAP4K1	3
								AL513534.1	570	AL513534.1	3
								AL132711.1	571	AL132711.1	3
								ARHGAP44	572	ARHGAP44	3
								AC107373.2	573	AC107373.2	3
								AC017100.1	574	AC017100.1	3
								LRP2	575	LRP2	3
								DNAH1	576	DNAH1	3
								AL035458.2	577	AL035458.2	3
								PPARGC1A	578	PPARGC1A	3
								AC148477.3	579	AC148477.3	3
								LINC02019	580	LINC02019	3
								MEIG1	581	MEIG1	3
								C2orf66	582	C2orf66	3
								PDE8B	583	PDE8B	3
								LENG9	584	LENG9	3
								LINC00342	585	LINC00342	3
								FNDC10	586	FNDC10	3
								AL662795.2	587	AL662795.2	3
								SPEF2	588	SPEF2	3
								CD86	589	CD86	3
								AC034243.1	590	AC034243.1	3
								POU3F2	591	POU3F2	3
								CYB5D2	592	CYB5D2	3
								PMFBP1	593	PMFBP1	3
								UGT1A8	594	UGT1A8	3
								AL035665.1	595	AL035665.1	3
								SERPINF2	596	SERPINF2	3
								MDH1B	597	MDH1B	3
								ARL15	598	ARL15	3
								CSMD2	599	CSMD2	3
								AGR2	600	AGR2	3
								KAT14	601	KAT14	3
								SPINK5	602	SPINK5	3
								IMMP2L	603	IMMP2L	3
								RHOU	604	RHOU	3
								MAML2	605	MAML2	3
								SPTSSB	606	SPTSSB	3
								PLD1	607	PLD1	3
								ZNF33B	608	ZNF33B	3
								LSAMP	609	LSAMP	3
								AC022075.1	610	AC022075.1	3
								DPYD	611	DPYD	3
								SOX21	612	SOX21	3
								SLITRK6	613	SLITRK6	3
								AL138789.1	614	AL138789.1	3
								CSGALNACT1	615	CSGALNACT1	3
								ENOX2	616	ENOX2	3
								BTBD9	617	BTBD9	3
								ARHGEF9	618	ARHGEF9	3
								KIAA1549L	619	KIAA1549L	3
								MSMP	620	MSMP	3
								DTD1	621	DTD1	3
								EXOC4	622	EXOC4	3
								ITGBL1	623	ITGBL1	3
								ADGRF1	624	ADGRF1	3
								PARP4	625	PARP4	3
								FANCF	626	FANCF	3
								CAMK1D	627	CAMK1D	3
								COL6A1	628	COL6A1	3
								SND1	629	SND1	3
								TENM4	630	TENM4	3
								GGACT	631	GGACT	3
								AC005064.1	632	AC005064.1	3
								CFAP70	633	CFAP70	3
								AC009902.3	634	AC009902.3	3
								Z92544.2	635	Z92544.2	3
								AC010504.1	636	AC010504.1	3
								ELF3-AS1	637	ELF3-AS1	3
								AC025594.2	638	AC025594.2	3
								TMEM71	639	TMEM71	3
								AL118505.1	640	AL118505.1	3
								AL390195.2	641	AL390195.2	3
								AC009283.1	642	AC009283.1	3
								SLC44A4	643	SLC44A4	3
								ERMARD	644	ERMARD	3
								PTK2	645	PTK2	3
								DET1	646	DET1	3
								SH3YL1	647	SH3YL1	3
								C2orf82	648	C2orf82	3
								DIS3L2	649	DIS3L2	3
								ONECUT3	650	ONECUT3	3
								DENND1A	651	DENND1A	3
								TTC28	652	TTC28	3
								KSR2	653	KSR2	3
								DHRS3	654	DHRS3	3
								STEAP3	655	STEAP3	3
								NRG2	656	NRG2	3
								SORL1	657	SORL1	3
								COL4A5	658	COL4A5	3
								CEMIP	659	CEMIP	3
								HLCS	660	HLCS	3
								COL18A1	661	COL18A1	3
								WWP2	662	WWP2	3
								SH3RF3	663	SH3RF3	3
								PYGB	664	PYGB	3
								ALK	665	ALK	3
								CREB3L3	666	CREB3L3	3
								GTDC1	667	GTDC1	3
								NDP	668	NDP	3
								BABAM2	669	BABAM2	3
								ARSD	670	ARSD	3
								BCAS3	671	BCAS3	3
								SLCO4A1	672	SLCO4A1	3
								IQCK	673	IQCK	3
								AC002378.1	674	AC002378.1	3
								KIAA1024	675	KIAA1024	3
								TBXAS1	676	TBXAS1	3
								PTPRD	677	PTPRD	3
								OMA1	678	OMA1	3
								NUBPL	679	NUBPL	3
								ADCK1	680	ADCK1	3
								SUMF1	681	SUMF1	3
								ADIRF	682	ADIRF	3
								AC016026.1	683	AC016026.1	3
								NPAS2	684	NPAS2	3
								MYO1D	685	MYO1D	3
								TBC1D22A	686	TBC1D22A	3
								PXDN	687	PXDN	3
								NTSR1	688	NTSR1	3
								MAML3	689	MAML3	3
								TBC1D5	690	TBC1D5	3
								NUDT3	691	NUDT3	3
								NFIA	692	NFIA	3
								NEBL	693	NEBL	3
								CP	694	CP	3
								ARHGAP24	695	ARHGAP24	3
								CCND1	696	CCND1	3
								TEF	697	TEF	3
								ACKR2	698	ACKR2	3
								AL513302.2	699	AL513302.2	3
								TCP10L	700	TCP10L	3
								AC087855.2	701	AC087855.2	3
								KIAA1210	702	KIAA1210	3
								PPP2R2B	703	PPP2R2B	3
								HSPG2	704	HSPG2	3
								EEFSEC	705	EEFSEC	3
								ITGB4	706	ITGB4	3
								HOTTIP	707	HOTTIP	3
								TMEM129	708	TMEM129	3
								MAPT	709	MAPT	3
								AC009902.2	710	AC009902.2	3
								AC093297.2	711	AC093297.2	3
								LINC01963	712	LINC01963	3
								H19	713	H19	3
								SEMA3F	714	SEMA3F	3
								NEFL	715	NEFL	3
								CCT6B	716	CCT6B	3
								CBX8	717	CBX8	3
								SMYD3	718	SMYD3	3
								ATP8B1	719	ATP8B1	3
								ANTXR2	720	ANTXR2	3
								PSD3	721	PSD3	3
								ZNF233	722	ZNF233	3
								CC2D2A	723	CC2D2A	3
								MSRA	724	MSRA	3
								ZNF497	725	ZNF497	3
								TRAPPC9	726	TRAPPC9	3
								KDM4B	727	KDM4B	3
								GALNT10	728	GALNT10	3
								AP2B1	729	AP2B1	3
								TSPAN18	730	TSPAN18	3
								ROR1	731	ROR1	3
								CDH13	732	CDH13	3
								COL5A2	733	COL5A2	3
								BTBD2	734	BTBD2	3
								LINC01134	735	LINC01134	3
								FAM225B	736	FAM225B	3
								OR2T33	737	OR2T33	3
								AL513548.1	738	AL513548.1	3
								AC007744.1	739	AC007744.1	3
								CPQ	740	CPQ	3
								LINC01341	741	LINC01341	3
								C1QTNF3-AMACR	742	C1QTNF3-AMACR	3
								AC068790.9	743	AC068790.9	3
								LINC01721	744	LINC01721	3
								AL603840.1	745	AL603840.1	3
								PLPP7	746	PLPP7	3
								SPTLC3	747	SPTLC3	3
								AC099518.2	748	AC099518.2	3
								AC096711.2	749	AC096711.2	3
								AC027575.4	750	AC027575.4	3
								C9orf163	751	C9orf163	3
								AC254633.1	752	AC254633.1	3
								PCDHB3	753	PCDHB3	3
								AC009318.3	754	AC009318.3	3
								AL031673.1	755	AL031673.1	3
								FAM71F2	756	FAM71F2	3
								AC022336.2	757	AC022336.2	3
								AL928654.4	758	AL928654.4	3
								HIST2H4B	759	HIST2H4B	3
								AC104407.1	760	AC104407.1	3
								C20orf166-AS1	761	C20orf166-AS1	3
								AC073264.3	762	AC073264.3	2
								BCL2L15	763	BCL2L15	2
								GAGE1	764	GAGE1	2
								SRSF12	765	SRSF12	2
								PRKAG2-AS1	766	PRKAG2-AS1	2
								AL356215.1	767	AL356215.1	2
								CCDC175	768	CCDC175	2
								TNFRSF13B	769	TNFRSF13B	2
								AC012150.2	770	AC012150.2	2
								BX255923.2	771	BX255923.2	2
								TMEM239	772	TMEM239	2
								LRRC70	773	LRRC70	2
								BATF	774	BATF	2
								LMOD3	775	LMOD3	2
								CD3D	776	CD3D	2
								LINC02580	777	LINC02580	2
								ANKRD2	778	ANKRD2	2
								RASL10A	779	RASL10A	2
								AC004917.1	780	AC004917.1	2
								DNMBP-AS1	781	DNMBP-AS1	2
								PTENP1-AS	782	PTENP1-AS	2
								AC010328.3	783	AC010328.3	2
								KLRC1	784	KLRC1	2
								AC118754.2	785	AC118754.2	2
								TMEM155	786	TMEM155	2
								AC019117.3	787	AC019117.3	2
								KRTAP4-12	788	KRTAP4-12	2
								IL2RG	789	IL2RG	2
								RNF152	790	RNF152	2
								INSL4	791	INSL4	2
								FGF19	792	FGF19	2
								SMIM25	793	SMIM25	2
								GSDMC	794	GSDMC	2
								KLHL6	795	KLHL6	2
								TMEFF1	796	TMEFF1	2
								HES4	797	HES4	2
								AC084026.1	798	AC084026.1	2
								SGIP1	799	SGIP1	2
								LIM2	800	LIM2	2
								PSMD6-AS2	801	PSMD6-AS2	2
								ASB4	802	ASB4	2
								KISS1	803	KISS1	2
								SLC13A4	804	SLC13A4	2
								CCDC70	805	CCDC70	2
								KRT14	806	KRT14	2
								SRRM3	807	SRRM3	2
								AP001160.1	808	AP001160.1	2
								LINC00052	809	LINC00052	2
								AC092818.1	810	AC092818.1	2
								LRRC2-AS1	811	LRRC2-AS1	2
								AC005479.2	812	AC005479.2	2
								SOX15	813	SOX15	2
								AL121820.1	814	AL121820.1	2
								AC015921.1	815	AC015921.1	2
								MATN1	816	MATN1	2
								LINC00880	817	LINC00880	2
								AL049555.1	818	AL049555.1	2
								UPK1B	819	UPK1B	2
								DRGX	820	DRGX	2
								ZNF560	821	ZNF560	2
								BTNL8	822	BTNL8	2
								TSKS	823	TSKS	2
								AC103740.2	824	AC103740.2	2
								HTR1D	825	HTR1D	2
								PSG9	826	PSG9	2
								AC015819.2	827	AC015819.2	2
								ZCCHC12	828	ZCCHC12	2
								OR14A2	829	OR14A2	2
								SDS	830	SDS	2
								PPY	831	PPY	2
								SPANXN4	832	SPANXN4	2
								AC015660.3	833	AC015660.3	2
								MEP1B	834	MEP1B	2
								AC093567.1	835	AC093567.1	2
								SMIM18	836	SMIM18	2
								TMEM190	837	TMEM190	2
								CASZ1	838	CASZ1	2
								IFI6	839	IFI6	2
								TMEM265	840	TMEM265	2
								GAST	841	GAST	2
								PNMA2	842	PNMA2	2
								LINC00601	843	LINC00601	2
								CHRM3-AS2	844	CHRM3-AS2	2
								SUN3	845	SUN3	2
								AP005136.2	846	AP005136.2	2
								SLC4A9	847	SLC4A9	2
								CALCA	848	CALCA	2
								IDO1	849	IDO1	2
								FLJ22447	850	FLJ22447	2
								SCN3A	851	SCN3A	2
								AC017091.1	852	AC017091.1	2
								HSH2D	853	HSH2D	2
								AL158839.1	854	AL158839.1	2
								FILIP1	855	FILIP1	2
								LHX2	856	LHX2	2
								ACTC1	857	ACTC1	2
								NKX2-1	858	NKX2-1	2
								UBE2Q2L	859	UBE2Q2L	2
								LINC02328	860	LINC02328	2
								SLCO4C1	861	SLCO4C1	2
								PAPPA	862	PAPPA	2
								SERPINB2	863	SERPINB2	2
								AC024940.1	864	AC024940.1	2
								AGTR1	865	AGTR1	2
								GAS6-AS2	866	GAS6-AS2	2
								FGB	867	FGB	2
								LINC00161	868	LINC00161	2
								TMEM200B	869	TMEM200B	2
								LAT2	870	LAT2	2
								FAM46B	871	FAM46B	2
								AQP3	872	AQP3	2
								DLX2	873	DLX2	2
								AP1M2	874	AP1M2	2
								RNF223	875	RNF223	2
								FAM25A	876	FAM25A	2
								ACTBL2	877	ACTBL2	2
								LY6K	878	LY6K	2
								IL1A	879	IL1A	2
								CNTN5	880	CNTN5	2
								LINC01828	881	LINC01828	2
								LINC02029	882	LINC02029	2
								OR14K1	883	OR14K1	2
								ACVR1C	884	ACVR1C	2
								TMEM27	885	TMEM27	2
								GCKR	886	GCKR	2
								ADAMTS6	887	ADAMTS6	2
								DDX60L	888	DDX60L	2
								GRAP	889	GRAP	2
								BSPRY	890	BSPRY	2
								AC087392.3	891	AC087392.3	2
								VCX2	892	VCX2	2
								IFNG	893	IFNG	2
								GIPR	894	GIPR	2
								SLC15A3	895	SLC15A3	2
								HAP1	896	HAP1	2
								LINC01293	897	LINC01293	2
								FAM9B	898	FAM9B	2
								TRPC3	899	TRPC3	2
								C20orf141	900	C20orf141	2
								EGR3	901	EGR3	2
								C7orf65	902	C7orf65	2
								AC100800.1	903	AC100800.1	2
								KIAA1755	904	KIAA1755	2
								ATP1B2	905	ATP1B2	2
								AC011195.2	906	AC011195.2	2
								PTPN22	907	PTPN22	2
								TAAR1	908	TAAR1	2
								AL357060.2	909	AL357060.2	2
								LINC02547	910	LINC02547	2
								AC090673.1	911	AC090673.1	2
								AC005606.2	912	AC005606.2	2
								AC139720.1	913	AC139720.1	2
								CLEC19A	914	CLEC19A	2
								LINC01795	915	LINC01795	2
								CASC19	916	CASC19	2
								OR2M4	917	OR2M4	2
								AC124067.2	918	AC124067.2	2
								AC020571.1	919	AC020571.1	2
								AL356234.2	920	AL356234.2	2
								AL078612.2	921	AL078612.2	2
								DCT	922	DCT	2
								CA4	923	CA4	2
								SI	924	SI	2
								USP44	925	USP44	2
								ALDH8A1	926	ALDH8A1	2
								LINC00314	927	LINC00314	2
								EGR4	928	EGR4	2
								ACHE	929	ACHE	2
								CEBPE	930	CEBPE	2
								INSM2	931	INSM2	2
								FAM83A	932	FAM83A	2
								PCDH7	933	PCDH7	2
								SP6	934	SP6	2
								ARHGAP30	935	ARHGAP30	2
								ARSI	936	ARSI	2
								ASGR1	937	ASGR1	2
								CDKN2D	938	CDKN2D	2
								CNIH2	939	CNIH2	2
								UPB1	940	UPB1	2
								HOXA1	941	HOXA1	2
								GPR4	942	GPR4	2
								C7orf61	943	C7orf61	2
								RTBDN	944	RTBDN	2
								THEMIS2	945	THEMIS2	2
								LCK	946	LCK	2
								RBM24	947	RBM24	2
								ARNT2	948	ARNT2	2
								BCAN	949	BCAN	2
								CNN1	950	CNN1	2
								OLFML3	951	OLFML3	2
								ITGB7	952	ITGB7	2
								ALDH16A1	953	ALDH16A1	2
								PRPH	954	PRPH	2
								LINC01271	955	LINC01271	2
								HYAL1	956	HYAL1	2
								MDGA1	957	MDGA1	2
								AL355607.2	958	AL355607.2	2
								TMC8	959	TMC8	2
								LINC01322	960	LINC01322	2
								MCAM	961	MCAM	2
								SLC17A7	962	SLC17A7	2
								VSTM1	963	VSTM1	2
								AL353898.3	964	AL353898.3	2
								ENAM	965	ENAM	2
								P2RY6	966	P2RY6	2
								WNT5B	967	WNT5B	2
								AC080038.1	968	AC080038.1	2
								AL035460.1	969	AL035460.1	2
								LINC01385	970	LINC01385	2
								AC125616.1	971	AC125616.1	2
								LINC01602	972	LINC01602	2
								SH2D3C	973	SH2D3C	2
								ADAMTS4	974	ADAMTS4	2
								IFITM1	975	IFITM1	2
								MPZ	976	MPZ	2
								HELZ2	977	HELZ2	2
								AL365226.2	978	AL365226.2	2
								SPHK1	979	SPHK1	2
								HSPA2	980	HSPA2	2
								BRSK1	981	BRSK1	2
								LAMB4	982	LAMB4	2
								C8G	983	C8G	2
								NEXN-AS1	984	NEXN-AS1	2
								RAB15	985	RAB15	2
								FOS	986	FOS	2
								KRTAP1-3	987	KRTAP1-3	2
								CAMP	988	CAMP	2
								SLC30A3	989	SLC30A3	2
								LINC00911	990	LINC00911	2
								LINC01554	991	LINC01554	2
								RRAD	992	RRAD	2
								CLCNKB	993	CLCNKB	2
								LINC01783	994	LINC01783	2
								NFE4	995	NFE4	2
								AC100872.1	996	AC100872.1	2
								S1PR5	997	S1PR5	2
								AL109763.1	998	AL109763.1	2
								CGB5	999	CGB5	2
								PRRT4	1000	PRRT4	2
								CCL22	1001	CCL22	2
								AC008691.1	1002	AC008691.1	2
								AL080317.1	1003	AL080317.1	2
								SLC38A3	1004	SLC38A3	2
								PITX3	1005	PITX3	2
								RHBG	1006	RHBG	2
								FRZB	1007	FRZB	2
								SSTR2	1008	SSTR2	2
								IGFN1	1009	IGFN1	2
								FGF20	1010	FGF20	2
								AC036222.1	1011	AC036222.1	2
								AF241725.1	1012	AF241725.1	2
								LINC02178	1013	LINC02178	2
								PRSS8	1014	PRSS8	2
								CGB7	1015	CGB7	2
								LINC02154	1016	LINC02154	2
								RAB42	1017	RAB42	2
								FBXO40	1018	FBXO40	2
								ADH4	1019	ADH4	2
								AL672032.1	1020	AL672032.1	2
								SIX3	1021	SIX3	2
								RASGRP2	1022	RASGRP2	2
								SLC52A1	1023	SLC52A1	2
								NEUROG2	1024	NEUROG2	2
								Z85994.1	1025	Z85994.1	2
								CSPG4	1026	CSPG4	2
								SLC35D3	1027	SLC35D3	2
								ELOVL3	1028	ELOVL3	2
								PPP1R3A	1029	PPP1R3A	2
								PLPPR4	1030	PLPPR4	2
								LRRN4	1031	LRRN4	2
								FCMR	1032	FCMR	2
								IL24	1033	IL24	2
								C1QTNF2	1034	C1QTNF2	2
								RBP7	1035	RBP7	2
								DMRT1	1036	DMRT1	2
								KCNH3	1037	KCNH3	2
								KLC3	1038	KLC3	2
								CFAP126	1039	CFAP126	2
								SPINK2	1040	SPINK2	2
								CGB8	1041	CGB8	2
								KLRC2	1042	KLRC2	2
								TNFSF14	1043	TNFSF14	2
								SLITRK3	1044	SLITRK3	2
								TNF	1045	TNF	2
								SLC10A4	1046	SLC10A4	2
								DENND1C	1047	DENND1C	2
								WNT11	1048	WNT11	2
								GOLGA8O	1049	GOLGA8O	2
								KRT9	1050	KRT9	2
								RLBP1	1051	RLBP1	2
								AC020934.1	1052	AC020934.1	2
								PTGIR	1053	PTGIR	2
								ADRA1D	1054	ADRA1D	2
								HPCAL4	1055	HPCAL4	2
								CTAGE15	1056	CTAGE15	2
								MAP7D3	1057	MAP7D3	2
								PAQR9	1058	PAQR9	2
								BCAS1	1059	BCAS1	2
								CPNE6	1060	CPNE6	2
								PLA2G4D	1061	PLA2G4D	2
								ODAPH	1062	ODAPH	2
								LINC02539	1063	LINC02539	2
								AC005392.2	1064	AC005392.2	2
								AC137936.1	1065	AC137936.1	2
								ADGRG3	1066	ADGRG3	2
								SLC51A	1067	SLC51A	2
								BTN1A1	1068	BTN1A1	2
								LRRTM3	1069	LRRTM3	2
								EBLN1	1070	EBLN1	2
								MCEMP1	1071	MCEMP1	2
								AC034213.1	1072	AC034213.1	2
								LRRC25	1073	LRRC25	2
								TMSB15A	1074	TMSB15A	2
								TLR10	1075	TLR10	2
								AP005264.1	1076	AP005264.1	2
								SSTR1	1077	SSTR1	2
								AL353608.3	1078	AL353608.3	2
								AC243562.3	1079	AC243562.3	2
								AC003098.1	1080	AC003098.1	2
								LINC01363	1081	LINC01363	2
								AC007326.5	1082	AC007326.5	2
								AC005019.2	1083	AC005019.2	2
								PSG6	1084	PSG6	2
								MIR34AHG	1085	MIR34AHG	2
								MSLN	1086	MSLN	2
								CACNB4	1087	CACNB4	2
								SSMEM1	1088	SSMEM1	2
								LGI1	1089	LGI1	2
								LINC00824	1090	LINC00824	2
								TEX12	1091	TEX12	2
								AC099542.1	1092	AC099542.1	2
								B3GNT8	1093	B3GNT8	2
								CT45A1	1094	CT45A1	2
								AF064860.1	1095	AF064860.1	2
								AC124290.1	1096	AC124290.1	2
								LAMA1	1097	LAMA1	2
								NOTCH3	1098	NOTCH3	2
								AKNAD1	1099	AKNAD1	2
								MAGEC1	1100	MAGEC1	2
								FGF13-AS1	1101	FGF13-AS1	2
								GABRA6	1102	GABRA6	2
								AC018521.3	1103	AC018521.3	2
								CAPN12	1104	CAPN12	2
								HNF4A	1105	HNF4A	2
								DIRC1	1106	DIRC1	2
								DUSP21	1107	DUSP21	2
								AL139039.3	1108	AL139039.3	2
								AP001033.2	1109	AP001033.2	2
								SPINK7	1110	SPINK7	2
								SPINK1	1111	SPINK1	2
								LINC01812	1112	LINC01812	2
								IL12A	1113	IL12A	2
								NLRC4	1114	NLRC4	2
								LINC00518	1115	LINC00518	2
								AC009318.1	1116	AC009318.1	2
								DAND5	1117	DAND5	2
								AC062015.1	1118	AC062015.1	2
								TBX4	1119	TBX4	2
								TEX19	1120	TEX19	2
								BX276092.9	1121	BX276092.9	2
								AL591846.2	1122	AL591846.2	2
								TRIM40	1123	TRIM40	2
								AC079384.1	1124	AC079384.1	2
								AC104695.1	1125	AC104695.1	6
								AC009163.4	1126	AC009163.4	6
								AC010327.1	1127	AC010327.1	6
								DNAJC5G	1128	DNAJC5G	6
								AC009686.2	1129	AC009686.2	6
								NANOS1	1130	NANOS1	6
								SPOCK2	1131	SPOCK2	6
								SYNGR4	1132	SYNGR4	6
								AEBP1	1133	AEBP1	6
								AL606469.1	1134	AL606469.1	6
								MARCOL	1135	MARCOL	6
								LINC00452	1136	LINC00452	6
								GAL3ST1	1137	GAL3ST1	6
								IL36A	1138	IL36A	6
								ADORA2A	1139	ADORA2A	6
								GKN2	1140	GKN2	6
								KRTAP3-2	1141	KRTAP3-2	6
								VCAM1	1142	VCAM1	6
								C2orf16	1143	C2orf16	6
								EFHD1	1144	EFHD1	6
								U62317.2	1145	U62317.2	6
								SLC1A2	1146	SLC1A2	6
								GLI1	1147	GLI1	6
								ITPKA	1148	ITPKA	6
								GAREM2	1149	GAREM2	6
								SNAI1	1150	SNAI1	6
								BTBD8	1151	BTBD8	6
								AC093904.3	1152	AC093904.3	6
								SMIM34A	1153	SMIM34A	6
								FAM160A1-DT	1154	FAM160A1-DT	6
								FOXA3	1155	FOXA3	6
								CTAGE8	1156	CTAGE8	6
								ZNF829	1157	ZNF829	6
								PTPN7	1158	PTPN7	6
								PTPRCAP	1159	PTPRCAP	6
								AC126696.3	1160	AC126696.3	6
								SLC16A5	1161	SLC16A5	6
								AL357140.2	1162	AL357140.2	6
								AC233728.1	1163	AC233728.1	6
								LINC01931	1164	LINC01931	6
								CPEB1	1165	CPEB1	6
								APOL4	1166	APOL4	6
								ASZ1	1167	ASZ1	6
								AL136172.1	1168	AL136172.1	6
								AL590133.2	1169	AL590133.2	7
								CT45A5	1170	CT45A5	7
								SMG7-AS1	1171	SMG7-AS1	7
								WNT4	1172	WNT4	7
								AC021945.1	1173	AC021945.1	7
								AC106886.2	1174	AC106886.2	7
								SACS-AS1	1175	SACS-AS1	7
								KRTAP19-5	1176	KRTAP19-5	7
								AC020661.1	1177	AC020661.1	7
								C11orf86	1178	C11orf86	7
								EP300-AS1	1179	EP300-AS1	7
								ATP6AP1L	1180	ATP6AP1L	7
								DCLK1	1181	DCLK1	7
								ATG9B	1182	ATG9B	7
								TEX36	1183	TEX36	7
								MIR181A2HG	1184	MIR181A2HG	7
								MYCT1	1185	MYCT1	7
								ABCA9	1186	ABCA9	7
								AL390718.1	1187	AL390718.1	7
								LINC01104	1188	LINC01104	7
								CD53	1189	CD53	7
								TRPV6	1190	TRPV6	7
								SCN7A	1191	SCN7A	7
								SLCO6A1	1192	SLCO6A1	7
								KCTD4	1193	KCTD4	7
								STATH	1194	STATH	7
								AL163953.1	1195	AL163953.1	7
								AC017076.1	1196	AC017076.1	7
								FAM138F	1197	FAM138F	7
								TEX30	1198	TEX30	7
								KRTAP7-1	1199	KRTAP7-1	7
								LAX1	1200	LAX1	7
								MESP2	1201	MESP2	7
								NPIPB8	1202	NPIPB8	7
								GSDMA	1203	GSDMA	7
								AC020892.1	1204	AC020892.1	7
								AC093503.3	1205	AC093503.3	7
								FRG2C	1206	FRG2C	7
								AC116407.2	1207	AC116407.2	7
								ZNF208	1208	ZNF208	7
								SPANXA2	1209	SPANXA2	7
								AL157402.2	1210	AL157402.2	7
								GOLGA8Q	1211	GOLGA8Q	7
								AC242842.1	1212	AC242842.1	7
								LINC01474	1213	LINC01474	7
								KPRP	1214	KPRP	7
								ZNF541	1215	ZNF541	7
								AC090023.2	1216	AC090023.2	7
								AC018523.2	1217	AC018523.2	7
								GIPC2	1218	GIPC2	7
								LINC01943	1219	LINC01943	7
								Z99943.1	1220	Z99943.1	7
								CLEC7A	1221	CLEC7A	7
								SIGLEC9	1222	SIGLEC9	7
								AC108517.1	1223	AC108517.1	7
								KRT39	1224	KRT39	7
								AC012065.3	1225	AC012065.3	7
								FGF16	1226	FGF16	7
								RASAL2-AS1	1227	RASAL2-AS1	7
								LINC02310	1228	LINC02310	7
								ABCB1	1229	ABCB1	7
								HACD4	1230	HACD4	7
								AC005736.2	1231	AC005736.2	7
								MNS1	1232	MNS1	7
								NTRK2	1233	NTRK2	7
								LINC02407	1234	LINC02407	7
								LYPLAL1-AS1	1235	LYPLAL1-AS1	7
								LINC01564	1236	LINC01564	7
								LINC01235	1237	LINC01235	7
								FGF21	1238	FGF21	7
								MXD1	1239	MXD1	7
								C5AR1	1240	C5AR1	7
								TFPI2	1241	TFPI2	7
								LINC02273	1242	LINC02273	7
								F2RL2	1243	F2RL2	7
								OSGIN2	1244	OSGIN2	7
								ZBED2	1245	ZBED2	7
								LINC02532	1246	LINC02532	7
								AC139722.1	1247	AC139722.1	7
								AC004069.1	1248	AC004069.1	7
								CFAP58-AS1	1249	CFAP58-AS1	7
								RN7SKP11	1250	RN7SKP11	7
								AC130650.2	1251	AC130650.2	7
								AL078590.3	1252	AL078590.3	7
								FAM92B	1253	FAM92B	7
								AC087482.1	1254	AC087482.1	7
								PRG4	1255	PRG4	7
								AC090970.2	1256	AC090970.2	7
								RBM11	1257	RBM11	7
								AL117336.2	1258	AL117336.2	7
								ABCC2	1259	ABCC2	7
								GSG1	1260	GSG1	7
								HRG	1261	HRG	7
								AC080023.1	1262	AC080023.1	7
								CLEC1A	1263	CLEC1A	7
								GLP2R	1264	GLP2R	7
								AC026740.1	1265	AC026740.1	7
								UCP1	1266	UCP1	7
								PROM1	1267	PROM1	7
								DRC1	1268	DRC1	7
								AC244502.1	1269	AC244502.1	7
								AC105429.1	1270	AC105429.1	7
								EGFLAM	1271	EGFLAM	7
								EWSAT1	1272	EWSAT1	7
								ZNF665	1273	ZNF665	7
								PRND	1274	PRND	7
								RGS18	1275	RGS18	7
								AC233724.16	1276	AC233724.16	7
								MUSK	1277	MUSK	7
								SLC2A3	1278	SLC2A3	7
								AC097639.1	1279	AC097639.1	7
								NOS3	1280	NOS3	7
								NEIL3	1281	NEIL3	7
								CCNE2	1282	CCNE2	7
								LINC00958	1283	LINC00958	7
								PSMC3IP	1284	PSMC3IP	7
								AL161891.1	1285	AL161891.1	7
								STXBP5L	1286	STXBP5L	7
								GUCY1A2	1287	GUCY1A2	7
								SCHIP1	1288	SCHIP1	7
								ENPP2	1289	ENPP2	7
								IGF2BP2-AS1	1290	IGF2BP2-AS1	7
								AC090673.2	1291	AC090673.2	7
								FREM1	1292	FREM1	7
								CKMT2	1293	CKMT2	7
								APCDD1L-AS1	1294	APCDD1L-AS1	7
								LINC02050	1295	LINC02050	7
								AC005632.2	1296	AC005632.2	7
								HHIPL2	1297	HHIPL2	7
								FERMT3	1298	FERMT3	7
								SRXN1	1299	SRXN1	7
								FCRLB	1300	FCRLB	7
								TRIM16L	1301	TRIM16L	7
								OSGIN1	1302	OSGIN1	7
								SFN	1303	SFN	7
								CLCF1	1304	CLCF1	7
								LINC01460	1305	LINC01460	7
								KRT34	1306	KRT34	7
								GLA	1307	GLA	7
								MLLT11	1308	MLLT11	7
								PTGR1	1309	PTGR1	7
								AC021242.3	1310	AC021242.3	7
								KCNG3	1311	KCNG3	7
								FMN1	1312	FMN1	7
								MBOAT4	1313	MBOAT4	7
								AP003392.5	1314	AP003392.5	7
								KL	1315	KL	7
								AC067931.1	1316	AC067931.1	7
								CLSPN	1317	CLSPN	7
								OSR2	1318	OSR2	7
								ADAMTS20	1319	ADAMTS20	7
								AC087294.1	1320	AC087294.1	7
								TNFSF18	1321	TNFSF18	7
								RAD51AP1	1322	RAD51AP1	7
								AC002463.1	1323	AC002463.1	7
								LINC01285	1324	LINC01285	7
								RGS7	1325	RGS7	7
								GPNMB	1326	GPNMB	7
								COL11A1	1327	COL11A1	7
								TSLP	1328	TSLP	7
								GDAP1L1	1329	GDAP1L1	7
								RNF144A-AS1	1330	RNF144A-AS1	7
								TRIM69	1331	TRIM69	7
								AC013565.1	1332	AC013565.1	7
								RRM2	1333	RRM2	7
								LINC00513	1334	LINC00513	7
								ALMS1-IT1	1335	ALMS1-IT1	7
								ODF1	1336	ODF1	7
								AC093277.1	1337	AC093277.1	7
								GLRA3	1338	GLRA3	7
								HGF	1339	HGF	7
								AC078850.1	1340	AC078850.1	7
								GCNA	1341	GCNA	7
								EPGN	1342	EPGN	7
								FYB1	1343	FYB1	7
								CSMD3	1344	CSMD3	7
								DSCC1	1345	DSCC1	7
								LBX2-AS1	1346	LBX2-AS1	7
								ACE2	1347	ACE2	7
								GBP1	1348	GBP1	7
								AL161756.1	1349	AL161756.1	7
								AC012653.2	1350	AC012653.2	7
								MMP7	1351	MMP7	7
								AC087163.3	1352	AC087163.3	7
								ZNF878	1353	ZNF878	7
								AC215522.2	1354	AC215522.2	7
								SAMD9L	1355	SAMD9L	7
								AP003064.1	1356	AP003064.1	7
								IQCF1	1357	IQCF1	7
								OLAH	1358	OLAH	7
								MLF1	1359	MLF1	7
								ZBTB34	1360	ZBTB34	7
								SAT1	1361	SAT1	7
								GCLM	1362	GCLM	7
								ARG2	1363	ARG2	7
								ASB5	1364	ASB5	7
								CCDC190	1365	CCDC190	7
								AREG	1366	AREG	7
								AC127502.2	1367	AC127502.2	7
								GPR1	1368	GPR1	7
								EIF5A2	1369	EIF5A2	7
								SPINK13	1370	SPINK13	7
								AC073333.1	1371	AC073333.1	7
								ZSWIM8-AS1	1372	ZSWIM8-AS1	7
								KRT81	1373	KRT81	7
								LINC00536	1374	LINC00536	7
								AC089983.1	1375	AC089983.1	7
								CFAP45	1376	CFAP45	7
								CDK5RAP2	1377	CDK5RAP2	7
								GPR156	1378	GPR156	7
								AC091173.1	1379	AC091173.1	7
								SDCBP2	1380	SDCBP2	7
								AC016382.1	1381	AC016382.1	7
								DMBX1	1382	DMBX1	7
								DAPP1	1383	DAPP1	7
								LY96	1384	LY96	7
								AC016831.1	1385	AC016831.1	7
								CREM	1386	CREM	7
								AC131011.1	1387	AC131011.1	7
								AP000569.1	1388	AP000569.1	7
								AL731568.1	1389	AL731568.1	7
								AC105177.1	1390	AC105177.1	7
								AKAP5	1391	AKAP5	7
								OSCAR	1392	OSCAR	7
								KLHL30-AS1	1393	KLHL30-AS1	7
								AP003392.6	1394	AP003392.6	7
								PSG8-AS1	1395	PSG8-AS1	7
								SBK2	1396	SBK2	7
								HS1BP3-IT1	1397	HS1BP3-IT1	7
								AP000577.1	1398	AP000577.1	7
								GBP7	1399	GBP7	7
								TMPRSS5	1400	TMPRSS5	7
								AP000892.3	1401	AP000892.3	7
								AC011503.2	1402	AC011503.2	7
								SPAG5-AS1	1403	SPAG5-AS1	7
								AC009269.5	1404	AC009269.5	7
								KIRREL1-IT1	1405	KIRREL1-IT1	7
								UPK3BL1	1406	UPK3BL1	7
								C1orf54	1407	C1orf54	7
								AC024587.2	1408	AC024587.2	7
								LINC01186	1409	LINC01186	7
								AC004988.1	1410	AC004988.1	7
								LINC01151	1411	LINC01151	7
								PTPRC	1412	PTPRC	7
								RHOH	1413	RHOH	7
								AC006001.2	1414	AC006001.2	7
								AC123768.4	1415	AC123768.4	7
								TMEM139	1416	TMEM139	7
								ASH1L-AS1	1417	ASH1L-AS1	7
								RPRM	1418	RPRM	7
								LINC02095	1419	LINC02095	7
								H2AFB1	1420	H2AFB1	7
								CPA2	1421	CPA2	7
								OLR1	1422	OLR1	7
								AP002478.1	1423	AP002478.1	7
								AC104971.2	1424	AC104971.2	7
								CFLAR-AS1	1425	CFLAR-AS1	7
								KRTAP20-2	1426	KRTAP20-2	7
								TM4SF20	1427	TM4SF20	7
								AL161431.1	1428	AL161431.1	7
								AL121761.2	1429	AL121761.2	7
								CLEC12B	1430	CLEC12B	7
								PLS3-AS1	1431	PLS3-AS1	7
								KRTCAP3	1432	KRTCAP3	7
								LAYN	1433	LAYN	7
								C1orf140	1434	C1orf140	7
								EREG	1435	EREG	7
								PRDM9	1436	PRDM9	7
								AC006159.2	1437	AC006159.2	7
								2025-12-01	1438	2025-12-01	7
								LINC01555	1439	LINC01555	7
								SPANXC	1440	SPANXC	7
								LINC01111	1441	LINC01111	7
								LINC01583	1442	LINC01583	7
								CFHR1	1443	CFHR1	7
								STMND1	1444	STMND1	7
								PCLAF	1445	PCLAF	7
								CXorf57	1446	CXorf57	7
								SPDYA	1447	SPDYA	7
								AC104564.2	1448	AC104564.2	7
								ANKRD30A	1449	ANKRD30A	7
								LINC02341	1450	LINC02341	7
								SLC25A27	1451	SLC25A27	7
								AL355596.1	1452	AL355596.1	7
								LINC01909	1453	LINC01909	7
								MUC19	1454	MUC19	7
								ALPK2	1455	ALPK2	7
								SV2A	1456	SV2A	7
								CCK	1457	CCK	7
								AL357033.3	1458	AL357033.3	7
								AC138028.2	1459	AC138028.2	7
								AC040162.4	1460	AC040162.4	7
								LINC01754	1461	LINC01754	7
								LINC00628	1462	LINC00628	7
								AL359513.1	1463	AL359513.1	7
								NEURL1-AS1	1464	NEURL1-AS1	7
								CD80	1465	CD80	7
								ESR1	1466	ESR1	7
								AP000851.1	1467	AP000851.1	7
								KCNAB1-AS2	1468	KCNAB1-AS2	7
								AL133166.1	1469	AL133166.1	7
								OR2M3	1470	OR2M3	7
								CILP	1471	CILP	7
								TEX14	1472	TEX14	7
								LINC00365	1473	LINC00365	7
								PTOV1-AS2	1474	PTOV1-AS2	7
								AC039056.2	1475	AC039056.2	7
								NTN1	1476	NTN1	7
								PGR	1477	PGR	7
								KRTAP21-2	1478	KRTAP21-2	7
								LINC02551	1479	LINC02551	7
								RNF222	1480	RNF222	7
								AC092123.1	1481	AC092123.1	7
								MIOX	1482	MIOX	7
								AC090987.1	1483	AC090987.1	7
								AL022068.1	1484	AL022068.1	7
								PXDNL	1485	PXDNL	7
								AIM2	1486	AIM2	7
								MYO16	1487	MYO16	7
								DDIT3	1488	DDIT3	7
								AC026362.1	1489	AC026362.1	7
								AC004453.2	1490	AC004453.2	7
								DNAJC9-AS1_2	1491	DNAJC9-AS1_2	7
								AC023024.1	1492	AC023024.1	7
								AC125437.1	1493	AC125437.1	7
								AC004012.1	1494	AC004012.1	7
								MSI1	1495	MSI1	7
								AC109454.3	1496	AC109454.3	7
								NLRP10	1497	NLRP10	7
								AC022075.3	1498	AC022075.3	7
								BST2	1499	BST2	7
								GPR87	1500	GPR87	7
								AC108174.1	1501	AC108174.1	7
								IGSF10	1502	IGSF10	7
								LINC01790	1503	LINC01790	7
								SP140	1504	SP140	7
								OTOF	1505	OTOF	7
								LINC01733	1506	LINC01733	7
								SPINK6	1507	SPINK6	7
								SPANXA1	1508	SPANXA1	7
								SPANXD	1509	SPANXD	7
								AL606834.2	1510	AL606834.2	7
								LINC01204	1511	LINC01204	7
								STK17B	1512	STK17B	7
								FGL2	1513	FGL2	7
								YOD1	1514	YOD1	7
								CD40	1515	CD40	7
								AL450992.1	1516	AL450992.1	7
								SPANXB1	1517	SPANXB1	7
								RSAD2	1518	RSAD2	7
								SAMD9	1519	SAMD9	7
								LINC01291	1520	LINC01291	7
								FUT3	1521	FUT3	7
								AC004951.1	1522	AC004951.1	7
								H2AFB3	1523	H2AFB3	7
								AC008517.1	1524	AC008517.1	7
								BX284668.2	1525	BX284668.2	7
								HCG11	1526	HCG11	7
								AC099684.2	1527	AC099684.2	7
								AC020922.1	1528	AC020922.1	7
								CMPK2	1529	CMPK2	7
								C8orf89	1530	C8orf89	7
								MUC7	1531	MUC7	7
								BMP5	1532	BMP5	7
								ANKRD55	1533	ANKRD55	7
								AC073130.1	1534	AC073130.1	7
								LRRC15	1535	LRRC15	7
								FAXDC2	1536	FAXDC2	7
								C3AR1	1537	C3AR1	7
								AC007099.1	1538	AC007099.1	7
								LINC02274	1539	LINC02274	7
								AC234582.2	1540	AC234582.2	7
								NRN1L	1541	NRN1L	7
								CYP26B1	1542	CYP26B1	7
								GPR132	1543	GPR132	7
								AC017002.3	1544	AC017002.3	7
								SCN1A	1545	SCN1A	7
								CHRNA9	1546	CHRNA9	7
								GLYATL3	1547	GLYATL3	7
								AC008592.1	1548	AC008592.1	7
								AC093525.9	1549	AC093525.9	7
								AC021066.1	1550	AC021066.1	7
								AC100849.1	1551	AC100849.1	7
								SLC8A2	1552	SLC8A2	7
								AC026904.1	1553	AC026904.1	7
								AC139720.2	1554	AC139720.2	7
								AP005137.2	1555	AP005137.2	7
								RFLNB	1556	RFLNB	7
								HUS1B	1557	HUS1B	7
								AL357033.4	1558	AL357033.4	7
								ARTN	1559	ARTN	7
								AP000547.3	1560	AP000547.3	7
								BEST2	1561	BEST2	7
								AC008632.1	1562	AC008632.1	7
								KRTAP3-1	1563	KRTAP3-1	7
								AC025048.4	1564	AC025048.4	7
								AC084083.1	1565	AC084083.1	7
								CD79A	1566	CD79A	7
								KCNIP2-AS1	1567	KCNIP2-AS1	7
								SERPING1	1568	SERPING1	7
								RASL11B	1569	RASL11B	7
								PSD2	1570	PSD2	7
								CALHM3	1571	CALHM3	7
								LRRC4B	1572	LRRC4B	7
								FOXL2NB	1573	FOXL2NB	7
								AC023906.5	1574	AC023906.5	7
								SMIM34B	1575	SMIM34B	7
								AC091114.1	1576	AC091114.1	7
								AL136298.1	1577	AL136298.1	7
								ZNF512	1578	ZNF512	7
								GNGT2	1579	GNGT2	7
								LINC01537	1580	LINC01537	7
								AC009318.4	1581	AC009318.4	7
								AFAP1-AS1	1582	AFAP1-AS1	7
								AL158835.1	1583	AL158835.1	7
								OR6F1	1584	OR6F1	7
								CYP11A1	1585	CYP11A1	7
								AL031316.1	1586	AL031316.1	7
								AL022322.2	1587	AL022322.2	7
								AC018845.3	1588	AC018845.3	7
								ARHGEF26-AS1	1589	ARHGEF26-AS1	7
								COL4A3	1590	COL4A3	7
								RYR3	1591	RYR3	7
								AC131009.2	1592	AC131009.2	7
								AL133342.1	1593	AL133342.1	7
								MC4R	1594	MC4R	7
								FAM83B	1595	FAM83B	7
								AC137932.3	1596	AC137932.3	7
								STYK1	1597	STYK1	7
								GPR65	1598	GPR65	7
								ATP6V0D2	1599	ATP6V0D2	7
								RELL1	1600	RELL1	7
								IRF7	1601	IRF7	7
								MZB1	1602	MZB1	7
								RHEBL1	1603	RHEBL1	7
								PLK3	1604	PLK3	7
								RAET1L	1605	RAET1L	7
								ATF3	1606	ATF3	7
								IL11	1607	IL11	7
								CCL26	1608	CCL26	7
								RASSF9	1609	RASSF9	7
								CPA4	1610	CPA4	7
								CD274	1611	CD274	7
								AC105460.1	1612	AC105460.1	7
								LIMA1	1613	LIMA1	7
								PTHLH	1614	PTHLH	7
								IL1RL1	1615	IL1RL1	7
								TMEM40	1616	TMEM40	7
								HCN3	1617	HCN3	7
								DUSP1	1618	DUSP1	7
								AC083862.2	1619	AC083862.2	7
								AC090192.2	1620	AC090192.2	7
								COX6B2	1621	COX6B2	7
								MICB	1622	MICB	7
								RELT	1623	RELT	7
								RTL9	1624	RTL9	7
								AC104257.1	1625	AC104257.1	7
								FAM83G	1626	FAM83G	7
								SVEP1	1627	SVEP1	7
								EGR2	1628	EGR2	7
								UNC13D	1629	UNC13D	7
								KLHDC7B	1630	KLHDC7B	7
								MAGI1-IT1	1631	MAGI1-IT1	7
								KCNJ2	1632	KCNJ2	7
								AURKC	1633	AURKC	7
								GADD45A	1634	GADD45A	7
								EID3	1635	EID3	7
								TMEM140	1636	TMEM140	7
								STAT2	1637	STAT2	7
								SULT1E1	1638	SULT1E1	7
								AC010457.1	1639	AC010457.1	7
								KBTBD8	1640	KBTBD8	7
								KCNU1	1641	KCNU1	7
								GBP5	1642	GBP5	7
								C3orf52	1643	C3orf52	7
								DENND2C	1644	DENND2C	7
								AC105999.2	1645	AC105999.2	7
								EVI2A	1646	EVI2A	7
								CORO6	1647	CORO6	7
								ADCYAP1	1648	ADCYAP1	7
								PBX4	1649	PBX4	7
								HIF1A-AS2	1650	HIF1A-AS2	7
								LINC00520	1651	LINC00520	7
								RGS9	1652	RGS9	7
								ADAMTS16	1653	ADAMTS16	7
								AP002884.3	1654	AP002884.3	7
								SFTA1P	1655	SFTA1P	7
								LINC02243	1656	LINC02243	7
								PTPRZ1	1657	PTPRZ1	7
								AC003092.1	1658	AC003092.1	7
								ANKRD1	1659	ANKRD1	7
								AL360270.1	1660	AL360270.1	7
								FAM122C	1661	FAM122C	7
								TNIP3	1662	TNIP3	7
								SRGN	1663	SRGN	7
								SPX	1664	SPX	7
								DAW1	1665	DAW1	7
								PDCD1LG2	1666	PDCD1LG2	7
								LINC02458	1667	LINC02458	7
								LCAT	1668	LCAT	7
								NRIR	1669	NRIR	7
								MAFA	1670	MAFA	7
								TM4SF1-AS1	1671	TM4SF1-AS1	7
								ATP13A5	1672	ATP13A5	7
								STEAP1B	1673	STEAP1B	7
								AC116025.2	1674	AC116025.2	7
								MATN4	1675	MATN4	7
								LINC02509	1676	LINC02509	7
								STARD13-AS	1677	STARD13-AS	7
								EVI2B	1678	EVI2B	7
								BATF2	1679	BATF2	7
								GABRQ	1680	GABRQ	7
								SLC26A8	1681	SLC26A8	7
								COL15A1	1682	COL15A1	7
								GPR137C	1683	GPR137C	7
								PRDM1	1684	PRDM1	7
								FOSB	1685	FOSB	7
								KCNE4	1686	KCNE4	7
								ADAMTSL5	1687	ADAMTSL5	7
								KRTAP2-3	1688	KRTAP2-3	7
								GPR3	1689	GPR3	7
								PCDH12	1690	PCDH12	7
								AVPI1	1691	AVPI1	7
								DGAT2	1692	DGAT2	7
								CHRNA6	1693	CHRNA6	7
								IL18BP	1694	IL18BP	7
								APOL2	1695	APOL2	7
								AL033397.2	1696	AL033397.2	7
								AC026461.3	1697	AC026461.3	7
								LINC01300	1698	LINC01300	7
								KRTAP1-5	1699	KRTAP1-5	7
								AL355388.2	1700	AL355388.2	7
								TAGLN3	1701	TAGLN3	7
								ACP7	1702	ACP7	7
								LIMD1-AS1	1703	LIMD1-AS1	7
								AL365184.1	1704	AL365184.1	7
								AC097375.3	1705	AC097375.3	7
								LINC00547	1706	LINC00547	7
								FUT1	1707	FUT1	7
								RSC1A1	1708	RSC1A1	7
								SLAMF9	1709	SLAMF9	7
								AL451060.1	1710	AL451060.1	7
								P3H2-AS1	1711	P3H2-AS1	7
								GPX2	1712	GPX2	7
								SLC5A11	1713	SLC5A11	7
								KRT17	1714	KRT17	7
								ZNF114	1715	ZNF114	7
								KPNA7	1716	KPNA7	7
								ARL4D	1717	ARL4D	7
								BTG2	1718	BTG2	7
								DNAJC9-AS1_1	1719	DNAJC9-AS1_1	7
								AC009121.2	1720	AC009121.2	7
								FBP1	1721	FBP1	7
								GBP4	1722	GBP4	7
								DNM1P35	1723	DNM1P35	7
								MIRLET7DHG	1724	MIRLET7DHG	7
								RN7SKP30	1725	RN7SKP30	7
								C10orf67	1726	C10orf67	7
								AC009502.1	1727	AC009502.1	7
								AKR1B15	1728	AKR1B15	7
								MAP3K14	1729	MAP3K14	7
								INAFM1	1730	INAFM1	7
								CDT1	1731	CDT1	7
								IRF1	1732	IRF1	7
								TAP1	1733	TAP1	7
								NGF	1734	NGF	7
								NKX3-1	1735	NKX3-1	7
								MEIOB	1736	MEIOB	7
								AL390728.5	1737	AL390728.5	7
								AOC2	1738	AOC2	7
								NR4A1	1739	NR4A1	7
								VSIR	1740	VSIR	7
								TYRO3	1741	TYRO3	7
								KCNK9	1742	KCNK9	7
								ZFP36	1743	ZFP36	7
								APOL1	1744	APOL1	7
								FLNB-AS1	1745	FLNB-AS1	7
								AC027290.2	1746	AC027290.2	7
								MMP20	1747	MMP20	7
								LINC01912	1748	LINC01912	7
								AC011601.1	1749	AC011601.1	7
								UCKL1-AS1	1750	UCKL1-AS1	7
								RGS4	1751	RGS4	7
								LINC01895	1752	LINC01895	7
								SYNPO2	1753	SYNPO2	7
								CABYR	1754	CABYR	7
								SESN2	1755	SESN2	7
								HRASLS2	1756	HRASLS2	7
								IFI35	1757	IFI35	7
								ECM1	1758	ECM1	7
								GSR	1759	GSR	7
								LINC00222	1760	LINC00222	7
								AP003064.2	1761	AP003064.2	7
								AC004817.3	1762	AC004817.3	7
								SLC40A1	1763	SLC40A1	7
								AC022601.1	1764	AC022601.1	7
								OVAAL	1765	OVAAL	7
								MMP12	1766	MMP12	7
								ZBTB43	1767	ZBTB43	7
								RIT1	1768	RIT1	7
								FAM171B	1769	FAM171B	7
								PLCXD2	1770	PLCXD2	7
								CTH	1771	CTH	7
								CALB1	1772	CALB1	7
								EDN1	1773	EDN1	7
								DNAJB4	1774	DNAJB4	7
								NCF2	1775	NCF2	7
								S100A14	1776	S100A14	7
								LYPD3	1777	LYPD3	7
								FLJ20021	1778	FLJ20021	7
								NR4A2	1779	NR4A2	7
								SLC12A8	1780	SLC12A8	7
								HKDC1	1781	HKDC1	7
								KIAA1324	1782	KIAA1324	7
								TM4SF19	1783	TM4SF19	7
								SPP1	1784	SPP1	7
								MOB3C	1785	MOB3C	7
								HBEGF	1786	HBEGF	7
								MFAP2	1787	MFAP2	7
								ARMC12	1788	ARMC12	7
								AC097059.2	1789	AC097059.2	7
								AKR1B1	1790	AKR1B1	7
								AL353768.1	1791	AL353768.1	7
								FLRT1	1792	FLRT1	7
								MAFK	1793	MAFK	7
								CHAC1	1794	CHAC1	7
								CDH24	1795	CDH24	7
								MISP	1796	MISP	7
								CRYBG2	1797	CRYBG2	7
								ISL2	1798	ISL2	7
								RUSC2	1799	RUSC2	7
								TNFSF9	1800	TNFSF9	7
								ABL2	1801	ABL2	7
								STX11	1802	STX11	7
								ZDHHC18	1803	ZDHHC18	7
								SPNS3	1804	SPNS3	7
								SLC25A25	1805	SLC25A25	7
								C1orf116	1806	C1orf116	7
								FLNC	1807	FLNC	7
								MAFG	1808	MAFG	7
								RN7SKP269	1809	RN7SKP269	7
								GPRC5A	1810	GPRC5A	7
								AL513327.2	1811	AL513327.2	7
								AL031123.1	1812	AL031123.1	7
								EDN2	1813	EDN2	7
								AC073611.1	1814	AC073611.1	7
								IL1R2	1815	IL1R2	7
								AC048344.4	1816	AC048344.4	7
								AC144548.2	1817	AC144548.2	7
								LINC01980	1818	LINC01980	7
								LINC02340	1819	LINC02340	7
								GP9	1820	GP9	7
								AC112236.2	1821	AC112236.2	7
								AC105339.2	1822	AC105339.2	7
								SAPCD1-AS1	1823	SAPCD1-AS1	7
								RFPL4A	1824	RFPL4A	7
								TSSK3	1825	TSSK3	7
								AC113382.1	1826	AC113382.1	7
								AC087190.3	1827	AC087190.3	7
								TMPRSS11B	1828	TMPRSS11B	7
								AC099667.1	1829	AC099667.1	7
								LINC002481	1830	LINC002481	7
								KRTAP4-9	1831	KRTAP4-9	7
								LINC00305	1832	LINC00305	7
								AL138689.1	1833	AL138689.1	7
								AC073548.1	1834	AC073548.1	7
								RAB39A	1835	RAB39A	7
								SMPD3	1836	SMPD3	7
								AMTN	1837	AMTN	7
								LINC01929	1838	LINC01929	7
								AC009511.2	1839	AC009511.2	7
								AL513327.1	1840	AL513327.1	7
								AC084030.1	1841	AC084030.1	7
								SMIM10L2B	1842	SMIM10L2B	7
								CGA	1843	CGA	7
								PKD1L3	1844	PKD1L3	7
								LINC02323	1845	LINC02323	7
								SPINK4	1846	SPINK4	7
								AC020663.3	1847	AC020663.3	7
								RIPPLY2	1848	RIPPLY2	7
								PLCZ1	1849	PLCZ1	7
								AP003071.5	1850	AP003071.5	7
								AC005821.1	1851	AC005821.1	7
								AL121758.1	1852	AL121758.1	7
								OR8D1	1853	OR8D1	7
								AC087893.1	1854	AC087893.1	7
								EPS8L1	1855	EPS8L1	7
								KRT86	1856	KRT86	7
								KRT83	1857	KRT83	7
								BMP10	1858	BMP10	7
								CSAG2	1859	CSAG2	7
								L1TD1	1860	L1TD1	7
								ARF4-AS1	1861	ARF4-AS1	7
								PLIN1	1862	PLIN1	7
								E2F1	1863	E2F1	7
								CU638689.5	1864	CU638689.5	7
								E2F2	1865	E2F2	7
								PKMYT1	1866	PKMYT1	7
								TBX2	1867	TBX2	7
								TBX2-AS1	1868	TBX2-AS1	7
								LBH	1869	LBH	7
								NPIPA1	1870	NPIPA1	7
								AC138969.1	1871	AC138969.1	7
								CAMK2N1	1872	CAMK2N1	7
								SBK3	1873	SBK3	7
								VCX3B	1874	VCX3B	7
								AL355472.3	1875	AL355472.3	7
								SYNE4	1876	SYNE4	7
								SATB1-AS1	1877	SATB1-AS1	10
								ARL14EPL_2	1878	ARL14EPL_2	10
								HGD	1879	HGD	10
								MMP1	1880	MMP1	10
								CRYAB	1881	CRYAB	10
								INHBB	1882	INHBB	10
								AGT	1883	AGT	10
								LUM	1884	LUM	10
								ZNF711	1885	ZNF711	10
								MASP1	1886	MASP1	10
								KLK5	1887	KLK5	10
								LINC02078	1888	LINC02078	10
								PTPRD-AS2	1889	PTPRD-AS2	10
								LINC01821	1890	LINC01821	10
								AC005532.1	1891	AC005532.1	10
								AC024475.4	1892	AC024475.4	10
								METTL11B	1893	METTL11B	10
								AC126178.1	1894	AC126178.1	10
								AC139713.2	1895	AC139713.2	10
								AC012038.2	1896	AC012038.2	10
								CHGA	1897	CHGA	10
								LINC02366	1898	LINC02366	10
								KRT16	1899	KRT16	10
								HTRA3	1900	HTRA3	10
								MYBPC1	1901	MYBPC1	10
								AL109754.1	1902	AL109754.1	10
								UGT2A1	1903	UGT2A1	10
								ANKFN1	1904	ANKFN1	10
								LEXM	1905	LEXM	10
								BEX2	1906	BEX2	10
								KHDC1L	1907	KHDC1L	10
								DUSP13	1908	DUSP13	10
								MUC13	1909	MUC13	10
								KLHL41	1910	KLHL41	10
								KCNQ5-IT1	1911	KCNQ5-IT1	10
								AC021739.2	1912	AC021739.2	10
								VTCN1	1913	VTCN1	10
								OR2L3	1914	OR2L3	10
								ADAMTSL1	1915	ADAMTSL1	10
								AC004990.1	1916	AC004990.1	10
								LINC02232	1917	LINC02232	10
								SMR3B	1918	SMR3B	10
								CES1	1919	CES1	10
								KCCAT198	1920	KCCAT198	10
								AC010983.1	1921	AC010983.1	10
								AC114316.2	1922	AC114316.2	10
								TRPC6	1923	TRPC6	10
								GBP6	1924	GBP6	10
								LINC00595	1925	LINC00595	10
								TARID	1926	TARID	10
								AC090358.1	1927	AC090358.1	10
								AC104051.2	1928	AC104051.2	10
								GPRC5D-AS1	1929	GPRC5D-AS1	10
								EGF	1930	EGF	10
								AKR1C2	1931	AKR1C2	10
								CYP4F3	1932	CYP4F3	10
								C1orf105	1933	C1orf105	10
								DCSTAMP	1934	DCSTAMP	10
								ACSL5	1935	ACSL5	10
								ERMN	1936	ERMN	10
								SFRP1	1937	SFRP1	10
								CLDN2	1938	CLDN2	10
								AC104777.3	1939	AC104777.3	10
								LINC02059	1940	LINC02059	10
								NRCAM	1941	NRCAM	10
								LIVAR	1942	LIVAR	10
								TRIM29	1943	TRIM29	10
								TMEM255A	1944	TMEM255A	10
								TSPAN2	1945	TSPAN2	10
								CYP4F11	1946	CYP4F11	10
								UNC13C	1947	UNC13C	10
								CEACAM3	1948	CEACAM3	10
								S100G	1949	S100G	10
								AF121898.1	1950	AF121898.1	10
								DNAH10	1951	DNAH10	10
								CLEC1B	1952	CLEC1B	10
								AC007834.1	1953	AC007834.1	10
								AC126175.1	1954	AC126175.1	10
								SLC4A4	1955	SLC4A4	10
								EGR1	1956	EGR1	10
								DNASE2B	1957	DNASE2B	10
								CYP24A1	1958	CYP24A1	10
								AL096828.1	1959	AL096828.1	10
								KRTAP13-2	1960	KRTAP13-2	10
								RASAL1	1961	RASAL1	10
								LINC01820	1962	LINC01820	10
								CYP19A1	1963	CYP19A1	10
								GCNT3	1964	GCNT3	10
								PLET1	1965	PLET1	10
								LUCAT1	1966	LUCAT1	10
								AL033397.1	1967	AL033397.1	10
								ZFPM2-AS1	1968	ZFPM2-AS1	10
								BBOX1-AS1	1969	BBOX1-AS1	10
								VCX3A	1970	VCX3A	10
								ZNF716	1971	ZNF716	10
								AC092718.6	1972	AC092718.6	10
								AC004921.1	1973	AC004921.1	10
								FOXG1-AS1	1974	FOXG1-AS1	10
								AL117335.1	1975	AL117335.1	10
								CSTA	1976	CSTA	10
								TRHR	1977	TRHR	10
								TEX50	1978	TEX50	10
								FAM3D	1979	FAM3D	10
								AL591686.1	1980	AL591686.1	10
								LINC02428	1981	LINC02428	10
								PART1	1982	PART1	10
								AC008649.2	1983	AC008649.2	10
								AC008392.1	1984	AC008392.1	10
								PIK3C2G	1985	PIK3C2G	10
								AC025678.3	1986	AC025678.3	10
								SYN2	1987	SYN2	10
								ZFAND2A	1988	ZFAND2A	10
								LINC00326	1989	LINC00326	10
								LINC01504	1990	LINC01504	10
[truncated: 126 more rows]

## Sheet: E.shARFeffect_MLNtargets_LFC1
This sheet lists the MLN targets (MLN vs Ctrl, p<0/05, Log2LFC>2 <-2) that are induced or repressed by shARF ("Both vs MLN", p<0.05, Log2LFC>1 <-1)
	There are four components shown:
	1. Table summarizing the number of targets affected
	2. Lists showing fold change for the affected targets
	3. Pie charts summarising %age of MLN targets affected by shARF
	4. Volcano plots of MLN targets altered by shARF
	1.Table summarizing the number of targets in each category at both cutoffs used.											3. Pie charts of MLN-induced and MLN-repressed genes that are altered by shARF (cutoff log2LFC>1 <-1)
	MLN category	# genes (LFC>2)	Effect of shARF on MLN target	#genes (LFC>2)	% genes	#genes (LFC>1)	% genes					These charts are duplicated on sheet D
	Induced	1356	Reversed (down)	103	7.59587	241	17.7729
			Augmented (up more)	27	1.99115	98	7.22714
	Repressed	760	Reversed (up)	13	1.71053	44	5.78947
			Augmented (down more)	42	5.52632	72	9.47368
				Details on sheet C		Details on this sheet
	2. Four lists (a-d) indicating the log2FC and statistics for MLN targets affected by shARF (at cutoff log2LFC>1 <-1)
	MLN targets were defined from the MLN vs Ctrl comparison, then genes also significant in the Both vs MLN comparison are listed here
	a) MLN induced targets (red on Volcano plot) that are down-regulated by shARF (-ve on X-axis of Volcano plot; 241 genes)
	b) MLN induced targets (red on Volcano plot) that are further up-regulated by shARF (+ve on X-axis of Volcano plot; 98 genes)
	c) MLN repressed targets (Blue on Volcano plot) that are induced by shARF (+ve on X-axis of Volcano plot; 44 genes)
	d) MLN repressed targets (Blue on Volcano plot) that are further down-regulated by shARF (-ve on X-axis of Volcano plot: 72 genes)
	a) MLN induced targets (red on Volcano plot) that are down-regulated by shARF (-ve on X-axis of Volcano plot; 241 genes)
				baseMean	log2FoldChange	lfcSE	stat	pvalue	padj			4. Volcano plot of MLN-induced and MLN-repressed genes that are altered by shARF
			S1PR5	20.5765	-5.89383	1.09358	-5.38947	7.06663e-08	6.56738e-07
			LINC02178	4.22022	-5.48913	1.47172	-3.72974	0.000191679	0.000875452
			AL672032.1	3.72331	-5.30912	1.49494	-3.55138	0.00038321	0.00161537
			IL24	159.455	-5.02063	0.3179	-15.7931	3.47127e-56	1.41139e-53
			MCEMP1	2.76219	-4.87738	1.62275	-3.00563	0.0026503	0.0087238
			CGB8	15.1006	-4.83569	0.955244	-5.06225	4.14329e-07	3.36772e-06
			SLITRK3	29.695	-4.58059	0.633478	-7.23085	4.79979e-13	9.61571e-12
			C1QTNF2	14.7771	-4.37103	0.857873	-5.09519	3.48387e-07	2.86295e-06
			AP005264.1	3.58647	-4.22216	1.54543	-2.73202	0.00629464	0.0185307
			TNF	55.2028	-4.17671	0.427221	-9.77647	1.4208e-22	7.49794e-21
			FBXO40	6.49322	-4.17527	1.22711	-3.40252	0.000667671	0.00263098
			ODAPH	5.85468	-4.0166	1.25728	-3.19469	0.00139981	0.00502258
			AEBP1	2.75738	-3.82224	1.58403	-2.41298	0.0158228	0.0411274
			EGR3	7.32171	-3.73616	1.06079	-3.52204	0.000428246	0.00177757
			RHBG	2.60214	-3.73279	1.59523	-2.33997	0.0192852	0.0485863
			AL109763.1	15.7516	-3.6125	0.714786	-5.05396	4.32734e-07	3.50458e-06
			CGB5	10.5542	-3.51204	0.854364	-4.11071	3.94444e-05	0.000211896
			DMRT1	12.1952	-3.45133	0.770965	-4.47664	7.58281e-06	4.72013e-05
			FGF20	5.70042	-3.34478	1.10938	-3.015	0.00256981	0.00849482
			AC036222.1	11.2383	-3.32288	0.7893	-4.20991	2.55471e-05	0.000142557
			LRRN4	14.9639	-3.31978	0.688059	-4.82486	1.40105e-06	1.02055e-05
			AC017091.1	22.2904	-3.31005	0.56275	-5.88192	4.05538e-09	4.64176e-08
			AL121820.1	3.5798	-3.24944	1.38769	-2.34162	0.0192004	0.0484137
			C2orf16	3.57611	-3.24748	1.39072	-2.3351	0.0195379	0.0491056
			FRZB	21.3415	-3.23972	0.567949	-5.70424	1.16861e-08	1.24221e-07
			RAB42	12.2119	-3.20852	0.742536	-4.32103	1.55304e-05	9.10351e-05
			AP000688.1	5.05306	-3.15138	1.19879	-2.62881	0.00856839	0.0242124
			CGB7	23.1458	-3.12266	0.539856	-5.78425	7.28354e-09	8.00384e-08
			FCMR	32.5515	-3.09878	0.454091	-6.82413	8.84603e-12	1.51007e-10
			SPINK2	11.243	-3.07549	0.755447	-4.07109	4.67946e-05	0.00024635
			CSPG4	9.28203	-3.01598	0.811914	-3.71465	0.000203484	0.000924878
			SPANXN4	4.56608	-2.98907	1.15982	-2.57719	0.00996058	0.0275204
			Z85994.1	4.56066	-2.98606	1.16531	-2.56246	0.0103933	0.0285571
			SLC10A4	20.8576	-2.95408	0.542373	-5.44659	5.13448e-08	4.88075e-07
			C7orf65	4.40174	-2.92764	1.21422	-2.41112	0.0159038	0.0412945
			CLCNKB	7.32315	-2.92599	0.969416	-3.0183	0.00254197	0.00842355
			CCL22	4.22991	-2.86359	1.19713	-2.39204	0.0167548	0.0431225
			AC007326.5	9.8097	-2.85412	0.847932	-3.36597	0.000762741	0.00295612
			DENND1C	20.8605	-2.84182	0.532928	-5.33247	9.68857e-08	8.78948e-07
			AF241725.1	11.1016	-2.83827	0.750056	-3.78408	0.000154279	0.000720078
			TNFSF14	24.9194	-2.83559	0.494908	-5.72953	1.00709e-08	1.08145e-07
			TLR10	5.39748	-2.79193	1.09519	-2.54927	0.010795	0.0295069
			PLA2G4D	10.5936	-2.76167	0.745361	-3.70514	0.000211272	0.000955663
			AC005392.2	6.52708	-2.73675	0.953186	-2.87116	0.00408968	0.0127375
			LINC02154	21.7124	-2.70035	0.523528	-5.15798	2.49624e-07	2.11448e-06
			LCK	264.119	-2.6912	0.163788	-16.431	1.14678e-60	6.21692e-58
			HPCAL4	9.94721	-2.65824	0.77428	-3.43317	0.000596564	0.00238652
			SSTR2	6.20212	-2.65154	0.941208	-2.81717	0.00484488	0.0147519
			SCN3A	1051.31	-2.60857	0.110851	-23.5323	1.90767e-122	4.87547e-119
			KLC3	43.2408	-2.59832	0.365665	-7.10575	1.19673e-12	2.27518e-11
			AC008691.1	5.86318	-2.559	0.97648	-2.62064	0.00877648	0.0247028
			SLC52A1	7.01555	-2.55213	0.887286	-2.87633	0.00402325	0.0125634
			RASL10A	5.70805	-2.51223	0.982474	-2.55704	0.0105566	0.0289391
			RBP7	46.5033	-2.50067	0.363944	-6.87102	6.37434e-12	1.10931e-10
			AL078612.2	16.8383	-2.48272	0.587137	-4.22853	2.35226e-05	0.000132667
			CFAP126	15.6725	-2.48021	0.589099	-4.21017	2.55176e-05	0.000142437
			IGFN1	20.0896	-2.47426	0.52139	-4.74551	2.0798e-06	1.46199e-05
			RBM24	381.982	-2.47059	0.134121	-18.4206	8.98513e-76	8.46021e-73
			MEP1B	14.3666	-2.45848	0.616451	-3.98811	6.66007e-05	0.000339358
			ARNT2	114.837	-2.45597	0.23469	-10.4648	1.25373e-25	8.86528e-24
			VCAM1	6.52436	-2.42875	0.939762	-2.58443	0.00975398	0.0270164
			SIX3	15.1765	-2.42358	0.598718	-4.04794	5.16704e-05	0.000269657
			LINC02547	8.65578	-2.4221	0.79289	-3.05477	0.00225231	0.00758544
			CTAGE15	12.7401	-2.38918	0.639649	-3.73515	0.000187604	0.000858876
			SLC38A3	7.3412	-2.36866	0.83879	-2.8239	0.00474434	0.0144717
			AC024940.1	36.2648	-2.34637	0.383059	-6.12535	9.04825e-10	1.14804e-08
			BTN1A1	6.21344	-2.34546	0.915237	-2.56268	0.0103868	0.0285438
			PRSS8	18.6328	-2.3441	0.54613	-4.2922	1.76914e-05	0.000102294
			NEUROG2	6.20802	-2.34329	0.908041	-2.5806	0.00986295	0.0272802
			BCAS1	25.8045	-2.34046	0.450671	-5.19328	2.06616e-07	1.77114e-06
			CNN1	318.754	-2.33951	0.149594	-15.6391	3.94256e-55	1.50069e-52
			AL080317.1	7.17921	-2.33017	0.842142	-2.76695	0.00565831	0.0168867
			GAL3ST1	10.1064	-2.30561	0.727425	-3.16955	0.00152673	0.00541608
			ACTBL2	148.491	-2.29112	0.197974	-11.5728	5.65799e-31	6.13463e-29
			PTGIR	9.95566	-2.28025	0.771003	-2.95751	0.00310138	0.0100061
			LINC01602	10.934	-2.27636	0.715686	-3.18067	0.00146933	0.0052405
			THEMIS2	594.526	-2.26085	0.117167	-19.296	5.80334e-83	7.98628e-80
			HOXA1	116.716	-2.25217	0.238545	-9.44126	3.68339e-21	1.71604e-19
			LHX2	30.3942	-2.25004	0.416671	-5.40005	6.66231e-08	6.21098e-07
			RTBDN	132.115	-2.23516	0.206229	-10.8382	2.26782e-27	1.82054e-25
			BCAN	93.6055	-2.22314	0.240444	-9.24596	2.33129e-20	1.00498e-18
			AL356234.2	29.7937	-2.21581	0.45267	-4.89498	9.83167e-07	7.39961e-06
			GAS6-AS2	91.683	-2.15102	0.237429	-9.05966	1.30858e-19	5.30849e-18
			PPY	11.9415	-2.13644	0.646704	-3.30358	0.000954584	0.00360285
			KIAA1755	11.9336	-2.13503	0.645354	-3.3083	0.000938625	0.00355011
			KCNH3	21.095	-2.13333	0.481948	-4.42648	9.57834e-06	5.83838e-05
			LY6K	75.8625	-2.12718	0.272582	-7.80382	6.00613e-15	1.46589e-13
			CA4	6.38317	-2.1244	0.888784	-2.39023	0.0168378	0.04328
			PLPPR4	38.2326	-2.12067	0.366544	-5.78559	7.22595e-09	7.95033e-08
			KRTAP1-3	6.37045	-2.12006	0.867653	-2.44344	0.0145481	0.0382209
			PAPPA	15.2085	-2.08902	0.566494	-3.68764	0.000226348	0.00101335
			AL158839.1	371.392	-2.07809	0.164243	-12.6526	1.08297e-36	1.65593e-34
			NKX2-1	29.1143	-2.06454	0.408346	-5.05585	4.28481e-07	3.47171e-06
			KLRC2	11.4463	-2.06184	0.647614	-3.18375	0.00145381	0.00519238
			DCT	14.0831	-2.06074	0.610472	-3.37565	0.000736403	0.00286334
			ACTC1	23.7276	-2.05674	0.462321	-4.44873	8.63783e-06	5.31948e-05
			FAM9B	43.6596	-2.04672	0.345236	-5.92846	3.05781e-09	3.56845e-08
			AL355607.2	29.5912	-2.04138	0.416769	-4.89812	9.67603e-07	7.30089e-06
			P2RY6	24.3284	-2.03874	0.475815	-4.28474	1.82957e-05	0.00010538
			AL662797.1	17.1851	-2.01586	0.702434	-2.86982	0.00410708	0.0127873
			AL357060.2	42.8685	-2.01316	0.35396	-5.68753	1.28893e-08	1.36363e-07
			FLJ22447	87.3664	-2.01125	0.245709	-8.1855	2.7117e-16	7.74958e-15
			ADORA2A	49.3679	-2.00032	0.322654	-6.19958	5.66153e-10	7.38227e-09
			ELOVL3	78.8632	-1.99324	0.256402	-7.77388	7.61158e-15	1.83767e-13
			CNIH2	106.095	-1.95237	0.234902	-8.31141	9.4569e-17	2.84821e-15
			MAP7D3	9.81836	-1.92936	0.695412	-2.77442	0.00553009	0.016569
			FAM25A	10.6374	-1.92799	0.662947	-2.90821	0.00363508	0.0115136
			GOLGA8O	13.0983	-1.92677	0.665048	-2.89719	0.00376516	0.0118631
			SLCO4C1	50.5798	-1.92324	0.317583	-6.05587	1.39659e-09	1.72548e-08
			ARHGAP30	21.1133	-1.91395	0.479438	-3.99207	6.54982e-05	0.000333835
			PAQR9	46.0007	-1.90353	0.325581	-5.84658	5.01791e-09	5.66017e-08
			SRRM3	12.7509	-1.88424	0.663472	-2.83997	0.00451177	0.0138388
			IL36A	19.1301	-1.8822	0.506188	-3.71838	0.000200505	0.000912732
			CASC19	79.7523	-1.88161	0.259039	-7.26383	3.76273e-13	7.695e-12
			C20orf141	11.7837	-1.85618	0.643045	-2.88655	0.00389489	0.0122181
			FILIP1	174.868	-1.83473	0.176227	-10.4112	2.20488e-25	1.51131e-23
			GPR4	46.3037	-1.82157	0.340067	-5.3565	8.48474e-08	7.7769e-07
			PITX3	27.4886	-1.80196	0.419161	-4.29897	1.71592e-05	9.94102e-05
			AP1M2	93.0246	-1.79819	0.241229	-7.45426	9.03748e-14	1.95502e-12
			VSTM1	15.8589	-1.78148	0.569427	-3.12855	0.00175671	0.00612763
			ARSI	44.5534	-1.78005	0.331359	-5.37198	7.78762e-08	7.17038e-07
			FAM83A	50.4375	-1.77418	0.32189	-5.51174	3.55294e-08	3.4717e-07
			AC004917.1	9.00861	-1.77009	0.718823	-2.46249	0.0137978	0.0364857
			AGTR1	179.69	-1.76517	0.174336	-10.1251	4.27566e-24	2.62858e-22
			RNF223	27.6901	-1.76342	0.418031	-4.21839	2.46053e-05	0.000137817
			TMC8	56.8375	-1.73901	0.294451	-5.90595	3.5063e-09	4.06004e-08
			ALDH16A1	14.7354	-1.73581	0.561287	-3.09255	0.00198447	0.00680638
			LINC02328	10.3221	-1.73576	0.65702	-2.64187	0.00824494	0.0234428
			AL353898.3	8.83565	-1.73497	0.721407	-2.40498	0.0161735	0.041843
			AC020934.1	13.2699	-1.73455	0.619316	-2.80075	0.00509842	0.0154333
			LINC01322	110.27	-1.73085	0.214576	-8.06638	7.24109e-16	1.96277e-14
			SERPINB2	4376.72	-1.72931	0.082567	-20.9444	2.11131e-97	3.43376e-94
			C7orf61	19.8152	-1.72726	0.486895	-3.5475	0.000388907	0.00163668
			SUN3	42.1548	-1.70983	0.361464	-4.73027	2.24219e-06	1.5669e-05
			GKN2	17.3513	-1.69953	0.541869	-3.13643	0.00171021	0.00598623
			ACHE	12.2579	-1.69766	0.681189	-2.4922	0.0126956	0.0339243
			AC124067.2	14.4292	-1.69497	0.566393	-2.99257	0.00276643	0.00905433
			LINC01271	69.1478	-1.67299	0.286741	-5.83451	5.39503e-09	6.04365e-08
			AL035460.1	14.246	-1.66976	0.607241	-2.74975	0.00596402	0.0176884
			LINC01385	10.6449	-1.66572	0.659956	-2.52399	0.0116031	0.0313564
			LINC00601	19.8406	-1.66045	0.478365	-3.47109	0.000518351	0.0021047
			HTR1D	50.4885	-1.64115	0.317771	-5.16457	2.40987e-07	2.04811e-06
			WNT5B	13.2617	-1.63229	0.599349	-2.72345	0.00646047	0.0189503
			AC093567.1	19.5241	-1.6304	0.485453	-3.35851	0.000783638	0.00302858
			MCAM	1194.9	-1.61813	0.0959643	-16.8618	8.59737e-64	6.15228e-61
			LINC01293	20.0007	-1.60986	0.471284	-3.4159	0.000635706	0.00252056
			SLC17A7	35.0448	-1.60388	0.401596	-3.99376	6.50344e-05	0.000331698
			AC020571.1	94.55	-1.59658	0.251861	-6.33913	2.31066e-10	3.20945e-09
			LRRC15	11.6284	-1.59648	0.65046	-2.45439	0.0141124	0.037221
			AQP3	187.562	-1.5603	0.174109	-8.96166	3.19832e-19	1.22523e-17
			CAMP	16.0683	-1.55224	0.532018	-2.91765	0.00352678	0.0112227
			FOS	63.4132	-1.54681	0.292303	-5.29178	1.21129e-07	1.07811e-06
			GAST	233.893	-1.54324	0.169136	-9.12425	7.22338e-20	3.0193e-18
			UBE2Q2L	55.309	-1.51972	0.288806	-5.26209	1.4243e-07	1.25531e-06
			UBE2F-SCLY	20.9792	-1.51409	0.56784	-2.6664	0.00766675	0.0220299
			ASGR1	140.421	-1.50448	0.189225	-7.95072	1.85428e-15	4.80074e-14
			FAM46B	154.66	-1.50268	0.183317	-8.19718	2.46097e-16	7.0669e-15
			OLFML3	40.3456	-1.49771	0.337537	-4.43718	9.11435e-06	5.58028e-05
			BCL2L15	12.3077	-1.48929	0.62822	-2.37065	0.0177569	0.0452586
			PNMA2	21.3416	-1.48474	0.4548	-3.26459	0.00109622	0.00405858
			CNTN5	41.2088	-1.47742	0.353049	-4.18474	2.8549e-05	0.000157349
			TMEM265	155.853	-1.4761	0.203145	-7.26626	3.69574e-13	7.57352e-12
			ITGB7	16.727	-1.47585	0.522521	-2.82448	0.00473571	0.0144503
			IFNG	270.801	-1.47481	0.186517	-7.90709	2.6347e-15	6.71435e-14
			SLC26A8	65.1381	-1.46073	0.263236	-5.54913	2.87091e-08	2.87091e-07
			AC073264.3	17.229	-1.46037	0.519705	-2.81	0.00495408	0.0150371
			BSPRY	15.2629	-1.4527	0.535795	-2.71131	0.00670182	0.0195524
			HSH2D	334.524	-1.45228	0.13581	-10.6935	1.09186e-26	8.31208e-25
			NEXN-AS1	68.7255	-1.43563	0.263339	-5.45163	4.99109e-08	4.75203e-07
			AC020922.1	18.8734	-1.43172	0.501702	-2.85373	0.0043209	0.0133461
			TRPC3	45.1491	-1.42499	0.32637	-4.36617	1.26446e-05	7.53036e-05
			CHRM3-AS2	26.965	-1.42382	0.435375	-3.27034	0.00107418	0.00398695
			ADAMTS4	13.1269	-1.41932	0.577027	-2.45971	0.0139051	0.0367284
			PSG9	26.2592	-1.41814	0.41773	-3.39486	0.000686629	0.00269322
			LINC00161	89.7939	-1.41346	0.224087	-6.30763	2.83342e-10	3.87241e-09
			COL15A1	134.766	-1.40561	0.18876	-7.44655	9.58149e-14	2.06025e-12
			GABRQ	652.923	-1.40033	0.103355	-13.5487	8.06001e-42	1.60215e-39
			CDKN2D	592.192	-1.4003	0.10897	-12.8503	8.56292e-38	1.40542e-35
			HYAL1	22.1543	-1.38822	0.451346	-3.07574	0.00209978	0.00714844
			DRGX	26.4343	-1.3843	0.423576	-3.26812	0.00108263	0.00401413
			GCKR	113.961	-1.37856	0.206967	-6.66075	2.72427e-11	4.35933e-10
			SH2D3C	22.6501	-1.37689	0.446593	-3.0831	0.00204855	0.00699801
			PCDH7	124.606	-1.37235	0.193166	-7.10453	1.20732e-12	2.29099e-11
			LAT2	273.814	-1.36943	0.145597	-9.40562	5.17248e-21	2.37271e-19
			OR2M4	13.9705	-1.36043	0.563515	-2.41418	0.0157705	0.0410139
			GRAP	22.9923	-1.35394	0.434253	-3.11786	0.00182171	0.00632088
			IDO1	705.555	-1.35183	0.120111	-11.2548	2.19223e-29	2.13668e-27
			ADAMTS6	352.834	-1.35032	0.12864	-10.4969	8.92316e-26	6.38541e-24
			OR14K1	19.2306	-1.33887	0.475604	-2.81509	0.0048764	0.0148355
			PRDM1	480.474	-1.33838	0.120167	-11.1377	8.22471e-29	7.58454e-27
			SLC30A3	67.4837	-1.29119	0.270535	-4.77273	1.81741e-06	1.2933e-05
			HAP1	97.9037	-1.2899	0.220448	-5.85125	4.87898e-09	5.51738e-08
			TMEM200B	224.562	-1.28455	0.151824	-8.46078	2.65591e-17	8.43948e-16
			SLC15A3	220.8	-1.27707	0.159855	-7.98896	1.36077e-15	3.5853e-14
			MDGA1	59.159	-1.26823	0.27905	-4.54481	5.49861e-06	3.50626e-05
			MIR34AHG	24.361	-1.26686	0.469019	-2.70108	0.00691147	0.0200887
			HIF1A-AS2	290.904	-1.26143	0.14615	-8.63103	6.08042e-18	2.04566e-16
			LAMB4	15.6104	-1.26118	0.515853	-2.44484	0.0144915	0.0380863
			KRTAP1-5	20.1965	-1.25767	0.468444	-2.68478	0.00725778	0.0209998
			AC080038.1	26.4478	-1.24898	0.425373	-2.9362	0.00332263	0.0106355
			EFHD1	29.8967	-1.24841	0.403878	-3.09105	0.00199451	0.00683557
			DLX2	206.877	-1.24833	0.161085	-7.74948	9.22722e-15	2.21875e-13
			DDX60L	1758.89	-1.23977	0.104709	-11.8401	2.42083e-32	2.86812e-30
			CLEC19A	22.8656	-1.23675	0.457997	-2.70034	0.00692681	0.02013
			EVI2B	58.8253	-1.23633	0.276032	-4.47892	7.50211e-06	4.67315e-05
			SP6	263.756	-1.23075	0.144771	-8.50137	1.87373e-17	6.08368e-16
			AL365226.2	56.0583	-1.21808	0.281464	-4.32767	1.50698e-05	8.85962e-05
			BATF2	653.966	-1.2094	0.102616	-11.7856	4.62873e-32	5.34245e-30
			AL033397.2	37.1323	-1.2055	0.341187	-3.53326	0.000410472	0.00171237
			AC007099.1	25.3077	-1.20542	0.417978	-2.88394	0.00392734	0.0123048
			FGB	33.723	-1.2015	0.367835	-3.2664	0.00108922	0.00403441
			IL1A	493.234	-1.19971	0.132458	-9.05726	1.33765e-19	5.41414e-18
			CASZ1	20.5676	-1.17916	0.455032	-2.59137	0.00955934	0.0265636
			LINC02274	29.4208	-1.17804	0.387965	-3.03648	0.00239361	0.00799808
			SOX15	22.195	-1.17553	0.459505	-2.55826	0.0105196	0.02886
			AC105999.2	836.991	-1.15742	0.112646	-10.2748	9.15097e-25	5.97945e-23
			PRPH	601.265	-1.15651	0.125606	-9.20746	3.3393e-20	1.43262e-18
			MPZ	81.2129	-1.15334	0.243546	-4.73562	2.18388e-06	1.52914e-05
			ACVR1C	61.3606	-1.15013	0.272468	-4.22115	2.43061e-05	0.000136312
			EVI2A	101.219	-1.14666	0.223422	-5.13226	2.86282e-07	2.39663e-06
			IFI6	14673.3	-1.13408	0.0817458	-13.8732	9.20768e-44	2.11186e-41
			LINC00520	938.829	-1.131	0.103595	-10.9175	9.51114e-28	8.10259e-26
			PTPN22	20.0624	-1.13	0.482332	-2.34279	0.0191404	0.0482828
			AC103740.2	22.2063	-1.12559	0.447153	-2.51723	0.0118282	0.031902
			CHRNA6	35.1907	-1.12456	0.355385	-3.16434	0.00155434	0.00549656
			LINC02243	45.9307	-1.11975	0.315753	-3.54627	0.000390722	0.00164355
			AP005136.2	82.4725	-1.11544	0.244391	-4.56417	5.01471e-06	3.22477e-05
			SPHK1	2090.64	-1.11051	0.0926437	-11.9868	4.16502e-33	5.17446e-31
			AL355388.2	38.8275	-1.08687	0.332978	-3.26409	0.00109816	0.00406416
			TMEM27	407.333	-1.08479	0.157024	-6.90844	4.90014e-12	8.59051e-11
			C8orf44-SGK3	35.0225	-1.08233	0.356694	-3.03434	0.00241065	0.00804899
			NRIR	36.0581	-1.07956	0.354041	-3.04924	0.00229418	0.00771194
			SULT1E1	23.7107	-1.06696	0.427702	-2.49464	0.0126085	0.0337069
			HELZ2	9286.72	-1.06145	0.0799317	-13.2795	3.04458e-40	5.55791e-38
			SNAI1	463.708	-1.0482	0.15833	-6.62034	3.58384e-11	5.6489e-10
			IFITM1	8728.32	-1.04229	0.0758328	-13.7445	5.49202e-43	1.1982e-40
			GIPR	152.352	-1.01687	0.189185	-5.37499	7.65852e-08	7.06242e-07
			C3AR1	50.3497	-1.0152	0.314908	-3.22381	0.00126499	0.00459228
			AC116025.2	35.3929	-1.00851	0.362011	-2.78584	0.00533893	0.0160824
			KCNU1	84.5019	-1.0065	0.238701	-4.21656	2.48059e-05	0.000138898
			LINC01828	29.6381	-1.00224	0.38017	-2.6363	0.00838146	0.0237442
	b) MLN induced targets (red on Volcano plot) that are further up-regulated by shARF (+ve on X-axis of Volcano plot; 98 genes)
				baseMean	log2FoldChange	lfcSE	stat	pvalue	padj
			UGT2A1	107.667	4.61766	0.343394	13.4471	3.20134e-41	6.09276e-39
			ZNF711	104.473	3.73668	0.280934	13.3009	2.2869e-40	4.21781e-38
			LINC02366	30.1905	3.6216	0.501865	7.2163	5.34221e-13	1.06191e-11
			AGT	66.0522	3.24156	0.324057	10.0031	1.47766e-23	8.58288e-22
			LUM	134.96	3.17479	0.242347	13.1002	3.28365e-39	5.70334e-37
			SATB1-AS1	68.9008	3.15223	0.314999	10.0071	1.41844e-23	8.26575e-22
			ANKFN1	295.744	3.12311	0.163216	19.1348	1.29557e-81	1.65556e-78
			AC139713.2	19.1455	3.01382	0.610528	4.93642	7.95681e-07	6.10933e-06
			KRT16	204.513	2.848	0.186336	15.2842	9.74393e-53	3.41802e-50
			ARL14EPL_2	37.6879	2.7557	0.409259	6.7334	1.65746e-11	2.74301e-10
			AL109754.1	36.1991	2.74418	0.40366	6.79823	1.05911e-11	1.78749e-10
			AC012038.2	27.3768	2.52477	0.472353	5.34509	9.03705e-08	8.2444e-07
			LEXM	11.8182	2.49442	0.667161	3.73887	0.000184851	0.000847511
			MYBPC1	23.1411	2.45756	0.477973	5.14162	2.72383e-07	2.28991e-06
			TRIM29	22.9497	2.37045	0.498935	4.75102	2.02392e-06	1.42719e-05
			CYP24A1	41.9892	2.33148	0.387374	6.01868	1.75844e-09	2.14003e-08
			HTRA3	304.969	2.31595	0.150506	15.3878	1.97661e-53	7.0723e-51
			GBP6	26.6698	2.28407	0.454107	5.02982	4.9095e-07	3.9362e-06
			HSD17B13	107.125	2.26355	0.227364	9.95563	2.38304e-23	1.37082e-21
			ADAMTSL1	67.9828	2.24798	0.279112	8.05404	8.01052e-16	2.15825e-14
			TMEM255A	27.8414	2.24162	0.422235	5.30894	1.10263e-07	9.8927e-07
			UNC13C	32.3969	2.18772	0.39971	5.47328	4.41789e-08	4.25841e-07
			BEX2	154.491	2.16278	0.195287	11.0749	1.66149e-28	1.50121e-26
			CYP4F11	2365.09	2.03819	0.086191	23.6473	1.25702e-123	3.74801e-120
			CES1	20.5436	2.02851	0.50444	4.02132	5.78725e-05	0.000298455
			LINC02232	132.461	2.02769	0.198319	10.2244	1.54254e-24	9.8557e-23
			TSPAN2	446.564	2.01454	0.120844	16.6706	2.14581e-62	1.32375e-59
			AC114316.2	99.2087	1.99249	0.233291	8.5408	1.3329e-17	4.39955e-16
			AC010983.1	28.2947	1.94513	0.40912	4.75442	1.9902e-06	1.40508e-05
			KCCAT198	23.4012	1.93299	0.450591	4.2899	1.78754e-05	0.000103225
			TARID	53.8853	1.90678	0.312412	6.10343	1.03815e-09	1.31069e-08
			AGMO	16.665	1.88115	0.579357	3.24697	0.00116642	0.00428045
			LINC00595	21.2236	1.8761	0.489482	3.83283	0.000126679	0.000603539
			SFRP1	25.5957	1.86619	0.422385	4.41823	9.95114e-06	6.03683e-05
			SMR3B	16.4953	1.85979	0.523427	3.5531	0.000380713	0.0016056
			CHGA	11.9586	1.85224	0.62196	2.97806	0.00290078	0.00943887
			AC104248.1	14.4852	1.79403	0.568655	3.15486	0.00160573	0.00565929
			CEACAM3	19.5267	1.79247	0.490633	3.65339	0.000258801	0.00113618
			MASP1	8.58418	1.77211	0.731496	2.42258	0.0154107	0.0401424
			LINC02059	34.3145	1.77133	0.376515	4.70454	2.54445e-06	1.75194e-05
			MMP1	6966.81	1.77073	0.0735092	24.0885	3.29943e-128	1.18054e-124
			TRPC6	9.75447	1.72179	0.678366	2.53814	0.0111443	0.0303364
			GPRC5D-AS1	50.7889	1.7216	0.310314	5.54794	2.89053e-08	2.88832e-07
			AC090358.1	33.9795	1.7119	0.38528	4.44326	8.86061e-06	5.44356e-05
			ERMN	20.3491	1.67222	0.464391	3.6009	0.000317123	0.00136641
			AC126178.1	14.7945	1.65461	0.58718	2.81788	0.00483413	0.0147255
			CYP4F3	1377.8	1.64163	0.0848399	19.3497	2.05042e-83	3.05683e-80
			ACSL5	473.84	1.63295	0.117739	13.8692	9.73078e-44	2.20359e-41
			CRYAB	162.069	1.63254	0.179806	9.07944	1.09134e-19	4.47799e-18
			TREML4	11.9454	1.62979	0.614189	2.65356	0.00796469	0.0227617
			SLC38A4	22.3635	1.61132	0.463876	3.47361	0.000513516	0.00208744
			DCSTAMP	83.5409	1.59859	0.239609	6.67164	2.52954e-11	4.07322e-10
			AC004990.1	560.781	1.57279	0.11191	14.0541	7.26935e-45	1.75741e-42
			LIVAR	129.221	1.55915	0.20511	7.60154	2.92625e-14	6.64348e-13
			HGD	16.6426	1.55905	0.521008	2.99237	0.00276819	0.00905433
			DNASE2B	15.6109	1.51593	0.543001	2.79177	0.00524213	0.0158335
			CLDN2	19.9754	1.51572	0.483292	3.13623	0.00171132	0.00598895
			KRTAP13-2	16.1202	1.50029	0.520169	2.88423	0.00392368	0.0122954
			INHBB	37.117	1.49405	0.364202	4.10227	4.09124e-05	0.000218811
			AC104051.2	38.1168	1.48405	0.340025	4.36453	1.27396e-05	7.5844e-05
			AKR1C2	6585.08	1.47669	0.0691623	21.3511	3.81093e-101	6.81775e-98
			KHDC1L	287.949	1.45793	0.159352	9.14915	5.73854e-20	2.42129e-18
			JPH4	14.1031	1.39231	0.555163	2.50794	0.0121438	0.0326353
			VTCN1	25.6863	1.37858	0.418451	3.29447	0.000986064	0.00370525
			NRCAM	63.9148	1.37161	0.275692	4.97516	6.51932e-07	5.09081e-06
			AC126175.1	19.1198	1.3688	0.492741	2.77793	0.00547063	0.0164211
			S100G	14.2702	1.33312	0.552656	2.41221	0.0158559	0.0411882
			AL033397.1	242.721	1.30333	0.147694	8.82451	1.09942e-18	3.96545e-17
			DUSP13	23.4817	1.29377	0.426038	3.03675	0.00239145	0.00799385
			KCNQ5-IT1	25.6667	1.28977	0.40495	3.18501	0.0014475	0.00517503
			AL359313.1	22.3152	1.28941	0.439095	2.93653	0.00331909	0.010629
			DNAH10	22.824	1.28281	0.459967	2.78892	0.00528835	0.0159569
			AL035681.1	59.3795	1.27803	0.276342	4.6248	3.74964e-06	2.4854e-05
			C1orf105	130.341	1.27623	0.192058	6.645	3.0322e-11	4.81759e-10
			HPD	3838.77	1.24759	0.0839523	14.8607	5.93344e-50	1.79914e-47
			PLET1	198.211	1.24473	0.161574	7.70373	1.32148e-14	3.10253e-13
			MUC13	2034.15	1.24234	0.0832149	14.9292	2.12693e-50	6.79479e-48
			PPBP	33.2338	1.23647	0.390549	3.16597	0.00154565	0.00547061
			KRTAP4-4	28.6686	1.22817	0.406569	3.02082	0.00252092	0.00836409
			AF121898.1	19.9614	1.2196	0.473464	2.57591	0.00999756	0.0276141
			KLHL41	75.2817	1.19842	0.263622	4.54598	5.468e-06	3.49366e-05
			AC104777.3	18.103	1.19262	0.484421	2.46196	0.013818	0.0365254
			CYP19A1	74.2399	1.1848	0.257065	4.60896	4.04685e-06	2.66366e-05
			EGF	371.456	1.18275	0.123391	9.58539	9.21105e-22	4.51468e-20
			CYP3A7	28.4971	1.17387	0.383238	3.06304	0.00219101	0.00741247
			LUCAT1	3375.44	1.17144	0.0784335	14.9354	1.93865e-50	6.30591e-48
			AC091946.1	207.317	1.11412	0.171064	6.51289	7.37199e-11	1.10178e-09
			RDH5	93.1284	1.09874	0.221754	4.95476	7.24193e-07	5.59888e-06
			TMPRSS11F	21.2739	1.08802	0.444797	2.44612	0.0144405	0.0379801
			LINC01914	36.3566	1.08215	0.352428	3.07054	0.0021367	0.00725067
			TVP23A	107.547	1.08076	0.210261	5.14009	2.74601e-07	2.30639e-06
			GCNT3	751.801	1.06506	0.0990487	10.7529	5.74133e-27	4.46576e-25
			AL445483.1	52.9218	1.05825	0.292159	3.62217	0.000292138	0.00126638
			AC093159.1	22.9575	1.05466	0.441295	2.38991	0.0168525	0.0433052
			MMP10	3053.21	1.0534	0.0988896	10.6523	1.70112e-26	1.2787e-24
			LINC00664	49.074	1.0419	0.301149	3.45976	0.000540649	0.00218384
			MAP2	1721.04	1.0135	0.0930762	10.8889	1.30147e-27	1.07793e-25
			MMP3	12688.3	1.00476	0.091252	11.0108	3.38957e-28	3.00195e-26
	c) MLN repressed targets (Blue on Volcano plot) that are induced by shARF (+ve on X-axis of Volcano plot; 44 genes)
				baseMean	log2FoldChange	lfcSE	stat	pvalue	padj
			KCNH5	4.24609	4.55195	1.45365	3.13138	0.00173984	0.00607926
			REG4	22.2234	4.01492	0.638637	6.2867	3.24286e-10	4.38509e-09
			PTN	24.5172	2.80145	0.486219	5.7617	8.32703e-09	9.06147e-08
			B3GNT7	7.61158	2.772	0.852999	3.24971	0.00115523	0.00424637
			CPQ	4.5582	2.59655	1.09357	2.37438	0.0175785	0.0449127
			ZNF467	19.0561	2.38072	0.563578	4.2243	2.39689e-05	0.000134717
			AC093673.2	8.4413	2.25968	0.801207	2.82034	0.0047973	0.0146232
			CCL2	88.6769	2.14514	0.247546	8.66559	4.49166e-18	1.52768e-16
			CDH12	37.0768	2.1115	0.377628	5.59149	2.25131e-08	2.2884e-07
			TCL6	12.8081	2.09469	0.608383	3.44304	0.000575211	0.00230885
			CDH26	10.1201	2.07085	0.695327	2.97825	0.00289903	0.0094349
			BSN	19.2145	2.05616	0.497093	4.13637	3.52842e-05	0.000191341
			MYOC	48.7163	2.03381	0.31911	6.37337	1.84924e-10	2.60906e-09
			PARD3B	11.7976	1.94387	0.634712	3.06261	0.00219419	0.00742183
			DCC	28.7767	1.88025	0.414596	4.53513	5.75671e-06	3.65204e-05
			FBXO25	24.0912	1.86459	0.475574	3.92071	8.82887e-05	0.000437167
			IGF2BP1	10.7716	1.78224	0.679985	2.62099	0.00876744	0.0246852
			UTS2	184.71	1.72244	0.190588	9.03751	1.60278e-19	6.38612e-18
			FAM225B	14.2879	1.68159	0.659053	2.55153	0.0107252	0.0293474
			LRMDA	19.8356	1.62423	0.472732	3.43583	0.00059074	0.00236534
			COL1A2	215.858	1.61475	0.154426	10.4565	1.36814e-25	9.63621e-24
			SLC9A2	10.2507	1.5648	0.663097	2.35984	0.0182828	0.0464254
			AC023024.2	14.1217	1.56404	0.569355	2.74704	0.00601352	0.0178145
			CDRT4	39.4404	1.4262	0.404105	3.52928	0.000416695	0.00173526
			ACSS1	26.1848	1.42016	0.406516	3.4935	0.000476738	0.00195526
			ONECUT3	341.041	1.36798	0.151821	9.01048	2.05159e-19	7.97889e-18
			ZNF469	72.9876	1.33335	0.244833	5.44593	5.15341e-08	4.89615e-07
			CPZ	62.4354	1.32275	0.271413	4.87356	1.09605e-06	8.14974e-06
			TBC1D5	371.804	1.28481	0.136159	9.43615	3.86747e-21	1.79246e-19
			SSTR5-AS1	32.5388	1.26602	0.392472	3.22576	0.00125639	0.00456844
			AL157937.1	15.4256	1.26581	0.542576	2.33296	0.0196504	0.0493455
			CPS1	90.5617	1.21778	0.225034	5.41152	6.24926e-08	5.8595e-07
			P2RX5	148.67	1.20314	0.179698	6.69537	2.15122e-11	3.50824e-10
			ABI3BP	410.508	1.17518	0.124547	9.43565	3.88595e-21	1.79637e-19
			ST6GAL1	576.744	1.17174	0.11556	10.1397	3.6833e-24	2.27222e-22
			CP	65.3536	1.15535	0.278483	4.14872	3.34339e-05	0.000181981
			ANK2	154.795	1.12765	0.176197	6.39992	1.5546e-10	2.20729e-09
			LPP	305.595	1.11002	0.141063	7.86894	3.57654e-15	8.98655e-14
			ASS1	38.013	1.09093	0.331051	3.29534	0.000983029	0.00369773
			BHLHB9	39.162	1.07229	0.340132	3.15257	0.00161841	0.00570061
			NOG	150.863	1.04497	0.186999	5.58808	2.29589e-08	2.32843e-07
			SCFD2	79.494	1.02209	0.252403	4.04945	5.1339e-05	0.000268083
			CDH13	41.1455	1.01952	0.33868	3.01027	0.00261015	0.00861385
			B3GALT1	71.457	1.0007	0.257489	3.88639	0.000101746	0.000495841
	d) MLN repressed targets (Blue on Volcano plot) that are further down-regulated by shARF (-ve on X-axis of Volcano plot: 72 genes)
				baseMean	log2FoldChange	lfcSE	stat	pvalue	padj
			LINC00261	49.0887	-8.06287	1.20555	-6.68814	2.26026e-11	3.67601e-10
			ASB2	16.2001	-7.43026	1.25951	-5.89934	3.64965e-09	4.21512e-08
			IL1B	2992.39	-5.54374	0.103707	-53.4557	0	0
			UGT1A8	4.04861	-5.42985	1.48008	-3.66861	0.000243873	0.00108072
			C3	418.059	-5.29537	0.215564	-24.5651	2.97949e-133	1.33258e-129
			VWA1	3.39116	-5.17494	1.54835	-3.34223	0.000831072	0.00318302
			IGF2	23.6693	-5.07787	0.809243	-6.27484	3.4999e-10	4.71485e-09
			AL844908.1	2.92836	-4.96138	1.61716	-3.06795	0.00215531	0.00730967
			IL37	38.9459	-4.45158	0.542059	-8.21237	2.16871e-16	6.26789e-15
			C15orf48	23.1015	-4.20029	0.675218	-6.22064	4.95131e-10	6.54202e-09
			MAP6	6.17456	-4.09843	1.24374	-3.29523	0.000983402	0.00369835
			SCNN1B	43.5616	-3.81331	0.442958	-8.60874	7.38675e-18	2.46547e-16
			BDKRB2	15.1061	-3.78584	0.744204	-5.0871	3.63587e-07	2.98087e-06
			LCN2	439.229	-3.7632	0.152185	-24.7278	5.37117e-135	3.20301e-131
			APOBEC3G	76.0859	-3.64909	0.328098	-11.1219	9.81303e-29	8.95689e-27
			KRT6B	59.8298	-3.58719	0.362938	-9.88374	4.89704e-23	2.72922e-21
			BDKRB1	28.2538	-3.55799	0.537766	-6.61625	3.68418e-11	5.79684e-10
			SCNN1G	7.97567	-3.42077	0.965699	-3.54227	0.000396695	0.0016632
			BEAN1	19.0504	-3.34906	0.607157	-5.51598	3.46848e-08	3.40379e-07
			SHH	153.294	-3.03365	0.213962	-14.1785	1.24519e-45	3.27594e-43
			ANGPTL2	15.158	-2.983	0.648229	-4.60176	4.18936e-06	2.74735e-05
			EHF	72.2851	-2.9726	0.299415	-9.92802	3.14424e-23	1.79714e-21
			MUC5AC	42.5178	-2.87313	0.404721	-7.09906	1.25612e-12	2.36709e-11
			AC010247.2	7.65348	-2.69882	0.880295	-3.06581	0.00217079	0.0073538
			CSF3	18.7377	-2.66589	0.565187	-4.71683	2.39546e-06	1.65655e-05
			ITGB2	14.3388	-2.59006	0.630379	-4.10873	3.97845e-05	0.000213289
			ANO1	84.8509	-2.54339	0.264574	-9.61313	7.03787e-22	3.46853e-20
			SERPINA1	118.519	-2.5265	0.239855	-10.5334	6.0583e-26	4.40581e-24
			AC010247.1	9.14858	-2.51527	0.778775	-3.22977	0.00123888	0.00451397
			VIPR1	6.83835	-2.51077	0.899463	-2.79141	0.00524789	0.0158482
			SIRPB2	12.0755	-2.44526	0.666509	-3.66876	0.000243729	0.00108036
			SERPINB3	15.3602	-2.44359	0.609998	-4.0059	6.17812e-05	0.000316877
			AC130456.2	8.50604	-2.3917	0.812263	-2.94449	0.00323483	0.0103935
			APLN	53.9869	-2.35042	0.341431	-6.88403	5.81812e-12	1.01647e-10
			TMEM163	19.5856	-2.33846	0.523363	-4.46814	7.89021e-06	4.89445e-05
			CREB3L3	23.3514	-2.31258	0.483686	-4.78117	1.74281e-06	1.24417e-05
			IKBKE	112.985	-2.28551	0.221664	-10.3107	6.3037e-25	4.16137e-23
			CCL20	52.4788	-2.2678	0.325545	-6.96618	3.25667e-12	5.83786e-11
			TH	6.69884	-2.21003	0.871564	-2.53571	0.011222	0.030497
			HPGD	90.6956	-2.2049	0.245192	-8.99255	2.41567e-19	9.31388e-18
			P2RX7	36.305	-2.07099	0.374308	-5.53287	3.15037e-08	3.11899e-07
			KIAA1644	39.7239	-2.02632	0.35218	-5.75365	8.7337e-09	9.45226e-08
			SCUBE3	35.5391	-1.86402	0.366775	-5.08219	3.73114e-07	3.05213e-06
			SNPH	107.246	-1.8342	0.214872	-8.53628	1.38614e-17	4.56685e-16
			SORBS2	9.82746	-1.78328	0.674821	-2.6426	0.00822715	0.0233996
			FCGBP	87.3172	-1.7429	0.236669	-7.36429	1.78093e-13	3.73077e-12
			FAM78A	13.9216	-1.72349	0.594181	-2.90062	0.00372431	0.0117613
			PDGFB	42.9162	-1.67961	0.336427	-4.99251	5.96e-07	4.69711e-06
			PECAM1	19.1667	-1.66488	0.489028	-3.40447	0.000662924	0.00261515
			PCDHGC5	39.7938	-1.59968	0.417428	-3.83224	0.000126984	0.00060483
			SOCS2-AS1	20.8284	-1.55922	0.464955	-3.35349	0.000797986	0.00307605
			BHLHE41	131.743	-1.54017	0.194211	-7.93037	2.18487e-15	5.63219e-14
			AP002761.4	24.6053	-1.48819	0.422111	-3.52559	0.000422545	0.00175717
			ICA1	29.689	-1.43906	0.388411	-3.705	0.000211391	0.000955962
			ADAM12	86.0024	-1.41231	0.236478	-5.97226	2.33994e-09	2.78705e-08
			HSD17B2	76.995	-1.40487	0.245762	-5.71641	1.08799e-08	1.16204e-07
			PALMD	77.2238	-1.31702	0.268546	-4.90427	9.37768e-07	7.11062e-06
			LRG1	25.2895	-1.2958	0.426415	-3.03883	0.00237503	0.00794488
			GPM6B	29.4037	-1.29575	0.383375	-3.37984	0.000725291	0.00282998
			CACNA1S	133.783	-1.24626	0.194	-6.42403	1.32715e-10	1.91165e-09
			LINC00920	77.4313	-1.24507	0.249638	-4.98749	6.11692e-07	4.80596e-06
			COL13A1	687.444	-1.24052	0.0999252	-12.4145	2.1805e-35	3.07158e-33
			SHISA2	87.4661	-1.22457	0.226694	-5.40188	6.59477e-08	6.15765e-07
			DCHS2	33.3731	-1.21592	0.367313	-3.31032	0.000931877	0.00352682
			APOBEC3C	747.859	-1.21349	0.103402	-11.7356	8.36887e-32	9.41629e-30
			MIR31HG	31.4049	-1.19756	0.375647	-3.18798	0.00143269	0.00513026
			BTBD11	162.162	-1.15002	0.19383	-5.93316	2.97168e-09	3.48155e-08
			MSMP	4822.84	-1.14534	0.0835038	-13.716	8.14025e-43	1.71328e-40
			AL365356.5	22.8471	-1.13477	0.460567	-2.46385	0.0137452	0.036376
			VNN3	42.6259	-1.11775	0.319202	-3.50169	0.000462317	0.00190047
			POU3F2	49.8619	-1.06046	0.30782	-3.44506	0.000570935	0.00229271
			VNN1	127.879	-1.04758	0.189725	-5.52155	3.36014e-08	3.30654e-07

## Sheet: F.DEGs_all
log2FoldChange		shARF_vs_Ctrl	MLN_vs_Ctrl	Both_vs_Ctrl	Both_vs_MLN	Both_vs_shARF	MLN_vs_shARF		padj		shARF_vs_Ctrl	MLN_vs_Ctrl	Both_vs_Ctrl	Both_vs_MLN	Both_vs_shARF	MLN_vs_shARF
	MIR1302-2HG	-2.82181	-1.03252	-1.8381	-0.815388	0.9764	1.78561			MIR1302-2HG	NA	NA	NA	NA	NA	NA
	FAM138A	NA	NA	NA	NA	NA	NA			FAM138A	NA	NA	NA	NA	NA	NA
	OR4F5	NA	NA	NA	NA	NA	NA			OR4F5	NA	NA	NA	NA	NA	NA
	AL627309.1	-0.524658	0.209957	0.104514	-0.119297	0.621257	0.723495			AL627309.1	0.646706	0.824999	0.913383	0.912977	0.487285	0.412109
	AL627309.3	0.992749	NA	3.23439	3.25154	2.23432	-1.03392			AL627309.3	NA	NA	NA	NA	0.400159	NA
	AL627309.4	NA	NA	NA	NA	NA	NA			AL627309.4	NA	NA	NA	NA	NA	NA
	AL732372.1	1.88815	1.81814	1.01359	-0.824505	-0.881422	-0.0786944			AL732372.1	NA	NA	NA	NA	NA	NA
	OR4F29	NA	NA	1.01359	1.03308	0.9764	NA			OR4F29	NA	NA	NA	NA	NA	NA
	AC114498.1	-0.930804	-0.99622	-0.909967	NA	NA	NA			AC114498.1	NA	NA	NA	NA	NA	NA
	OR4F16	NA	0.927334	NA	-0.890475	NA	0.889633			OR4F16	NA	NA	NA	NA	NA	NA
	AL669831.5	0.252852	1.17927	1.28023	0.0856691	1.02123	0.919681			AL669831.5	0.308812	2.87291e-11	6.65887e-12	0.702821	3.15145e-09	3.15078e-08
	FAM87B	NA	NA	NA	NA	NA	NA			FAM87B	NA	NA	NA	NA	NA	NA
	LINC00115	0.270961	1.46117	1.29418	-0.182998	1.01732	1.18376			LINC00115	0.864131	0.110616	0.195643	0.865263	0.283605	0.174532
	FAM41C	0.328764	1.50273	1.50443	-0.0131679	1.16978	1.16722			FAM41C	0.499937	4.37593e-07	7.74348e-07	0.973213	9.32917e-05	0.000107744
	AL645608.7	1.19782	0.289588	-0.361699	-0.667264	-1.56595	-0.91453			AL645608.7	0.529355	0.889663	NA	NA	0.37473	0.57989
	AL645608.3	-0.0294665	-1.28549	-1.06732	0.202773	-1.04403	-1.26224			AL645608.3	0.974981	0.0510307	0.105433	0.863181	0.134471	0.0762667
	AL645608.5	0.927161	1.45134	-0.909967	-2.3748	-1.84306	0.516356			AL645608.5	NA	NA	NA	NA	NA	NA
	AL645608.1	0.0354571	-2.47729	-2.39026	NA	-2.43109	-2.52			AL645608.1	NA	NA	NA	NA	NA	NA
	SAMD11	-2.14066	-0.884835	-4.11843	-3.24893	-1.98181	1.24992			SAMD11	0.0211294	0.249563	0.0022728	0.0484446	0.325961	0.254811
	NOC2L	0.108852	-0.0164248	-0.197924	-0.19641	-0.312795	-0.131202			NOC2L	0.223791	0.891491	0.0173523	0.0505014	1.48739e-05	0.169592
	KLHL17	-0.320698	0.565602	0.0828163	-0.497849	0.397358	0.879499			KLHL17	0.052905	2.98777e-05	0.623365	0.000816828	0.0136488	1.19329e-09
	PLEKHN1	-0.814692	-0.131558	-0.985858	-0.869567	-0.177364	0.676409			PLEKHN1	1.08106e-06	0.457685	1.78861e-08	2.73466e-06	0.428786	9.4534e-05
	PERM1	-0.814878	-1.61711	-3.01219	-1.4126	-2.20489	-0.812255			PERM1	0.65975	0.362651	0.144734	NA	NA	0.713314
	AL645608.8	4.24742	4.50579	4.8082	0.287656	0.555796	0.251055			AL645608.8	0.011813	0.00386303	0.00301683	0.810225	0.573896	0.785853
	HES4	0.52754	2.2935	1.4141	-0.895575	0.880218	1.75938			HES4	0.0140686	1.06049e-42	2.11579e-12	1.93724e-06	9.97847e-06	1.49279e-25
	ISG15	0.506875	1.64496	0.661649	-0.998453	0.148351	1.13163			ISG15	3.255e-11	2.56306e-128	1.55295e-15	2.68693e-31	0.12222	1.01898e-47
	AGRN	-1.06234	-0.83395	-1.77046	-0.951854	-0.714261	0.221953			AGRN	1.27745e-50	6.49968e-26	3.72096e-75	3.30477e-20	1.39346e-13	0.00440369
	AL645608.9	-2.48663	0.903094	-0.884541	-1.80251	1.59587	3.38602			AL645608.9	0.0567207	0.205281	0.378849	0.0288753	0.296303	0.00106915
	RNF223	1.03583	5.01026	3.26194	-1.76342	2.22256	3.97062			RNF223	0.618056	2.5835e-09	0.00222879	0.000137817	0.0168219	1.88782e-09
	C1orf159	0.275136	0.573659	0.586666	-0.001991	0.305341	0.292212			C1orf159	0.0891159	2.11979e-05	3.17738e-05	0.991616	0.0350419	0.0389555
	LINC01342	NA	NA	NA	NA	NA	NA			LINC01342	NA	NA	NA	NA	NA	NA
	AL390719.2	NA	NA	NA	NA	NA	NA			AL390719.2	NA	NA	NA	NA	NA	NA
	TTLL10	NA	NA	NA	NA	NA	NA			TTLL10	NA	NA	NA	NA	NA	NA
	TNFRSF18	2.17636	0.370869	-2.12517	-2.51006	-4.30536	-1.80829			TNFRSF18	0.0200545	0.80615	0.3017	NA	0.000880833	0.0239628
	TNFRSF4	-0.930804	1.44647	2.27492	0.810248	3.1993	2.37052			TNFRSF4	NA	NA	NA	NA	NA	NA
	SDF4	0.166888	-0.255519	-0.196623	0.0437502	-0.369562	-0.4286			SDF4	0.0197949	0.00377018	0.0143295	0.724791	6.38287e-08	2.84142e-08
	B3GALT6	-0.0926688	-1.16216	-1.26093	-0.113571	-1.17431	-1.07571			B3GALT6	0.347759	9.1774e-34	9.54932e-43	0.427369	3.60112e-40	1.07846e-30
	C1QTNF12	-1.14215	0.552309	0.788463	0.220444	1.92334	1.68595			C1QTNF12	0.36657	0.542992	0.351426	0.837928	0.0468375	0.103212
	AL162741.1	-0.235216	0.839636	1.16959	0.315443	1.39747	1.07004			AL162741.1	0.892001	0.417781	0.218321	0.777868	0.171151	0.342771
	UBE2J2	0.241482	0.57317	0.661299	0.0731835	0.413644	0.325293			UBE2J2	0.00756836	1.84059e-11	1.45072e-15	0.502385	3.51324e-07	0.000131025
	LINC01786	-0.461382	-0.712627	-0.829199	-0.134981	-0.373036	-0.2579			LINC01786	0.687588	0.525575	0.408912	0.937719	0.745012	0.841305
	SCNN1D	-0.108363	0.0319146	-0.095247	-0.142552	0.00684426	0.133279			SCNN1D	0.799406	0.928189	0.789152	0.732621	0.990661	0.71297
	ACAP3	0.423805	-0.416437	-1.17304	-0.771781	-1.60311	-0.846774			ACAP3	0.000794179	0.00128954	1.04939e-14	2.60323e-06	1.88409e-28	1.53402e-11
	PUSL1	0.302331	-0.140711	-0.082229	0.0433733	-0.390689	-0.449349			PUSL1	0.0143342	0.367437	0.572966	0.837928	0.0010595	0.000725874
	INTS11	0.163089	0.382396	0.415268	0.0177037	0.245982	0.212915			INTS11	0.0878227	2.30173e-06	1.23481e-05	0.909641	0.017674	0.0246344
	CPTP	0.410354	0.21504	0.268141	0.0380757	-0.148324	-0.201608			CPTP	4.91478e-05	0.0693029	0.0176931	0.793222	0.118615	0.0328297
	TAS1R3	0.445083	-2.4074	-3.78037	-1.38782	-4.23175	-2.85915			TAS1R3	0.434446	0.000727299	8.53452e-05	0.425921	3.52407e-06	2.22514e-05
	DVL1	0.467956	0.0367043	0.0214588	-0.030505	-0.452642	-0.437351			DVL1	2.40818e-06	0.781033	0.864454	0.83158	3.21119e-07	5.10894e-06
	MXRA8	0.278915	-1.44574	-1.60656	-0.175465	-1.89132	-1.7307			MXRA8	0.535931	0.00201499	0.00118144	0.850919	2.82891e-05	7.08456e-05
	AURKAIP1	0.284407	0.576866	0.63356	0.0413882	0.343004	0.286112			AURKAIP1	0.000369215	9.27978e-12	4.19767e-12	0.786906	0.000425786	0.00234996
	CCNL2	-0.293445	0.205761	0.155736	-0.0649391	0.442603	0.491379			CCNL2	0.00789403	0.445182	0.132028	0.855404	0.000107428	0.0854519
	MRPL20	0.671223	0.0909701	-0.0169699	-0.123034	-0.694736	-0.587291			MRPL20	3.70513e-14	0.420959	0.89943	0.336963	2.50908e-14	1.53611e-12
	AL391244.3	0.203121	0.666445	0.0704709	-0.611059	-0.138886	0.45618			AL391244.3	0.598686	0.0169983	0.84484	0.0420265	0.691467	0.121822
	ANKRD65	1.92681	1.85986	-0.909967	-2.78141	-2.84314	-0.0718816			ANKRD65	NA	NA	NA	NA	NA	0.975706
	TMEM88B	NA	0.927334	NA	-0.890475	NA	0.889633			TMEM88B	NA	NA	NA	NA	NA	NA
	LINC01770	-0.930804	-0.99622	-0.909967	NA	NA	NA			LINC01770	NA	NA	NA	NA	NA	NA
	VWA1	0.0827942	-2.03498	-7.19664	-5.17494	-7.28558	-2.12272			VWA1	0.89322	0.000582917	6.59802e-08	0.00318302	2.90947e-08	0.0001856
	ATAD3C	-0.00784559	0.0821243	-1.11631	-1.21371	-1.11431	0.083988			ATAD3C	0.989875	0.880699	0.0478286	0.0306555	0.0398806	0.87244
	ATAD3B	0.946878	0.479662	0.515858	0.0211386	-0.437359	-0.473846			ATAD3B	5.55244e-17	2.30823e-06	1.45921e-05	0.910688	0.000746214	8.39374e-05
	ATAD3A	0.494637	-0.274557	-0.260752	-0.0014054	-0.761629	-0.775547			ATAD3A	6.49109e-07	0.0118483	0.0173423	0.993263	9.59029e-13	1.53611e-12
	TMEM240	0.198267	-0.450076	0.51056	0.945395	0.304479	-0.65656			TMEM240	0.914055	0.784571	0.717188	0.57137	0.829664	0.672359
	SSU72	0.204053	-0.619107	-0.468415	0.135838	-0.678519	-0.82966			SSU72	0.00182159	1.36703e-16	1.11294e-09	0.187337	1.00763e-21	3.88744e-33
	AL645728.1	1.31251	0.483698	0.137498	-0.359742	-1.18016	-0.833315			AL645728.1	0.113335	0.642697	0.910247	0.781366	0.14353	0.271005
	FNDC10	-0.476805	-5.74236	-7.55147	-1.81987	-7.08078	-5.27207			FNDC10	0.129446	9.9708e-13	2.05239e-09	NA	3.0079e-08	2.4109e-10
	MIB2	0.375697	0.105756	0.368483	0.247509	-0.0134912	-0.276365			MIB2	0.00532652	0.467563	0.0100125	0.103158	0.93414	0.0321389
	MMP23B	0.614949	-1.36103	-1.6847	-0.336989	-2.30454	-1.97985			MMP23B	0.652771	0.401476	0.324667	NA	0.118164	0.155382
	CDK11B	0.388046	0.855561	0.852818	-0.0177837	0.458565	0.46091			CDK11B	1.58877e-05	1.24865e-22	2.25452e-22	0.893004	1.70404e-08	1.55452e-08
	SLC35E2B	-0.108262	-0.595747	-0.896665	-0.315828	-0.794523	-0.493998			SLC35E2B	0.164658	5.73844e-14	1.46758e-31	0.00026751	3.31544e-32	1.0579e-12
	CDK11A	-0.0943342	0.670108	0.291261	-0.394158	0.379319	0.757502			CDK11A	0.582515	2.31219e-08	0.040779	0.00668968	0.00928046	2.50167e-09
	SLC35E2	-0.407295	-0.200013	-0.711358	-0.526201	-0.310325	0.200682			SLC35E2	0.0167413	0.24417	4.26452e-05	0.006339	0.111893	0.275908
	NADK	0.385171	0.22674	0.313179	0.0715914	-0.0780687	-0.164739			NADK	1.0867e-07	0.00990774	7.99319e-05	0.510716	0.32638	0.0434346
	GNB1	-0.322023	-1.09205	-0.835074	0.242285	-0.519133	-0.776093			GNB1	4.6838e-09	5.18606e-38	3.68716e-41	0.0106161	1.62821e-21	4.19808e-22
	CALML6	-0.978616	1.66827	1.21726	-0.464557	2.18623	2.63568			CALML6	NA	0.258672	0.464077	0.779571	0.269987	0.142348
	TMEM52	0.411563	0.734016	-0.803506	-1.55305	-1.22134	0.315657			TMEM52	0.244374	0.0151234	0.0416401	6.44857e-06	0.000426089	0.300518
	CFAP74	2.49341	-0.923853	-0.838646	0.0713091	-3.34237	-3.43078			CFAP74	0.214089	NA	NA	NA	0.0891891	0.0817425
	GABRD	1.89926	NA	1.01359	1.03308	-0.889486	-1.9396			GABRD	NA	NA	NA	NA	NA	NA
	PRKCZ	-0.0284226	-0.876242	-0.971617	-0.110457	-0.949408	-0.854358			PRKCZ	0.837898	2.1124e-15	3.41343e-18	0.528323	8.67568e-19	2.47111e-15
	FAAP20	0.127178	0.747587	0.841508	0.0788289	0.708377	0.614292			FAAP20	0.319404	1.94169e-14	5.70379e-15	0.602443	2.49769e-10	5.94986e-09
	AL590822.1	NA	NA	NA	NA	NA	NA			AL590822.1	NA	NA	NA	NA	NA	NA
	SKI	0.314051	-0.913665	-0.749441	0.149478	-1.06969	-1.234			SKI	9.60094e-05	1.47573e-20	4.44926e-18	0.246637	1.52209e-39	3.64025e-39
	MORN1	-0.1636	-0.540399	-0.288757	0.237098	-0.131333	-0.383381			MORN1	0.421792	0.00276902	0.108568	0.309596	0.515195	0.0518597
	RER1	0.101745	0.42655	0.655015	0.213776	0.547189	0.318141			RER1	0.149786	2.37197e-08	1.65003e-21	0.0119991	6.97411e-19	4.55391e-06
	PEX10	-0.0370289	-1.26838	-0.973441	0.279988	-0.942617	-1.23756			PEX10	0.76484	1.72018e-32	4.21667e-24	0.0369996	1.0157e-24	2.21549e-32
	PLCH2	1.19589	-1.97046	-2.46832	-0.5128	-3.6709	-3.17402			PLCH2	0.013289	0.0108145	0.00481916	0.760313	9.81507e-08	1.73103e-07
	PANK4	0.313472	0.417684	0.921512	0.489005	0.601849	0.0975321			PANK4	0.011718	0.000654565	2.20087e-16	5.44755e-05	3.99937e-08	0.478966
	HES5	NA	1.82575	1.01359	-0.824687	0.9764	1.78775			HES5	NA	NA	NA	NA	NA	NA
	AL139246.5	-0.0221857	-1.034	-0.50581	0.512573	-0.489067	-1.01785			AL139246.5	0.98719	0.237952	0.570963	0.684182	0.589545	0.253461
	TNFRSF14	1.16488	-0.999875	-0.498484	0.486168	-1.66964	-2.17154			TNFRSF14	9.51296e-07	0.00445242	0.163985	0.296351	5.66125e-11	3.65594e-16
	AL139246.3	NA	NA	2.48768	2.5079	2.44724	NA			AL139246.3	NA	NA	NA	NA	NA	NA
	FAM213B	0.379389	-0.915511	-1.23891	-0.338285	-1.62441	-1.30056			FAM213B	2.49324e-05	6.23618e-13	3.76556e-31	0.0355609	9.2129e-61	6.92599e-27
	MMEL1	3.73084	2.17845	-0.909967	-3.10819	-4.64735	-1.55705			MMEL1	0.0475245	NA	NA	NA	0.0109455	0.318332
	TTC34	-0.221409	-1.08805	-0.342632	0.731666	-0.126423	-0.875017			TTC34	0.84049	0.311095	0.714892	0.60934	0.901078	0.454022
	AL592464.2	NA	NA	NA	NA	NA	NA			AL592464.2	NA	NA	NA	NA	NA	NA
	AL592464.1	NA	NA	NA	NA	NA	NA			AL592464.1	NA	NA	NA	NA	NA	NA
	AL589702.1	NA	NA	NA	NA	NA	NA			AL589702.1	NA	NA	NA	NA	NA	NA
	ACTRT2	NA	NA	NA	NA	NA	NA			ACTRT2	NA	NA	NA	NA	NA	NA
	PRDM16	0.992749	2.40293	4.71571	2.29469	3.71659	1.40605			PRDM16	NA	NA	0.00945957	0.165474	0.0370493	NA
	AL590438.1	NA	NA	NA	NA	NA	NA			AL590438.1	NA	NA	NA	NA	NA	NA
	ARHGEF16	-1.55327	-0.395929	-3.01385	-2.63332	-1.46629	1.15075			ARHGEF16	0.413073	0.795517	0.141645	NA	NA	0.541173
	AL512413.1	NA	NA	NA	NA	NA	NA			AL512413.1	NA	NA	NA	NA	NA	NA
	MEGF6	-0.556584	-1.51519	-1.42966	0.0713091	-0.881422	-0.9709			MEGF6	NA	NA	NA	NA	NA	NA
	TPRG1L	-0.569088	-0.670998	-0.695406	-0.0391828	-0.132566	-0.10829			TPRG1L	4.7415e-17	1.21803e-15	2.5684e-20	0.775567	0.12194	0.27223
	WRAP73	0.0658489	-0.314572	0.177729	0.477191	0.105753	-0.387054			WRAP73	0.585384	0.00324709	0.0932232	2.92014e-05	0.326151	0.000162827
	TP73	NA	0.927334	NA	-0.890475	NA	0.889633			TP73	NA	NA	NA	NA	NA	NA
	CCDC27	-0.930804	-0.99622	-0.909967	NA	NA	NA			CCDC27	NA	NA	NA	NA	NA	NA
	SMIM1	1.03115	1.09985	0.816491	-0.297144	-0.219239	0.0632805			SMIM1	0.381544	0.293079	0.48717	0.817673	0.84321	0.953576
	LRRC47	0.177822	-0.547876	-0.321715	0.211251	-0.505643	-0.732112			LRRC47	0.0270777	2.97586e-10	0.000112468	0.0368883	2.65629e-11	2.61223e-19
	CEP104	0.0130748	-0.866735	-0.693021	0.158744	-0.712253	-0.886383			CEP104	0.910555	2.83196e-22	2.45954e-14	0.2048	1.29677e-16	3.57997e-25
	DFFB	0.209627	-1.59404	-1.52664	0.0524912	-1.74271	-1.81027			DFFB	0.105933	6.48542e-26	5.54424e-24	0.865263	1.99609e-35	3.52679e-36
	C1orf174	0.482421	-0.00981995	0.313519	0.308501	-0.175015	-0.499065			C1orf174	4.07711e-07	0.947333	0.0028227	0.0117702	0.0782856	2.07791e-06
	LINC01134	0.542612	-3.73814	-0.434948	3.28876	-0.98409	-4.28658			LINC01134	0.6569	0.0358583	0.727427	NA	0.370585	0.00998917
	LINC01346	NA	NA	NA	NA	NA	NA			LINC01346	NA	NA	NA	NA	NA	NA
	LINC01345	NA	NA	NA	NA	NA	NA			LINC01345	NA	NA	NA	NA	NA	NA
	AL805961.1	0.992749	NA	1.91279	1.93193	0.914807	-1.03392			AL805961.1	NA	NA	NA	NA	NA	NA
	AL805961.2	0.936396	1.44647	1.53635	0.0733812	0.596985	0.505821			AL805961.2	NA	NA	NA	NA	NA	NA
	LINC01777	NA	NA	NA	NA	NA	NA			LINC01777	NA	NA	NA	NA	NA	NA
	AL355602.1	NA	NA	NA	NA	NA	NA			AL355602.1	NA	NA	NA	NA	NA	NA
	Z98747.1	NA	NA	NA	NA	NA	NA			Z98747.1	NA	NA	NA	NA	NA	NA
	LINC01646	NA	NA	NA	NA	NA	NA			LINC01646	NA	NA	NA	NA	NA	NA
	AJAP1	NA	NA	NA	NA	NA	NA			AJAP1	NA	NA	NA	NA	NA	NA
	BX005132.2	NA	NA	NA	NA	NA	NA			BX005132.2	NA	NA	NA	NA	NA	NA
	BX005132.1	NA	NA	NA	NA	NA	NA			BX005132.1	NA	NA	NA	NA	NA	NA
	AL691497.1	NA	NA	NA	NA	NA	NA			AL691497.1	NA	NA	NA	NA	NA	NA
	AL139823.1	NA	NA	NA	NA	NA	NA			AL139823.1	NA	NA	NA	NA	NA	NA
	Z98259.3	NA	NA	NA	NA	NA	NA			Z98259.3	NA	NA	NA	NA	NA	NA
	Z98259.2	NA	NA	NA	NA	NA	NA			Z98259.2	NA	NA	NA	NA	NA	NA
	Z98259.1	NA	NA	NA	NA	NA	NA			Z98259.1	NA	NA	NA	NA	NA	NA
	AL365255.1	NA	NA	NA	NA	NA	NA			AL365255.1	NA	NA	NA	NA	NA	NA
	NPHP4	0.0871049	-0.760656	-0.33643	0.409002	-0.42963	-0.854203			NPHP4	0.657513	7.89313e-06	0.0523768	0.0322964	0.00412925	1.57505e-08
	KCNAB2	-0.519524	-0.801504	-1.17095	-0.384446	-0.657505	-0.288258			KCNAB2	1.16346e-05	4.72293e-12	8.6869e-24	0.00633158	3.47825e-07	0.0343634
	CHD5	2.43839	0.263306	1.39581	1.1164	-1.04886	-2.18084			CHD5	8.66301e-08	0.746496	0.0178364	0.0704969	0.00633331	5.99227e-07
	RPL22	0.460111	-0.339451	-0.0552545	0.268898	-0.521673	-0.806789			RPL22	1.70185e-15	0.000129449	0.420226	0.00452758	2.92827e-21	3.39752e-23
	RNF207	0.116036	-0.874548	-0.605589	0.253836	-0.727922	-0.997625			RNF207	0.500307	7.3544e-08	0.000761517	0.32097	3.02958e-05	7.4721e-10
	ICMT	0.488467	0.349084	0.610602	0.246866	0.116051	-0.145623			ICMT	2.15556e-15	2.56924e-05	1.34006e-17	0.00763617	0.111257	0.0791563
	LINC00337	-0.0133206	1.53424	0.29187	-1.25681	0.299399	1.54051			LINC00337	0.989622	0.00161477	0.685463	0.0127315	0.694453	0.00284071
	HES3	NA	NA	NA	NA	NA	NA			HES3	NA	NA	NA	NA	NA	NA
	GPR153	0.719135	-0.156054	-0.346742	-0.205713	-1.07186	-0.881189			GPR153	3.01753e-13	0.223186	0.0024952	0.0685778	7.20266e-39	6.1545e-24
	ACOT7	-0.268207	-0.848114	-0.974776	-0.141654	-0.7128	-0.585882			ACOT7	9.60094e-05	1.95549e-17	4.99264e-45	0.283667	1.43881e-22	1.52313e-08
	HES2	-1.41531	0.78015	-1.75362	-2.54922	-0.343979	2.18894			HES2	3.49763e-13	2.92274e-07	2.21435e-16	1.56064e-41	0.244266	6.67941e-37
	ESPN	0.205827	-1.41519	-3.32813	-1.92804	-3.5402	-1.62698			ESPN	0.451274	1.96479e-07	3.73563e-19	0.000115499	3.26192e-22	2.984e-09
	TNFRSF25	-1.8156	-0.179718	-0.510425	-0.345937	1.29903	1.62857			TNFRSF25	5.32795e-34	0.239855	0.000471682	0.0591775	9.0798e-13	9.64934e-21
	PLEKHG5	-1.52817	-0.315338	-0.890549	-0.590521	0.631438	1.20628			PLEKHG5	5.68827e-59	0.00155655	1.09335e-18	8.2122e-09	1.69974e-09	3.00959e-38
	NOL9	0.249769	0.69073	0.520343	-0.185209	0.264473	0.434669			NOL9	0.023106	2.21121e-10	7.21951e-07	0.120735	0.006367	1.58677e-05
	TAS1R1	1.92473	2.44402	0.0518169	-2.408	-1.87931	0.513791			TAS1R1	NA	NA	NA	NA	NA	0.792542
	ZBTB48	0.0341452	0.677227	0.291948	-0.400636	0.251499	0.635948			ZBTB48	0.870064	9.81511e-08	0.0464394	0.00543107	0.101277	2.10486e-06
	KLHL21	0.0127861	0.802704	0.443593	-0.373988	0.424813	0.783848			KLHL21	0.917112	6.10264e-21	5.98194e-08	2.42461e-05	1.06956e-07	9.94596e-21
	PHF13	0.149112	0.788296	0.556539	-0.246572	0.401337	0.632638			PHF13	0.158242	2.83845e-18	1.60489e-09	0.0151057	9.09584e-06	1.768e-12
	THAP3	0.0936506	0.280441	0.338239	0.0428283	0.238241	0.179942			THAP3	0.625296	0.0652299	0.0222236	0.830088	0.0900089	0.222895
	DNAJC11	0.363674	-0.818791	-0.595356	0.208665	-0.965215	-1.1889			DNAJC11	7.17242e-09	3.1646e-23	4.4672e-16	0.0361224	4.52094e-49	8.12329e-55
	LINC01672	NA	NA	NA	NA	NA	NA			LINC01672	NA	NA	NA	NA	NA	NA
	AL591163.1	-0.930804	-0.99622	-0.909967	NA	NA	NA			AL591163.1	NA	NA	NA	NA	NA	NA
	CAMTA1	-0.132198	-0.0563851	0.0102227	0.0515067	0.136226	0.0691834			CAMTA1	0.3906	0.711153	0.956257	0.810903	0.39701	0.639938
	AL359881.3	NA	NA	NA	NA	NA	NA			AL359881.3	NA	NA	NA	NA	NA	NA
	AL359881.2	NA	0.927334	NA	-0.890475	NA	0.889633			AL359881.2	NA	NA	NA	NA	NA	NA
	AL359881.1	NA	NA	NA	NA	NA	NA			AL359881.1	NA	NA	NA	NA	NA	NA
	VAMP3	-0.445851	-0.102952	-0.333357	-0.245246	0.106258	0.336092			VAMP3	2.23956e-12	0.173459	6.75565e-06	0.00442212	0.184234	1.14944e-06
	PER3	0.128829	-1.4352	-1.6891	-0.268779	-1.82393	-1.57079			PER3	0.55933	1.22423e-11	1.99572e-14	0.429829	7.62485e-21	5.47859e-17
	UTS2	2.18628	-2.33719	-0.599131	1.72244	-2.79162	-4.53053			UTS2	1.794e-122	1.13227e-38	2.22384e-05	6.38612e-18	2.70015e-176	9.26954e-251
	TNFRSF9	-2.87186	1.67379	0.376642	-1.3121	3.24219	4.53902			TNFRSF9	4.9107e-12	6.66676e-19	0.155459	2.69749e-12	1.19247e-16	6.5762e-42
	PARK7	0.179562	-0.218357	-0.348522	-0.144984	-0.534245	-0.404942			PARK7	0.0185759	0.0107408	2.16928e-05	0.113651	2.79181e-16	1.64085e-10
	AL034417.3	NA	NA	NA	NA	NA	NA			AL034417.3	NA	NA	NA	NA	NA	NA
	ERRFI1	-0.508213	0.497909	0.111836	-0.400865	0.613802	0.999354			ERRFI1	1.55305e-19	1.5732e-14	0.104629	7.33698e-09	5.42305e-27	2.98363e-66
	AL034417.2	-1.58374	-1.85416	-2.29726	-0.456568	-0.71694	-0.277051			AL034417.2	0.0499306	0.0161304	0.0115882	0.793353	0.602613	0.820808
	LINC01714	-3.6324	1.62062	2.0532	0.417788	5.67886	5.24479			LINC01714	NA	0.151125	0.0460493	0.678832	0.000179569	0.00125054
	AL358876.2	NA	NA	NA	NA	NA	NA			AL358876.2	NA	NA	NA	NA	NA	NA
	SLC45A1	-1.47514	-1.25741	-3.30932	-2.06685	-1.83972	0.21154			SLC45A1	4.14411e-10	5.76737e-08	4.21181e-24	2.92621e-07	5.8783e-06	0.519723
	RERE	-0.0075133	0.541627	0.288608	-0.267695	0.289994	0.542901			RERE	0.950541	2.92928e-08	0.000872443	0.00818983	0.000165821	2.0934e-09
	AL357552.2	NA	NA	NA	NA	NA	NA			AL357552.2	NA	NA	NA	NA	NA	NA
	ENO1	0.0989978	-0.588564	-0.884161	-0.310615	-0.989263	-0.693823			ENO1	0.0602041	3.18672e-14	1.45001e-51	0.00041775	8.09313e-74	1.08726e-20
	CA6	-0.111013	1.57588	1.54439	-0.046703	1.65122	1.68146			CA6	0.930443	0.0176691	0.0245082	0.954368	0.0125381	0.00976812
	SLC2A7	1.02754	2.42672	-0.847558	-3.28669	-1.88135	1.3882			SLC2A7	NA	0.174448	NA	NA	NA	0.37329
	SLC2A5	-1.29087	-0.358598	-3.16514	-2.81987	-1.87931	0.929468			SLC2A5	0.466144	0.810792	0.112323	NA	NA	0.602569
	GPR157	-0.400421	0.39027	-0.339115	-0.744484	0.0550645	0.783753			GPR157	0.00638173	0.00337382	0.0232188	2.26542e-07	0.766123	6.89947e-09
	MIR34AHG	-0.250505	2.60892	1.35832	-1.26686	1.60146	2.85051			MIR34AHG	0.858876	1.77231e-05	0.0718233	0.0200887	0.0404802	9.39683e-06
	LINC01759	0.917898	-0.99622	0.0518168	1.03308	-0.873043	-1.91696			LINC01759	NA	NA	NA	NA	NA	NA
	Z98044.1	NA	NA	NA	NA	NA	NA			Z98044.1	NA	NA	NA	NA	NA	NA
	H6PD	-0.870258	-1.75451	-1.89297	-0.15347	-1.02878	-0.890546			H6PD	4.2256e-17	4.2162e-50	1.87025e-60	0.329091	2.06145e-22	9.77629e-17
	SPSB1	-1.63958	0.692579	0.203365	-0.503997	1.83691	2.32616			SPSB1	3.00091e-76	3.2724e-13	0.0167467	5.05839e-07	3.56863e-91	1.8227e-111
	BX323043.1	NA	1.82575	NA	-1.78649	NA	1.78775			BX323043.1	NA	NA	NA	NA	NA	NA
	AL928921.2	-0.633634	-2.6961	-3.19509	-0.514926	-2.56868	-2.06954			AL928921.2	0.615587	0.0439878	0.0365845	NA	0.146976	0.194085
	AL928921.1	2.8785	0.927334	NA	-0.890475	-2.83375	-1.95575			AL928921.1	NA	NA	NA	NA	NA	0.53791
	SLC25A33	0.389116	0.826521	0.855406	0.0140013	0.460117	0.430516			SLC25A33	0.000273863	1.52692e-16	3.8242e-18	0.926518	1.14708e-06	1.18595e-05
	TMEM201	0.109217	0.540056	0.357348	-0.197466	0.242057	0.425257			TMEM201	0.449844	0.000346441	0.00426154	0.238552	0.0267548	0.00238502
	PIK3CD	-2.9151	0.273087	-1.9671	-2.25547	0.941802	3.18162			PIK3CD	1.40785e-63	0.0313978	1.35685e-36	4.09717e-52	0.000146947	8.5377e-80
	CLSTN1	-0.0698812	-1.35356	-1.47886	-0.140343	-1.41504	-1.28973			CLSTN1	0.370215	8.13958e-55	1.9501e-97	0.210622	3.65349e-108	5.22546e-56
	CTNNBIP1	-0.848864	-1.24768	-1.87084	-0.637885	-1.02792	-0.405378			CTNNBIP1	4.86763e-19	8.89003e-34	6.29214e-57	2.46194e-05	6.13381e-15	0.000768562
	LZIC	-0.0453168	-0.300736	-0.0243407	0.261416	0.0146796	-0.262483			LZIC	0.765511	0.0155286	0.860638	0.050297	0.910571	0.0280527
	NMNAT1	-0.506901	-1.051	-1.06972	-0.0338846	-0.569031	-0.551078			NMNAT1	1.53491e-06	2.44181e-18	1.07186e-20	0.880309	4.39861e-06	3.01892e-05
	RBP7	-0.696883	2.31006	-0.176678	-2.50067	0.514818	2.9999			RBP7	0.357592	7.51183e-11	0.810396	1.10931e-10	0.49748	2.94177e-14
	UBE4B	-0.229797	-0.719478	-0.844701	-0.13998	-0.620981	-0.496256			UBE4B	0.00212447	6.04569e-19	2.14208e-24	0.215483	1.75534e-14	5.3742e-10
	KIF1B	-0.366729	-0.184726	-0.187738	-0.0176954	0.172683	0.175329			KIF1B	1.89918e-06	0.0462326	0.0321753	0.902118	0.0382939	0.0484551
	AL139424.3	-0.86629	-0.933469	-0.846738	0.0713091	0.0146161	-0.072151			AL139424.3	NA	NA	NA	NA	NA	NA
	AL139424.2	-0.521312	-2.16864	-2.40559	-0.250142	-1.89146	-1.6539			AL139424.2	0.658119	0.0704011	0.0519966	NA	0.174968	0.234847
	PGD	-0.125108	0.820005	0.853826	0.0190013	0.972769	0.938955			PGD	0.0428823	5.29135e-22	2.91518e-46	0.889445	2.57558e-68	5.02703e-30
	CENPS-CORT	0.579071	0.500856	0.477284	-0.0384685	-0.106843	-0.083645			CENPS-CORT	0.172033	0.194206	0.223992	0.941696	0.799806	0.845299
	CENPS	-0.0667044	0.324074	0.00258977	-0.336462	0.0628202	0.383589			CENPS	0.726715	0.0262561	0.986853	0.0187711	0.681252	0.00253321
	CORT	-0.164756	-0.446593	-0.631242	-0.196634	-0.474226	-0.292932			CORT	0.914606	0.765221	0.644466	0.918453	0.711271	0.830906
	DFFA	-0.0891415	-0.105475	0.0833586	0.174057	0.166355	-0.0228757			DFFA	0.193651	0.188404	0.235759	0.0456177	0.0114842	0.80131
	PEX14	-0.165294	-0.582329	-0.654272	-0.0868657	-0.495164	-0.423536			PEX14	0.134774	1.87708e-07	5.47872e-10	0.609105	4.01357e-06	0.000297229
	CASZ1	-1.63577	2.17627	1.01217	-1.17916	2.64119	3.80339			CASZ1	0.201701	0.000155644	0.193852	0.0265636	0.00502804	9.45027e-07
	C1orf127	NA	NA	NA	NA	NA	NA			C1orf127	NA	NA	NA	NA	NA	NA
	TARDBP	0.163901	-0.279708	-0.203623	0.0614377	-0.373698	-0.450182			TARDBP	0.00531107	0.000228688	0.00207966	0.566123	6.81257e-10	3.35747e-10
	AL109811.4	1.21866	-0.0269287	-0.236652	-0.222384	-1.46446	-1.25548			AL109811.4	0.290191	0.987999	0.894363	0.913784	0.200983	0.214902
	MASP2	-0.930804	0.864139	-0.909967	-1.79138	NA	1.78553			MASP2	NA	NA	NA	NA	NA	NA
	SRM	0.370947	-1.16724	-0.774275	0.377891	-1.15136	-1.54425			SRM	6.8165e-09	1.15755e-33	4.4224e-20	0.00162032	6.96152e-48	3.62469e-62
	EXOSC10	-0.00366074	-0.218108	-0.253451	-0.0501873	-0.25611	-0.221067			EXOSC10	0.975975	0.00912991	0.00125607	0.665062	0.000367075	0.00459771
	MTOR	-0.378686	-1.07597	-0.883899	0.177406	-0.511381	-0.703642			MTOR	3.87349e-07	4.01151e-29	9.05479e-29	0.124036	2.96788e-12	2.94833e-14
	ANGPTL7	NA	2.40307	NA	-2.37123	NA	2.36593			ANGPTL7	NA	NA	NA	NA	NA	NA
	UBIAD1	0.182114	0.109942	0.17064	0.0461361	-0.0175517	-0.0782495			UBIAD1	0.0372768	0.357695	0.106215	0.787755	0.884023	0.517038
	AL031291.1	NA	NA	NA	NA	NA	NA			AL031291.1	NA	NA	NA	NA	NA	NA
	DISP3	0.133081	0.508537	-1.65475	-2.17683	-1.79347	0.368891			DISP3	0.927477	0.642824	0.264166	0.115418	0.19838	0.729198
	LINC01647	NA	2.40826	1.01359	-1.40959	0.9764	2.37052			LINC01647	NA	NA	NA	NA	NA	NA
	FBXO2	-0.159694	1.46355	1.08512	-0.393841	1.23849	1.61652			FBXO2	0.706058	1.10096e-09	1.96856e-05	0.100649	7.83899e-07	2.8958e-11
	FBXO44	-0.174496	0.332037	-0.351011	-0.698089	-0.182793	0.499966			FBXO44	0.208995	0.00583227	0.00663296	6.40123e-10	0.147466	2.93071e-06
	FBXO6	0.267053	0.574141	0.252858	-0.336888	-0.0206418	0.300268			FBXO6	0.0844632	0.000139339	0.116644	0.0464692	0.905979	0.0436157
	MAD2L2	0.255143	0.994802	0.87634	-0.133294	0.615018	0.733532			MAD2L2	0.0145277	1.3009e-20	2.79635e-17	0.355456	1.86085e-09	8.6976e-12
	DRAXIN	-1.28768	-0.187588	-2.27137	-2.0995	-0.990967	1.09371			DRAXIN	0.489772	0.89934	0.223409	NA	NA	0.522046
	AGTRAP	-0.637467	0.218389	-0.158642	-0.392026	0.472729	0.849794			AGTRAP	2.92224e-15	0.0244142	0.0553329	0.000144774	1.04519e-07	2.60846e-17
	C1orf167	2.24698	-0.0344362	0.0518168	0.0713091	-2.20164	-2.28831			C1orf167	NA	NA	NA	NA	NA	0.355378
	MTHFR	-0.29075	-0.326527	-0.973986	-0.662297	-0.689391	-0.0419907			MTHFR	0.0453747	0.0207974	1.79025e-11	9.39717e-06	1.27014e-06	0.795571
	CLCN6	0.0152352	0.254463	0.161149	-0.108208	0.139685	0.232253			CLCN6	0.917571	0.0173633	0.139269	0.39501	0.182324	0.0227165
	NPPA	NA	NA	NA	NA	NA	NA			NPPA	NA	NA	NA	NA	NA	NA
	NPPB	NA	NA	NA	NA	NA	NA			NPPB	NA	NA	NA	NA	NA	NA
	KIAA2013	0.0431578	0.0315709	-0.195723	-0.242358	-0.24483	-0.0175466			KIAA2013	0.708591	0.800951	0.0473101	0.0303467	0.00455433	0.879969
	PLOD1	0.0805463	-1.11025	-1.11026	-0.0148723	-1.19674	-1.19651			PLOD1	0.323814	8.69688e-28	1.30149e-48	0.926543	1.89621e-83	2.72791e-38
	MFN2	0.0525507	-0.0187951	-0.0729198	-0.0689829	-0.131536	-0.0774253			MFN2	0.562553	0.86189	0.370761	0.536853	0.0708351	0.402637
	MIIP	-0.161741	0.754963	0.109854	-0.66049	0.265349	0.910212			MIIP	0.301884	1.51439e-10	0.469515	4.46149e-07	0.0690798	7.96249e-14
	TNFRSF8	2.66111	2.7436	2.61385	-0.145244	-0.05344	0.0751523			TNFRSF8	5.22039e-08	1.50671e-08	2.22563e-07	0.762328	0.89622	0.850269
	TNFRSF1B	0.938786	1.38659	1.27068	-0.131394	0.325659	0.44112			TNFRSF1B	0.0893076	0.00284656	0.00897266	0.809237	0.473366	0.308569
	VPS13D	0.0581762	-0.326637	0.0955646	0.407364	0.0311711	-0.391262			VPS13D	0.590633	0.000601167	0.304136	2.51217e-05	0.755326	2.40426e-05
	AC243836.1	NA	NA	NA	NA	NA	NA			AC243836.1	NA	NA	NA	NA	NA	NA
	DHRS3	-0.221866	-2.17653	-2.47959	-0.318357	-2.26386	-1.96118			DHRS3	0.00198419	1.82358e-127	2.07068e-210	0.00804681	2.77615e-200	6.81748e-117
	AC254633.1	-0.369586	-2.0863	-1.34731	0.723955	-0.983084	-1.72235			AC254633.1	0.710364	0.0323166	0.141519	0.66142	0.331696	0.109971
	AADACL4	NA	NA	NA	NA	NA	NA			AADACL4	NA	NA	NA	NA	NA	NA
	AADACL3	NA	NA	1.01359	1.03308	0.9764	NA			AADACL3	NA	NA	NA	NA	NA	NA
	C1orf158	NA	NA	NA	NA	NA	NA			C1orf158	NA	NA	NA	NA	NA	NA
	PRAMEF12	NA	NA	NA	NA	NA	NA			PRAMEF12	NA	NA	NA	NA	NA	NA
	PRAMEF1	NA	NA	NA	NA	NA	NA			PRAMEF1	NA	NA	NA	NA	NA	NA
	LINC01784	NA	NA	NA	NA	NA	NA			LINC01784	NA	NA	NA	NA	NA	NA
	PRAMEF11	NA	NA	1.01359	1.03308	0.9764	NA			PRAMEF11	NA	NA	NA	NA	NA	NA
	HNRNPCL1	2.47675	0.927334	NA	-0.890475	-2.43109	-1.55781			HNRNPCL1	NA	NA	NA	NA	NA	NA
	PRAMEF2	-3.41563	-3.48039	-3.39437	NA	NA	NA			PRAMEF2	NA	NA	NA	NA	NA	NA
	PRAMEF4	NA	NA	NA	NA	NA	NA			PRAMEF4	NA	NA	NA	NA	NA	NA
	PRAMEF10	NA	NA	NA	NA	NA	NA			PRAMEF10	NA	NA	NA	NA	NA	NA
	PRAMEF7	NA	NA	NA	NA	NA	NA			PRAMEF7	NA	NA	NA	NA	NA	NA
	PRAMEF6	NA	NA	NA	NA	NA	NA			PRAMEF6	NA	NA	NA	NA	NA	NA
	PRAMEF27	NA	NA	NA	NA	NA	NA			PRAMEF27	NA	NA	NA	NA	NA	NA
	HNRNPCL3	NA	NA	1.01359	1.03308	0.9764	NA			HNRNPCL3	NA	NA	NA	NA	NA	NA
	PRAMEF25	NA	NA	NA	NA	NA	NA			PRAMEF25	NA	NA	NA	NA	NA	NA
	HNRNPCL2	NA	0.927334	NA	-0.890475	NA	0.889633			HNRNPCL2	NA	NA	NA	NA	NA	NA
	AC245056.1	NA	NA	NA	NA	NA	NA			AC245056.1	NA	NA	NA	NA	NA	NA
	PRAMEF26	NA	NA	NA	NA	NA	NA			PRAMEF26	NA	NA	NA	NA	NA	NA
	HNRNPCL4	-1.82826	-1.89566	-1.80885	NA	NA	NA			HNRNPCL4	NA	NA	NA	NA	NA	NA
	PRAMEF9	NA	NA	NA	NA	NA	NA			PRAMEF9	NA	NA	NA	NA	NA	NA
	PRAMEF13	NA	NA	NA	NA	NA	NA			PRAMEF13	NA	NA	NA	NA	NA	NA
	PRAMEF18	NA	NA	1.01359	1.03308	0.9764	NA			PRAMEF18	NA	NA	NA	NA	NA	NA
	PRAMEF5	NA	0.927334	NA	-0.890475	NA	0.889633			PRAMEF5	NA	NA	NA	NA	NA	NA
	PRAMEF8	NA	NA	NA	NA	NA	NA			PRAMEF8	NA	NA	NA	NA	NA	NA
	PRAMEF33	NA	NA	NA	NA	NA	NA			PRAMEF33	NA	NA	NA	NA	NA	NA
	PRAMEF15	NA	NA	NA	NA	NA	NA			PRAMEF15	NA	NA	NA	NA	NA	NA
	AC243961.1	NA	NA	NA	NA	NA	NA			AC243961.1	NA	NA	NA	NA	NA	NA
	PRAMEF14	NA	NA	NA	NA	NA	NA			PRAMEF14	NA	NA	NA	NA	NA	NA
	PRAMEF19	NA	0.927334	NA	-0.890475	NA	0.889633			PRAMEF19	NA	NA	NA	NA	NA	NA
	PRAMEF17	NA	NA	NA	NA	NA	NA			PRAMEF17	NA	NA	NA	NA	NA	NA
	PRAMEF20	-0.930804	0.856901	-0.909967	-1.78627	NA	1.781			PRAMEF20	NA	NA	NA	NA	NA	NA
	LRRC38	NA	1.83454	1.01359	-0.833948	0.9764	1.79004			LRRC38	NA	NA	NA	NA	NA	NA
	PDPN	-4.57475	0.955532	-2.96938	-3.93935	1.59958	5.52299			PDPN	9.64125e-06	0.010145	4.59962e-05	8.2368e-10	0.357921	4.36124e-09
	AL359771.1	NA	NA	NA	NA	NA	NA			AL359771.1	NA	NA	NA	NA	NA	NA
	PRDM2	-0.558982	0.161193	-0.0435262	-0.219485	0.509127	0.713377			PRDM2	8.50979e-09	0.131054	0.698998	0.052136	1.98791e-07	1.619e-12
	KAZN	-2.51717	-0.448917	-2.80334	-2.36966	-0.291379	2.06102			KAZN	2.11812e-08	0.200255	4.56276e-09	1.05131e-05	0.74963	2.96979e-05
	AL357873.1	NA	NA	NA	NA	NA	NA			AL357873.1	NA	NA	NA	NA	NA	NA
	KAZN-AS1	NA	NA	NA	NA	NA	NA			KAZN-AS1	NA	NA	NA	NA	NA	NA
	TMEM51	-1.29802	0.373572	-0.932887	-1.32138	0.358848	1.6649			TMEM51	2.15806e-21	0.00178528	1.78682e-12	1.58829e-23	0.0387897	1.1768e-33
	C1orf195	1.87863	NA	NA	NA	-1.83386	-1.91696			C1orf195	NA	NA	NA	NA	NA	NA
	FHAD1	-0.381568	0.187857	-0.202057	-0.404465	0.173389	0.562387			FHAD1	0.200627	0.515095	0.487095	0.195892	0.585619	0.0465006
	AL031283.1	-1.19175	1.68134	0.0536218	-1.64475	1.23947	2.867			AL031283.1	0.417443	0.026942	0.965578	0.0444628	0.347779	0.00171451
	EFHD2	-1.3257	-0.759115	-1.13097	-0.386955	0.188532	0.560434			EFHD2	5.52134e-105	1.26569e-18	5.42265e-67	6.96428e-05	0.0114544	5.68283e-10
	CTRC	0.0309799	-0.0344362	0.94163	0.961803	0.901583	-0.072151			CTRC	NA	NA	NA	NA	NA	NA
	CELA2A	NA	1.82626	NA	-1.79138	NA	1.78553			CELA2A	NA	NA	NA	NA	NA	NA
	CELA2B	NA	2.40859	NA	-2.37466	NA	2.36903			CELA2B	NA	NA	NA	NA	NA	NA
	CASP9	-0.372446	0.22494	-0.0148757	-0.2545	0.351521	0.591384			CASP9	0.00239478	0.0888027	0.918262	0.0787094	0.00492997	5.22853e-06
	DNAJC16	-0.549525	-0.397943	-0.425819	-0.0428319	0.117498	0.144865			DNAJC16	1.60587e-07	0.000256567	9.4437e-05	0.802971	0.355012	0.244248
	AGMAT	0.147341	-0.649954	-0.755381	-0.120443	-0.908874	-0.804294			AGMAT	0.531047	0.00219836	0.000562868	0.726843	1.28084e-05	9.99796e-05
	DDI2	-0.0148562	-0.0573841	-0.45932	-0.416812	-0.450698	-0.0492366			DDI2	0.915187	0.62632	4.38582e-05	0.000441921	1.64819e-05	0.658493
	RSC1A1	1.89926	8.80008	8.09857	-0.716842	6.20278	6.90415			RSC1A1	NA	2.09549e-12	2.23718e-10	0.025658	3.43632e-08	3.21527e-10
	AL121992.2	NA	NA	NA	NA	NA	NA			AL121992.2	NA	NA	NA	NA	NA	NA
	PLEKHM2	-0.252169	1.08979	0.704797	-0.399945	0.95088	1.33578			PLEKHM2	0.00508801	1.63299e-35	1.39675e-17	1.59795e-06	1.82051e-38	1.28215e-63
	SLC25A34	-2.19346	1.81046	1.8957	0.0718803	4.0797	3.99416			SLC25A34	NA	0.158162	0.137184	0.959794	0.0146055	0.0184699
	TMEM82	NA	NA	NA	NA	NA	NA			TMEM82	NA	NA	NA	NA	NA	NA
	FBLIM1	-1.12842	0.395492	-0.0603336	-0.470794	1.06203	1.51786			FBLIM1	2.59446e-42	5.45363e-05	0.540052	3.83055e-07	1.90632e-43	1.05178e-65
	UQCRHL	0.0259936	-0.310136	-0.163964	0.130835	-0.196171	-0.343527			UQCRHL	0.984854	0.731404	0.869917	0.916037	0.835896	0.684857
	SPEN	0.0326332	0.225543	0.0516999	-0.188761	0.0130432	0.1868			SPEN	0.813467	0.0506221	0.660214	0.0524433	0.885935	0.0304723
	ZBTB17	-0.692295	0.44379	0.0919335	-0.366943	0.778021	1.12953			ZBTB17	1.23138e-07	0.000152427	0.521914	0.00422789	2.91572e-09	8.90241e-21
	SRARP	NA	NA	NA	NA	NA	NA			SRARP	NA	NA	NA	NA	NA	NA
	HSPB7	NA	NA	NA	NA	NA	NA			HSPB7	NA	NA	NA	NA	NA	NA
	CLCNKA	0.03098	3.03487	-0.909967	-3.95965	-0.947153	2.99506			CLCNKA	NA	0.139234	NA	NA	NA	0.148801
	CLCNKB	-1.55007	2.11485	-0.794277	-2.92599	0.748712	3.66134			CLCNKB	0.451274	0.0127661	0.65988	0.00842355	0.78098	0.00180525
	FAM131C	-0.292673	0.67851	-0.287427	-0.981263	-0.000821689	0.964928			FAM131C	0.184648	7.63755e-05	0.184155	2.88508e-08	0.9969	5.26769e-09
	EPHA2	-0.697719	-0.450698	-0.134001	0.301714	0.557617	0.240772			EPHA2	1.04941e-32	1.19543e-08	0.0686613	0.000380329	1.14029e-19	0.00148102
	ARHGEF19	-0.423792	0.874025	-0.271216	-1.1604	0.146474	1.2917			ARHGEF19	0.00708464	7.85911e-10	0.0882092	1.04082e-14	0.416065	3.25783e-18
	RSG1	-1.17746	-0.491359	-1.22841	-0.752438	-0.0573458	0.679469			RSG1	2.07199e-05	0.0582373	8.84702e-06	0.0235966	0.89263	0.0325284
	FBXO42	-0.046042	1.12179	1.26261	0.126046	1.30253	1.16133			FBXO42	0.73448	4.67926e-32	1.48872e-45	0.264396	9.97277e-55	4.42087e-37
	SZRD1	-0.00694837	0.514267	0.254979	-0.274014	0.255955	0.515101			SZRD1	0.938398	5.43315e-11	0.000801494	0.00330612	0.000430728	8.17621e-12
	SPATA21	-0.930804	3.18165	1.53029	-1.6696	2.45244	4.10474			SPATA21	NA	0.145151	NA	NA	NA	0.0747843
	NECAP2	-0.538479	0.332482	-0.272003	-0.619439	0.260535	0.864506			NECAP2	2.23573e-12	4.0975e-05	0.00190565	1.7691e-11	0.00421207	1.99827e-26
	LINC01772	-0.450799	-0.045902	-0.634155	-0.602891	-0.189484	0.397912			LINC01772	0.111795	0.881733	0.0230965	0.0462647	0.565395	0.153508
	AL137802.2	0.234779	0.37738	0.927914	0.535427	0.686276	0.135302			AL137802.2	0.658588	0.363217	0.00881587	0.163093	0.059874	0.769273
	AL137802.1	NA	0.927334	NA	-0.890475	NA	0.889633			AL137802.1	NA	NA	NA	NA	NA	NA
	LINC01783	0.03098	3.94651	1.53636	-2.42775	1.49994	3.91025			LINC01783	NA	0.0213771	NA	0.123584	NA	0.0236029
	FAM231B	NA	NA	NA	NA	NA	NA			FAM231B	NA	NA	NA	NA	NA	NA
	NBPF1	-0.208238	0.411416	-0.0168669	-0.443018	0.185129	0.612991			NBPF1	0.00495563	5.93951e-07	0.86254	2.25944e-08	0.00628413	1.93375e-19
	AL137798.1	-0.930804	-0.99622	-0.909967	NA	NA	NA			AL137798.1	NA	NA	NA	NA	NA	NA
	AL137798.2	-3.15903	2.09786	1.18292	-0.929498	4.33133	5.2446			AL137798.2	NA	0.0833073	0.461182	0.438752	0.0292842	0.00120761
	FAM231A	NA	NA	NA	NA	NA	NA			FAM231A	NA	NA	NA	NA	NA	NA
	AL021920.1	NA	NA	NA	NA	NA	NA			AL021920.1	NA	NA	NA	NA	NA	NA
	FAM231C	NA	NA	NA	NA	NA	NA			FAM231C	NA	NA	NA	NA	NA	NA
	AL021920.3	0.775615	-3.5076	-3.41998	0.0713091	-4.202	-4.28897			AL021920.3	0.613048	0.456502	0.461253	NA	0.0104216	0.00896524
	CROCC	-0.180259	-0.0800494	-0.247755	-0.183153	-0.0738955	0.093443			CROCC	0.379821	0.675123	0.214003	0.417555	0.743026	0.628146
	BX284668.1	NA	NA	NA	NA	NA	NA			BX284668.1	NA	NA	NA	NA	NA	NA
	BX284668.2	0.992749	5.77725	4.36956	-1.4223	3.3708	4.77824			BX284668.2	NA	0.000122473	0.025007	0.142692	0.0758129	0.00155687
	BX284668.5	NA	NA	1.01359	1.03308	0.9764	NA			BX284668.5	NA	NA	NA	NA	NA	NA
	BX284668.6	1.89354	1.82626	1.91087	0.0702472	0.0149236	-0.0770701			BX284668.6	NA	NA	NA	NA	NA	NA
	MFAP2	-4.49241	3.24174	3.0944	-0.162466	7.58104	7.72806			MFAP2	0.000546953	2.01575e-25	6.1102e-23	0.558055	1.84931e-12	6.5169e-13
	ATP13A2	-0.298556	0.645987	0.180556	-0.480602	0.47304	0.938535			ATP13A2	0.00273498	3.21438e-10	0.0699683	8.60132e-07	2.91031e-08	3.57987e-23
	SDHB	0.10561	-0.0757674	-0.0713709	-0.0109004	-0.183388	-0.188398			SDHB	0.204846	0.439072	0.489228	0.944705	0.0323974	0.0151399
	PADI2	0.180589	-1.03623	-1.53486	-0.512712	-1.72026	-1.22364			PADI2	0.84395	0.18891	0.0899127	0.712593	0.0458746	0.10884
	AL590644.1	0.615849	-0.29401	-0.535593	-0.258885	-1.15846	-0.918961			AL590644.1	0.735868	0.883302	0.791939	NA	0.498704	0.582063
	AL590644.3	NA	NA	NA	NA	NA	NA			AL590644.3	NA	NA	NA	NA	NA	NA
	PADI1	1.05757	-0.238436	-0.66845	-0.445019	-1.73193	-1.30411			PADI1	0.167689	0.818925	0.519208	0.722637	0.0158444	0.0577623
	PADI3	-2.44431	-3.92462	-6.31927	-2.41111	-3.88137	-1.48887			PADI3	6.12044e-05	2.99039e-07	1.79527e-06	NA	0.0273301	0.249338
	PADI4	-0.930804	-0.0344362	1.95084	1.96999	2.87718	0.889633			PADI4	NA	NA	NA	NA	NA	NA
	PADI6	NA	NA	NA	NA	NA	NA			PADI6	NA	NA	NA	NA	NA	NA
	RCC2	0.551297	-0.760232	-0.2969	0.4485	-0.854299	-1.31774			RCC2	4.55673e-17	7.6812e-20	6.39078e-05	5.158e-08	3.70947e-45	1.9079e-73
	ARHGEF10L	1.5025	-0.99622	0.0518168	1.03308	-1.45767	-2.50184			ARHGEF10L	NA	NA	NA	NA	NA	NA
	AL136529.1	NA	NA	NA	NA	NA	NA			AL136529.1	NA	NA	NA	NA	NA	NA
	ACTL8	0.936401	-0.99622	0.0518168	1.03308	-0.889479	-1.9396			ACTL8	NA	NA	NA	NA	NA	NA
	AL357509.1	NA	NA	NA	NA	NA	NA			AL357509.1	NA	NA	NA	NA	NA	NA
	LINC01654	NA	NA	NA	NA	NA	NA			LINC01654	NA	NA	NA	NA	NA	NA
	IGSF21	0.992749	NA	NA	NA	-0.947153	-1.03392			IGSF21	NA	NA	NA	NA	NA	NA
	AL591896.1	NA	NA	NA	NA	NA	NA			AL591896.1	NA	NA	NA	NA	NA	NA
	KLHDC7A	NA	NA	NA	NA	NA	NA			KLHDC7A	NA	NA	NA	NA	NA	NA
	PAX7	NA	NA	NA	NA	NA	NA			PAX7	NA	NA	NA	NA	NA	NA
	TAS1R2	NA	NA	1.01359	1.03308	0.9764	NA			TAS1R2	NA	NA	NA	NA	NA	NA
	AL080251.1	NA	NA	2.49054	2.5113	2.45245	NA			AL080251.1	NA	NA	NA	NA	NA	NA
	ALDH4A1	-0.312782	-0.35969	-0.290997	0.0537704	0.0157324	-0.0530558			ALDH4A1	0.00195181	0.00124633	0.00587307	0.735164	0.899676	0.683703
	IFFO2	-0.471096	-0.566007	-1.01638	-0.465283	-0.551457	-0.101058			IFFO2	2.51622e-05	1.82418e-06	3.59671e-18	0.000581791	4.38009e-06	0.465899
	UBR4	-0.124254	0.90857	0.778407	-0.145011	0.896547	1.02613			UBR4	0.172419	1.78241e-34	1.10345e-23	0.107213	7.86906e-32	4.62116e-44
	EMC1	-0.217226	-0.713649	-0.605583	0.0931704	-0.394492	-0.503001			EMC1	0.000774962	8.86974e-22	3.98944e-18	0.379131	1.13782e-08	1.68507e-11
	MRTO4	0.325773	-0.222342	-0.387636	-0.180319	-0.719661	-0.554986			MRTO4	2.74211e-06	0.00801985	1.20574e-05	0.0998905	2.79897e-19	6.263e-14
	AKR7A3	0.471551	-0.257804	-0.170339	0.0727854	-0.648344	-0.736041			AKR7A3	0.573087	0.764222	0.846681	0.953676	0.391542	0.329422
	AKR7A2	0.151982	-0.63736	-0.954018	-0.331534	-1.1121	-0.795758			AKR7A2	0.0940103	3.26414e-10	1.69224e-21	0.0122719	1.68616e-31	5.14459e-16
	PQLC2	-0.49954	1.70464	1.0121	-0.707343	1.5057	2.19802			PQLC2	6.92326e-05	7.32073e-57	6.48191e-20	6.98163e-12	3.27755e-47	1.66869e-103
	CAPZB	-0.236734	-1.32792	-1.15787	0.154986	-0.927167	-1.09742			CAPZB	0.000258939	1.54594e-50	3.74374e-55	0.193353	6.42349e-41	9.16272e-38
	MINOS1	-0.0249661	0.357899	0.350055	-0.0227693	0.368957	0.375404			MINOS1	0.872839	0.00988532	0.00138243	0.898434	7.48727e-07	0.000695466
	MINOS1-NBL1	-0.200433	0.188227	0.37895	0.176569	0.571254	0.384785			MINOS1-NBL1	0.873355	0.736421	0.385484	0.746298	0.214413	0.69647
	NBL1	0.0312069	0.375964	-0.00222312	-0.392925	-0.039438	0.338806			NBL1	0.780732	0.000128134	0.981587	0.000117521	0.684695	0.000415524
	HTR6	1.35948	2.1374	-0.836927	-2.99451	-2.20329	0.77376			HTR6	NA	0.279027	NA	NA	NA	0.640961
	TMCO4	-0.200003	-1.08804	-1.14487	-0.0718762	-0.951076	-0.894539			TMCO4	0.0817257	6.96531e-20	6.82803e-21	0.726843	1.08471e-15	2.68269e-14
	RNF186	NA	NA	NA	NA	NA	NA			RNF186	NA	NA	NA	NA	NA	NA
	OTUD3	0.297441	1.32013	1.17381	-0.160994	0.870012	1.01496			OTUD3	0.0518821	5.88439e-19	9.61515e-21	0.320881	1.05995e-15	3.09422e-14
	PLA2G2E	NA	NA	NA	NA	NA	NA			PLA2G2E	NA	NA	NA	NA	NA	NA
	PLA2G2A	2.73316	0.856685	0.948975	0.0785178	-1.78842	-1.87796			PLA2G2A	NA	NA	NA	NA	0.431681	0.391454
	PLA2G5	NA	NA	1.01359	1.03308	0.9764	NA			PLA2G5	NA	NA	NA	NA	NA	NA
	PLA2G2D	-2.41724	-0.62335	-2.39739	-1.78649	NA	1.78775			PLA2G2D	NA	NA	NA	NA	NA	NA
	PLA2G2F	0.992749	0.927334	NA	-0.890475	-0.947153	-0.072151			PLA2G2F	NA	NA	NA	NA	NA	NA
	Z98257.1	NA	NA	NA	NA	NA	NA			Z98257.1	NA	NA	NA	NA	NA	NA
	PLA2G2C	NA	NA	NA	NA	NA	NA			PLA2G2C	NA	NA	NA	NA	NA	NA
	UBXN10	NA	NA	NA	NA	NA	NA			UBXN10	NA	NA	NA	NA	NA	NA
	LINC01757	NA	NA	NA	NA	NA	NA			LINC01757	NA	NA	NA	NA	NA	NA
	Z98257.2	NA	NA	NA	NA	NA	NA			Z98257.2	NA	NA	NA	NA	NA	NA
	VWA5B1	1.89354	0.927334	NA	-0.890475	-1.84755	-0.973601			VWA5B1	NA	NA	NA	NA	NA	NA
	LINC01141	NA	NA	NA	NA	NA	NA			LINC01141	NA	NA	NA	NA	NA	NA
	AL139254.1	NA	NA	NA	NA	NA	NA			AL139254.1	NA	NA	NA	NA	NA	NA
	AL139254.2	NA	NA	NA	NA	NA	NA			AL139254.2	NA	NA	NA	NA	NA	NA
	AL139254.3	NA	NA	NA	NA	NA	NA			AL139254.3	NA	NA	NA	NA	NA	NA
	CAMK2N1	2.53832	4.38118	4.67779	0.281081	2.13673	1.83969			CAMK2N1	0.0991577	3.22794e-05	4.86331e-06	0.641451	0.000325907	0.0040225
	MUL1	-0.0630091	0.085136	-0.0644647	-0.164224	-0.00747628	0.141891			MUL1	0.549388	0.45488	0.549627	0.191195	0.946683	0.171536
	FAM43B	0.715492	0.0198237	-1.4506	-1.48643	-2.17214	-0.70122			FAM43B	0.1782	0.980372	0.0396334	0.0425534	0.000180144	0.15537
	CDA	-0.694855	1.1742	0.573952	-0.615273	1.26288	1.8629			CDA	9.12346e-18	1.37083e-33	3.48093e-11	5.41698e-09	9.21306e-51	9.74023e-84
	PINK1	-0.0313964	0.23144	-0.218704	-0.46534	-0.193351	0.25672			PINK1	0.792469	0.0361697	0.0229985	1.05932e-05	0.0203765	0.00883357
	DDOST	-0.270689	-0.724868	-0.696317	0.0138044	-0.431589	-0.460338			DDOST	4.22386e-06	1.97717e-19	3.45189e-21	0.924432	1.6013e-09	6.05613e-09
	KIF17	0.184256	1.43336	0.740989	-0.707008	0.550872	1.24268			KIF17	0.769567	8.30601e-05	0.0992985	0.0453263	0.186451	0.000195464
	SH2D5	0.26542	1.89178	1.43374	-0.472929	1.16234	1.61989			SH2D5	0.0893306	3.37228e-63	1.93692e-28	7.29581e-05	3.36256e-21	9.12527e-51
	HP1BP3	-0.153409	-0.266286	-0.301971	-0.050343	-0.154835	-0.11968			HP1BP3	0.0108974	0.000310764	0.000116456	0.686205	0.0490267	0.108049
	EIF4G3	-0.275781	-1.35843	-0.931009	0.41252	-0.66159	-1.08943			EIF4G3	0.000132404	1.19258e-64	1.42308e-27	9.42935e-05	3.5282e-15	1.73952e-42
	ECE1	-0.594585	-0.990718	-1.26598	-0.290064	-0.677382	-0.402123			ECE1	3.65312e-17	3.71957e-25	5.05222e-53	0.00832098	5.4344e-20	9.08666e-06
	AL592309.2	NA	NA	NA	NA	NA	NA			AL592309.2	NA	NA	NA	NA	NA	NA
	NBPF3	-0.12765	0.127866	0.060492	-0.0821919	0.182082	0.249			NBPF3	0.258664	0.237638	0.582163	0.547299	0.0844474	0.0216292
	ALPL	1.5152	3.55794	1.52907	-2.04268	0.0083635	2.04024			ALPL	NA	0.0591953	NA	0.25852	NA	0.212609
	RAP1GAP	0.358225	1.33759	1.25758	-0.0950212	0.893069	0.973211			RAP1GAP	0.0722277	1.49411e-15	5.19966e-16	0.649211	1.98845e-09	4.81118e-09
	USP48	-0.215665	-1.12017	-1.26682	-0.161549	-1.05762	-0.911387			USP48	0.00357732	3.84354e-43	1.8241e-48	0.194521	2.2865e-35	4.46587e-29
	LDLRAD2	1.44662	-0.0300359	-0.531228	-0.51437	-1.98495	-1.48852			LDLRAD2	0.485752	NA	NA	NA	0.315755	0.425355
	HSPG2	0.168642	-2.8475	-2.65589	0.176212	-2.8306	-3.0228			HSPG2	0.091601	4.11883e-147	2.91944e-141	0.289122	2.74016e-215	1.56462e-219
	CELA3B	0.931211	-0.99622	-0.909967	NA	-1.84755	-1.93606			CELA3B	NA	NA	NA	NA	NA	NA
	CELA3A	0.922406	-0.99622	0.0518168	1.03308	-0.877425	-1.92517			CELA3A	NA	NA	NA	NA	NA	NA
	LINC01635	-0.256866	1.20862	0.499843	-0.723738	0.75111	1.45666			LINC01635	0.881004	0.205535	0.670698	0.505533	0.544158	0.153944
	CDC42	-0.168728	-0.450347	-0.329995	0.105446	-0.167421	-0.288357			CDC42	0.0179179	4.92728e-11	3.85505e-07	0.18832	0.012197	2.89731e-05
	AL031281.2	0.0309799	-0.0344362	0.952635	0.969267	0.915001	-0.072151			AL031281.2	NA	NA	NA	NA	NA	NA
	WNT4	3.47368	4.63226	3.49782	-1.15105	0.0184464	1.15049			WNT4	NA	0.010915	NA	0.468696	0.99569	0.382493
	ZBTB40	-0.371479	-0.772474	-0.368064	0.389486	-0.00292981	-0.407784			ZBTB40	0.000639707	1.29001e-11	0.00107058	0.00138787	0.986681	0.000234533
	EPHA8	NA	NA	NA	NA	NA	NA			EPHA8	NA	NA	NA	NA	NA	NA
	C1QA	NA	NA	NA	NA	NA	NA			C1QA	NA	NA	NA	NA	NA	NA
	C1QC	0.992749	NA	NA	NA	-0.947153	-1.03392			C1QC	NA	NA	NA	NA	NA	NA
	C1QB	-1.83198	-1.89541	-0.847558	1.03308	0.9764	NA			C1QB	NA	NA	NA	NA	NA	NA
	EPHB2	-0.306187	-1.80046	-2.40857	-0.623244	-2.10853	-1.50092			EPHB2	0.00204567	1.15946e-53	5.9816e-87	0.00034182	1.30263e-66	7.42104e-37
	LACTBL1	NA	0.927334	NA	-0.890475	NA	0.889633			LACTBL1	NA	NA	NA	NA	NA	NA
	TEX46	-0.969959	1.67059	0.379988	-1.30652	1.34398	2.63439			TEX46	NA	0.257631	0.859585	0.409097	0.575548	0.131907
	KDM1A	0.0955438	-0.528875	-0.717768	-0.204003	-0.819581	-0.631189			KDM1A	0.164202	4.60093e-13	7.54827e-29	0.0192446	1.28467e-40	1.73693e-19
	LUZP1	-0.139557	0.102534	-0.118111	-0.235513	0.0153405	0.235931			LUZP1	0.109987	0.340926	0.22207	0.0265785	0.877772	0.00819121
	HTR1D	-1.42924	3.38911	1.76218	-1.64115	3.18515	4.81074			HTR1D	0.215591	1.05644e-15	0.00323937	2.04811e-06	2.56021e-05	1.49562e-15
	LINC01355	0.053424	-1.37554	-0.990591	0.369135	-1.0502	-1.4379			LINC01355	0.937199	0.0274866	0.0892003	0.715323	0.0701036	0.0230652
	AL109936.8	NA	NA	NA	NA	NA	NA			AL109936.8	NA	NA	NA	NA	NA	NA
	HNRNPR	0.0521733	-0.322264	-0.429491	-0.121891	-0.487943	-0.380915			HNRNPR	0.473856	2.6844e-05	7.16194e-10	0.228122	5.45288e-14	1.9146e-07
	ZNF436	-0.502554	0.201642	-0.56039	-0.776901	-0.0640995	0.697347			ZNF436	5.02377e-06	0.0653472	8.71865e-07	1.26717e-11	0.656622	9.37333e-11
	AL109936.2	-0.379311	-2.89059	-2.80403	NA	-2.43099	-2.51701			AL109936.2	NA	NA	NA	NA	NA	NA
	TCEA3	0.635216	-1.91363	-2.80806	-0.909673	-3.44936	-2.55566			TCEA3	2.49477e-05	1.39897e-18	1.16806e-26	0.0278094	8.38196e-50	1.08147e-39
	ASAP3	0.16597	0.785617	0.736139	-0.0644247	0.563903	0.612924			ASAP3	0.193445	1.30902e-14	8.40495e-13	0.638663	2.10533e-08	1.39619e-09
	E2F2	1.91656	3.16713	3.34692	0.165213	1.42431	1.24459			E2F2	5.91502e-21	2.23447e-65	4.06519e-92	0.298664	9.23579e-32	5.91736e-17
	AL021154.1	-2.41724	1.548	0.0454579	-1.51749	2.45731	3.95496			AL021154.1	NA	0.421684	NA	NA	NA	0.0911348
	ID3	-2.02348	-0.572977	-2.40853	-1.85063	-0.390556	1.44343			ID3	1.24309e-47	7.33385e-06	2.85575e-39	3.58779e-19	0.152721	7.57518e-20
	MDS2	NA	0.927334	NA	-0.890475	NA	0.889633			MDS2	NA	NA	NA	NA	NA	NA
	RPL11	-0.0228535	-0.398848	-0.505221	-0.121115	-0.488678	-0.383232			RPL11	0.852095	4.42053e-05	1.79401e-09	0.176375	1.27306e-16	2.71448e-07
	ELOA	0.0580904	0.309809	0.183124	-0.141474	0.118733	0.245014			ELOA	0.496879	2.67896e-05	0.0179353	0.133666	0.130461	0.000988031
	PITHD1	0.530706	0.353446	0.452817	0.0848043	-0.0839806	-0.183513			PITHD1	2.11192e-11	0.000346675	4.98093e-07	0.527267	0.383362	0.0636466
	LYPLA2	-0.105192	0.19744	-0.170156	-0.382362	-0.0708634	0.296804			LYPLA2	0.231561	0.0824006	0.0577329	0.000534507	0.3969	0.00339641
	GALE	0.0470637	-0.576918	-1.03904	-0.477337	-1.09231	-0.630656			GALE	0.629232	1.10682e-10	6.62952e-34	5.22204e-06	9.3365e-43	4.31518e-14
	HMGCL	-0.790608	-1.07746	-1.33251	-0.270324	-0.548235	-0.293842			HMGCL	8.5239e-19	4.63912e-22	1.27856e-41	0.0613377	1.04809e-07	0.0159629
	FUCA1	-0.348646	-0.926822	-1.4069	-0.495134	-1.06447	-0.584803			FUCA1	0.00018331	2.2926e-17	1.1799e-38	0.000626092	4.36015e-22	2.77027e-07
	CNR2	-1.86638	-1.04202	-1.8469	-0.815387	0.0146161	0.823822			CNR2	NA	NA	NA	NA	NA	NA
	PNRC2	-0.188418	1.07059	0.508674	-0.576784	0.690777	1.25197			PNRC2	0.00840001	3.86868e-59	1.87142e-13	1.99584e-14	2.95595e-23	1.62657e-75
	SRSF10	0.155993	-0.0295483	0.0217235	0.0365629	-0.140686	-0.192858			SRSF10	0.0389409	0.811889	0.817338	0.802971	0.045744	0.0475569
	MYOM3	-2.44189	-1.74106	-1.45641	0.268519	0.980303	0.694695			MYOM3	4.31366e-06	0.000257913	0.00212904	0.765076	0.193109	0.394569
	IL22RA1	-0.854199	1.11499	-0.877779	-2.00767	-0.0293278	1.96365			IL22RA1	0.000172022	6.82319e-11	8.72707e-05	2.07659e-26	0.925778	1.2117e-24
	IFNLR1	-0.660593	1.1967	0.780319	-0.431252	1.43475	1.85066			IFNLR1	6.31373e-10	2.93675e-40	8.19631e-17	6.12199e-06	3.6543e-49	1.16823e-83
	AL590683.1	-0.645738	-0.445392	-1.94017	-1.51187	-1.30126	0.192884			AL590683.1	0.765159	0.808122	0.361574	NA	0.576533	0.92141
	GRHL3	-3.99223	-0.880115	-1.53064	-0.666186	2.45244	3.10664			GRHL3	0.0732589	0.58335	0.396155	NA	NA	NA
	STPG1	-0.60625	0.749465	0.72445	-0.0398972	1.32455	1.34905			STPG1	7.12841e-06	1.1131e-11	9.3046e-11	0.796237	9.47843e-30	2.899e-30
	NIPAL3	-0.661261	-0.321762	-0.722142	-0.415277	-0.0669946	0.332993			NIPAL3	1.3532e-22	4.45783e-05	1.23398e-20	3.57777e-06	0.457603	1.60035e-05
	RCAN3	-0.549043	-0.550482	-1.43542	-0.899802	-0.89266	-0.00809238			RCAN3	1.50143e-09	5.21022e-09	5.67616e-43	2.87843e-14	1.44382e-15	0.953118
	AL445686.2	NA	NA	1.01359	1.03308	0.9764	NA			AL445686.2	NA	NA	NA	NA	NA	NA
	NCMAP	NA	NA	NA	NA	NA	NA			NCMAP	NA	NA	NA	NA	NA	NA
	SRRM1	0.00968035	0.295271	0.178397	-0.131896	0.16249	0.278773			SRRM1	0.928537	0.000391347	0.0297258	0.158702	0.0270678	0.000159652
	AL445648.1	NA	NA	NA	NA	NA	NA			AL445648.1	NA	NA	NA	NA	NA	NA
	CLIC4	-0.428503	-1.28184	-1.11255	0.154335	-0.690388	-0.860271			CLIC4	3.34807e-15	5.9877e-98	3.79654e-73	0.0651693	3.4664e-29	2.93737e-43
	RUNX3	1.89354	2.40792	2.4945	0.0738319	0.596495	0.509444			RUNX3	NA	NA	NA	NA	NA	NA
	AL445471.2	NA	NA	NA	NA	NA	NA			AL445471.2	NA	NA	NA	NA	NA	NA
	AL050344.1	NA	NA	NA	NA	NA	NA			AL050344.1	NA	NA	NA	NA	NA	NA
	SYF2	-0.222216	-0.0430611	-0.340117	-0.311889	-0.124303	0.172126			SYF2	0.0569276	0.759309	0.00509097	0.0104349	0.27943	0.101537
	AL031432.5	0.62096	2.28551	2.63577	0.335709	2.01083	1.659			AL031432.5	NA	0.207099	0.124468	0.835742	0.224423	0.35821
	RSRP1	-0.589901	-0.0202816	-0.537812	-0.532785	0.0454472	0.561917			RSRP1	4.26509e-06	0.911814	8.62879e-05	0.00168034	0.801818	0.000302829
	AL031432.3	1.35559	1.28647	0.0537482	-1.25279	-1.30738	-0.0759449			AL031432.3	NA	NA	NA	NA	0.590046	0.973181
	RHD	1.89354	NA	NA	NA	-1.84755	-1.93606			RHD	NA	NA	NA	NA	NA	NA
	TMEM50A	-0.45418	0.114201	0.0119504	-0.116723	0.460201	0.561679			TMEM50A	1.82162e-09	0.232032	0.913898	0.335309	1.26345e-07	1.53256e-11
	RHCE	-1.10626	-0.585022	-1.08222	-0.513739	0.0194754	0.513951			RHCE	0.3376	0.563185	0.3086	0.737378	0.994093	0.693337
	TMEM57	-0.321523	-0.117222	-0.476907	-0.374423	-0.161703	0.197561			TMEM57	0.00237409	0.337047	7.4654e-05	0.00658844	0.221685	0.0932616
	LDLRAP1	0.00224007	-0.0515262	-0.737311	-0.700825	-0.745712	-0.060228			LDLRAP1	0.990094	0.763626	1.39349e-06	1.81851e-05	1.08465e-06	0.731559
	AL606491.1	-0.866288	-1.89566	-1.80885	NA	-0.947153	-1.03392			AL606491.1	NA	NA	NA	NA	NA	NA
	MAN1C1	-2.41172	-1.51534	-1.42908	0.0713091	0.9764	0.889633			MAN1C1	NA	NA	NA	NA	NA	NA
	SELENON	0.138826	-1.1917	-0.87898	0.297673	-1.02382	-1.33656			SELENON	0.155333	5.99357e-28	2.23722e-20	0.00905405	7.49972e-45	3.13839e-50
	AL020996.2	NA	NA	NA	NA	NA	NA			AL020996.2	NA	NA	NA	NA	NA	NA
	MTFR1L	-0.0646453	-0.361455	-0.448628	-0.10239	-0.390161	-0.303492			MTFR1L	0.49632	0.000232315	8.52076e-08	0.448595	1.63052e-06	0.00181542
	AUNIP	1.10584	1.50985	1.59205	0.0673979	0.479944	0.397584			AUNIP	5.32928e-08	7.11383e-15	8.70578e-17	0.769784	0.00319831	0.0207316
	PAQR7	-0.108087	-0.133073	-0.707297	-0.58907	-0.605136	-0.0309382			PAQR7	0.452582	0.381202	1.2972e-07	0.000146433	2.62357e-06	0.849324
	STMN1	0.22464	0.749728	0.549357	-0.215213	0.318395	0.518076			STMN1	0.000573452	1.69944e-22	7.60129e-17	0.00811006	2.36012e-08	2.47754e-14
	PAFAH2	-0.75108	-0.949117	-1.04542	-0.111094	-0.300711	-0.205096			PAFAH2	3.93951e-10	1.194e-13	3.47007e-16	0.580529	0.0389442	0.17508
	EXTL1	1.038	-0.924304	0.0577099	0.965621	-0.986981	-1.96878			EXTL1	NA	NA	NA	NA	NA	0.465199
	SLC30A2	NA	NA	NA	NA	NA	NA			SLC30A2	NA	NA	NA	NA	NA	NA
	TRIM63	NA	3.13958	NA	-3.10223	NA	3.10573			TRIM63	NA	NA	NA	NA	NA	NA
	PDIK1L	0.109285	0.0629143	0.013359	-0.0645653	-0.102409	-0.0531833			PDIK1L	0.544488	0.711313	0.945161	0.771058	0.555771	0.755663
	FAM110D	0.0395047	-0.617879	-0.52362	0.0775477	-0.567025	-0.65862			FAM110D	NA	NA	NA	NA	NA	NA
	C1orf232	NA	NA	NA	NA	NA	NA			C1orf232	NA	NA	NA	NA	NA	NA
	AL391650.1	1.61031	1.83245	1.27214	-0.579681	-0.34508	0.215149			AL391650.1	0.40689	0.307337	0.52105	0.766447	0.832145	0.888738
	ZNF593	0.0705946	0.277332	0.0372637	-0.255008	-0.0397418	0.199612			ZNF593	0.628109	0.0196296	0.7952	0.0267207	0.743513	0.0384708
	CNKSR1	0.313526	1.1194	1.36254	0.227956	1.04283	0.799174			CNKSR1	0.239485	1.79354e-08	2.97215e-13	0.261262	5.50326e-09	4.71837e-05
	CATSPER4	NA	NA	NA	NA	NA	NA			CATSPER4	NA	NA	NA	NA	NA	NA
	CEP85	-0.10203	1.15334	1.00514	-0.16284	1.10102	1.24904			CEP85	0.286895	3.17259e-39	1.76643e-39	0.120237	1.42505e-49	4.1521e-46
	SH3BGRL3	-0.103133	-0.9914	-1.47277	-0.496655	-1.37571	-0.894474			SH3BGRL3	0.140087	2.18837e-24	3.43879e-103	8.55276e-06	1.53583e-83	1.78757e-19
	UBXN11	0.0948964	1.01382	0.951463	-0.0774075	0.85019	0.912242			UBXN11	0.63522	3.92415e-14	2.60643e-10	0.699013	7.25957e-09	8.45705e-12
	CD52	0.992749	2.41356	1.01359	-1.41273	0.0146161	1.41141			CD52	NA	NA	NA	NA	NA	NA
	CRYBG2	-0.906661	3.11396	2.74761	-0.381294	3.64897	4.0147			CRYBG2	0.214014	1.51787e-24	1.33872e-16	0.112215	2.03503e-20	7.63986e-27
	ZNF683	-0.930804	1.44167	-0.909967	-2.37123	NA	2.36593			ZNF683	NA	NA	NA	NA	NA	NA
	LIN28A	NA	0.927334	NA	-0.890475	NA	0.889633			LIN28A	NA	NA	NA	NA	NA	NA
	DHDDS	-0.36189	0.477886	0.293979	-0.19854	0.649951	0.833609			DHDDS	2.6513e-05	4.59509e-07	0.0011328	0.0765956	8.58434e-14	7.35597e-19
	HMGN2	0.324155	0.0980612	0.110326	-0.00265414	-0.220236	-0.233362			HMGN2	4.56202e-05	0.375246	0.261689	0.984561	0.00105813	0.0016671
	RPS6KA1	0.00218073	0.653342	-0.116905	-0.785417	-0.125202	0.645026			RPS6KA1	0.987256	3.30949e-11	0.176933	9.72406e-14	0.141654	3.48259e-11
	ARID1A	0.0440091	-0.132162	-0.0883108	0.0292885	-0.138387	-0.182353			ARID1A	0.70091	0.283076	0.391676	0.864473	0.136023	0.111097
	PIGV	-0.556823	0.348911	-0.181189	-0.544875	0.369636	0.899405			PIGV	1.4999e-07	0.000887543	0.114875	3.40379e-07	0.000798759	5.99492e-19
	ZDHHC18	-0.188914	2.51202	2.10855	-0.418297	2.29151	2.69501			ZDHHC18	0.0852623	1.33442e-130	1.2806e-126	4.89505e-05	5.34903e-193	1.49801e-178
	SFN	0.98682	2.90474	3.21103	0.291383	2.21814	1.91192			SFN	1.4208e-65	9.86091e-211	0	0.00574056	0	8.1209e-99
	GPN2	0.0195971	0.0877512	-0.203858	-0.306479	-0.229651	0.061715			GPN2	0.876779	0.443685	0.0418993	0.00867884	0.0164	0.597177
	GPATCH3	-0.0575702	1.60369	0.914104	-0.704432	0.96536	1.65506			GPATCH3	0.719958	1.22135e-51	1.91384e-19	8.92748e-12	3.85011e-22	4.26322e-54
	NUDC	-0.270479	0.340314	-0.045105	-0.400323	0.219136	0.604251			NUDC	0.0009619	3.49828e-05	0.628416	1.10578e-07	0.00363579	6.07645e-17
	NR0B2	NA	NA	NA	NA	NA	NA			NR0B2	NA	NA	NA	NA	NA	NA
	KDF1	-1.77394	0.859156	-3.61192	-4.48912	-1.84306	2.62767			KDF1	0.442593	0.544058	NA	NA	NA	0.137267
	TRNP1	-0.624962	-0.0317768	-0.582629	-0.565796	0.0362025	0.586859			TRNP1	1.1309e-14	0.743626	8.00762e-14	4.76854e-11	0.740423	2.63516e-11
	FAM46B	-0.346284	3.72835	2.24071	-1.50268	2.5814	4.06906			FAM46B	0.631067	9.05236e-44	4.95233e-11	7.0669e-15	5.79856e-13	7.81292e-44
	SLC9A1	-0.217442	0.609873	0.574477	-0.0499518	0.785863	0.821056			SLC9A1	0.0194715	1.30466e-09	1.35971e-10	0.722385	4.06067e-22	1.75124e-18
	WDTC1	-0.520719	-0.186673	-0.58297	-0.411003	-0.0682896	0.328212			WDTC1	1.34764e-10	0.105399	1.07793e-11	0.000238186	0.475189	0.00222226
	TMEM222	0.0247576	-0.0961174	-0.372912	-0.291755	-0.403598	-0.126873			TMEM222	0.85516	0.425916	0.000238834	0.00724773	3.37132e-06	0.215338
	SYTL1	-0.620325	-1.13347	-2.14877	-1.0308	-1.53445	-0.519988			SYTL1	0.000252641	1.5589e-10	5.67281e-23	0.000247483	1.76758e-10	0.0114325
	MAP3K6	-0.164619	1.18197	0.894569	-0.302485	1.05292	1.34018			MAP3K6	0.400793	2.47613e-21	2.69342e-11	0.01742	9.8448e-15	4.12924e-25
	FCN3	NA	NA	NA	NA	NA	NA			FCN3	NA	NA	NA	NA	NA	NA
	CD164L2	0.630291	-0.0337603	-1.79911	-1.7761	-2.43721	-0.665928			CD164L2	NA	NA	NA	NA	NA	0.84279
	GPR3	-0.510925	2.67456	1.98209	-0.707308	2.48713	3.17973			GPR3	0.00139633	3.07164e-94	1.93173e-69	3.25072e-09	3.23236e-112	1.41964e-133
	WASF2	-0.0867996	0.00575333	0.285181	0.264683	0.365862	0.0864571			WASF2	0.295224	0.965707	8.98584e-05	0.00789522	4.57159e-09	0.40447
	FO393419.2	NA	NA	NA	NA	NA	NA			FO393419.2	NA	NA	NA	NA	NA	NA
	AHDC1	-0.292377	0.2387	-0.0359033	-0.289783	0.25042	0.525213			AHDC1	0.0337221	0.113241	0.823769	0.0509726	0.0475533	5.6689e-05
	FGR	-0.930804	-0.99622	-0.909967	NA	NA	NA			FGR	NA	NA	NA	NA	NA	NA
	LINC02574	-0.979167	1.54669	-0.370061	-1.93018	0.602612	2.51513			LINC02574	NA	0.315445	NA	0.26734	NA	0.147424
	IFI6	-0.235253	2.25044	1.13172	-1.13408	1.36089	2.47915			IFI6	0.364776	2.95027e-120	2.11199e-34	2.11186e-41	2.93522e-14	6.96982e-116
	FAM76A	-0.540475	0.248157	-0.276702	-0.539714	0.257303	0.781077			FAM76A	0.00781829	0.198391	0.181814	0.00851582	0.259094	4.89951e-05
	STX12	-0.4443	0.735164	0.544566	-0.205701	0.982535	1.17249			STX12	5.77101e-06	1.26648e-14	1.77103e-08	0.0762845	6.71429e-25	8.11825e-35
	PPP1R8	0.0834686	0.135499	-0.130915	-0.281314	-0.220658	0.0452954			PPP1R8	0.398091	0.117658	0.135173	0.00244659	0.0107167	0.655588
	THEMIS2	-0.982824	2.58841	0.342932	-2.26085	1.31975	3.56525			THEMIS2	2.22567e-06	4.24035e-96	0.0587627	7.98628e-80	3.54813e-12	4.12624e-142
	RPA2	0.334577	0.902353	0.506131	-0.410852	0.165284	0.56112			RPA2	3.01325e-05	4.48147e-27	6.40702e-11	5.22591e-07	0.0290374	1.49921e-12
	SMPDL3B	-0.238445	-0.166653	-1.51506	-1.36348	-1.28273	0.0648884			SMPDL3B	0.110699	0.248414	5.99108e-21	1.36558e-15	3.39134e-14	0.702687
	XKR8	-0.0316789	0.789446	0.314517	-0.489566	0.34008	0.814869			XKR8	0.872795	1.1632e-10	0.0242888	0.000276322	0.0140957	5.6063e-11
	EYA3	-0.232239	-0.343304	-0.208304	0.120116	0.0177672	-0.117382			EYA3	0.0328295	0.00258441	0.065193	0.385922	0.887096	0.314349
	PTAFR	-1.5121	1.45593	-0.193389	-1.6647	1.31249	2.95983			PTAFR	0.108297	0.00440851	0.818915	0.00315192	0.17053	5.7105e-06
	DNAJC8	-0.0613607	0.386141	0.230939	-0.170193	0.285992	0.440712			DNAJC8	0.435693	5.94769e-08	0.00104422	0.0413592	5.69468e-06	9.89531e-12
	ATPIF1	0.153891	0.174578	-0.253699	-0.443035	-0.413686	0.0140148			ATPIF1	0.0951845	0.0582451	0.00593903	4.09286e-07	2.38128e-07	0.88483
	AL353622.2	NA	NA	NA	NA	NA	NA			AL353622.2	NA	NA	NA	NA	NA	NA
	SESN2	-0.366423	2.69772	2.73066	0.0186188	3.09096	3.05802			SESN2	0.00271291	7.27617e-116	8.27011e-213	0.912239	0	6.6302e-163
	MED18	-0.216766	1.21516	0.777951	-0.452176	0.988361	1.42479			MED18	0.118238	1.34888e-29	1.6266e-12	9.07066e-06	3.61163e-22	8.70315e-46
	PHACTR4	-0.150782	0.410291	-0.142631	-0.567801	0.00182897	0.554362			PHACTR4	0.127083	3.78976e-06	0.17271	4.61608e-09	0.992484	3.89465e-11
	RCC1	0.661312	0.17331	0.206769	0.0188887	-0.460596	-0.494102			RCC1	5.53996e-29	0.0908224	0.0117519	0.90722	1.84871e-10	6.09365e-08
	TRNAU1AP	0.135778	0.14524	-0.216868	-0.376952	-0.359048	0.00268622			TRNAU1AP	0.355068	0.289469	0.114971	0.00395474	0.00292254	0.983207
	TAF12	-0.176275	-0.479842	-0.381199	0.0839195	-0.21119	-0.310233			TAF12	0.123768	9.50839e-06	0.000301766	0.572586	0.0522602	0.0050848
	RAB42	0.0279465	2.59307	-0.599515	-3.20852	-0.633423	2.55638			RAB42	0.988995	0.00016459	0.67294	9.10351e-05	0.668985	0.000341427
	LINC01715	0.335734	-1.49389	-0.644243	0.834054	-0.985971	-1.83659			LINC01715	0.596287	0.0265037	0.316989	0.356134	0.0793304	0.00253906
	AL360012.1	NA	0.927334	NA	-0.890475	NA	0.889633			AL360012.1	NA	NA	NA	NA	NA	NA
	GMEB1	-0.107623	-0.713552	-1.12318	-0.424858	-1.02186	-0.61271			GMEB1	0.558559	8.25456e-06	2.7311e-11	0.0523315	9.63078e-10	0.00016705
	YTHDF2	-0.223831	-0.146524	-0.287084	-0.155335	-0.0693463	0.0708839			YTHDF2	0.00108135	0.090476	0.000125857	0.103398	0.372007	0.413407
	OPRD1	-1.45726	-0.623213	-2.39801	-1.78649	-0.947153	0.825712			OPRD1	NA	NA	NA	NA	NA	NA
	EPB41	0.12373	-1.17031	-0.997082	0.158563	-1.12689	-1.3005			EPB41	0.111363	1.22649e-42	3.88934e-27	0.223381	1.34213e-40	5.86249e-63
	TMEM200B	-0.111813	2.32093	1.05099	-1.28455	1.15658	2.42609			TMEM200B	0.774425	3.50715e-39	5.06472e-06	8.43948e-16	4.21785e-07	4.16396e-41
	AL357500.1	NA	NA	NA	NA	NA	NA			AL357500.1	NA	NA	NA	NA	NA	NA
	SRSF4	0.0389443	0.211699	0.224763	-0.00166186	0.179545	0.166184			SRSF4	0.729653	0.0237163	0.00725251	0.989846	0.0270323	0.0729329
	MECR	-0.0257075	-1.47513	-1.39674	0.0634211	-1.37726	-1.45597			MECR	0.87851	2.76913e-29	9.26019e-27	0.80148	2.7528e-25	1.54135e-26
	PTPRU	-0.560138	-0.377439	-2.38013	-2.01739	-1.82581	0.176786			PTPRU	0.0601771	0.189067	5.87411e-11	3.18733e-07	3.63178e-06	0.601081
	LINC01756	NA	0.927334	NA	-0.890475	NA	0.889633			LINC01756	NA	NA	NA	NA	NA	NA
	AC092265.1	-2.40618	-0.617194	-1.42307	-0.824505	0.9764	1.781			AC092265.1	NA	NA	NA	NA	NA	NA
	AL645944.2	NA	NA	1.01359	1.03308	0.9764	NA			AL645944.2	NA	NA	NA	NA	NA	NA
	LINC01648	NA	NA	NA	NA	NA	NA			LINC01648	NA	NA	NA	NA	NA	NA
	AL137076.1	NA	NA	NA	NA	NA	NA			AL137076.1	NA	NA	NA	NA	NA	NA
	AL161638.2	NA	NA	NA	NA	NA	NA			AL161638.2	NA	NA	NA	NA	NA	NA
	AL161638.1	NA	NA	NA	NA	NA	NA			AL161638.1	NA	NA	NA	NA	NA	NA
	MATN1	-0.554652	2.04166	0.688237	-1.36786	1.23765	2.5915			MATN1	0.779401	0.0190842	0.581651	0.111295	0.360533	0.00779508
	LAPTM5	-0.196812	-1.83988	-1.17761	0.646093	-0.987328	-1.65214			LAPTM5	0.924505	0.392511	0.54843	NA	0.633082	0.466208
	AL137027.1	NA	0.927334	NA	-0.890475	NA	0.889633			AL137027.1	NA	NA	NA	NA	NA	NA
	LINC01778	-3.06075	-0.53931	-2.45015	-1.92577	0.610762	2.51815			LINC01778	0.0694812	0.631179	0.0906791	0.282588	NA	0.159908
	SDC3	-1.03649	-0.320848	-1.32484	-1.01914	-0.294401	0.709324			SDC3	2.55213e-26	0.00335199	1.24114e-35	8.16713e-21	0.0092428	3.29308e-12
	PUM1	-0.159478	-0.760601	-0.656142	0.0896317	-0.502898	-0.607562			PUM1	0.0362174	7.61826e-19	1.22597e-17	0.459767	1.42484e-11	1.10222e-12
	NKAIN1	1.86454	-0.879811	-1.11385	-0.250026	-2.98543	-2.75226			NKAIN1	0.0492121	0.575492	0.512181	NA	0.00706219	0.00775512
	SNRNP40	0.0346051	-0.709992	-0.428631	0.266396	-0.469548	-0.751238			SNRNP40	0.729208	2.05544e-17	5.84505e-08	0.00812176	5.54244e-10	6.8256e-20
	ZCCHC17	-0.240413	0.187364	-0.0112273	-0.213514	0.222995	0.420704			ZCCHC17	0.00515978	0.0669547	0.920432	0.0523804	0.00895227	1.39168e-06
	FABP3	1.8377	3.35471	2.63586	-0.735682	0.792238	1.51181			FABP3	0.419022	0.0263218	0.124477	0.552214	0.563765	0.19031
	SERINC2	-0.812512	0.116118	-0.315486	-0.446638	0.491235	0.922804			SERINC2	1.02606e-14	0.420357	0.00847007	0.000848212	7.58972e-06	7.47143e-15
	TINAGL1	-2.71254	0.0586243	-1.07817	-1.15189	1.62866	2.76464			TINAGL1	1.10737e-40	0.731404	2.35135e-10	1.29499e-11	9.4639e-11	2.51865e-42
	HCRTR1	NA	NA	NA	NA	NA	NA			HCRTR1	NA	NA	NA	NA	NA	NA
	PEF1	-0.268504	-0.256677	-0.390921	-0.149177	-0.128641	0.00540427			PEF1	0.000128804	0.00223994	1.10221e-07	0.136828	0.0980186	0.96095
	COL16A1	-2.69397	-0.7404	-3.28026	-2.55516	-0.592403	1.94696			COL16A1	3.60482e-29	0.000165549	1.90779e-34	6.11285e-18	0.190446	5.55972e-13
	ADGRB2	-1.88231	1.65484	-0.432786	-2.10274	1.44356	3.53129			ADGRB2	1.74419e-18	1.75762e-35	0.0159464	1.93961e-56	1.99178e-10	6.66605e-96
	SPOCD1	-1.20794	0.566071	-0.849384	-1.43044	0.352595	1.76712			SPOCD1	5.29053e-11	0.000169049	3.46908e-06	1.7364e-17	0.132831	1.22186e-25
	AL354919.1	-2.66991	-1.83969	-0.751226	1.07353	1.91509	0.825714			AL354919.1	NA	0.372595	0.695204	NA	NA	NA
	AL136115.2	NA	2.83031	NA	-2.79402	NA	2.78773			AL136115.2	NA	NA	NA	NA	NA	NA
	PTP4A2	-0.468636	-0.487541	-0.60588	-0.13314	-0.143432	-0.0254359			PTP4A2	3.94843e-20	4.1879e-14	8.37771e-21	0.133342	0.0299725	0.741543
	AL136115.1	NA	NA	NA	NA	NA	NA			AL136115.1	NA	NA	NA	NA	NA	NA
	AL136115.3	NA	NA	NA	NA	NA	NA			AL136115.3	NA	NA	NA	NA	NA	NA
	KHDRBS1	0.0645962	-0.102768	-0.206537	-0.118762	-0.277345	-0.173793			KHDRBS1	0.354629	0.197798	0.00220643	0.190569	4.28468e-06	0.0148956
	TMEM39B	-0.254748	-0.71588	-0.856443	-0.154949	-0.607768	-0.466812			TMEM39B	0.0595293	8.27553e-06	2.36729e-10	0.503099	1.26056e-05	0.0061591
	KPNA6	-0.256953	-0.320695	-0.46657	-0.160711	-0.21572	-0.0700728			KPNA6	0.000402718	0.000168364	5.28065e-09	0.109111	0.00423737	0.428506
	TXLNA	-0.373086	0.242464	-0.300242	-0.557392	0.0669194	0.609458			TXLNA	1.48417e-07	0.00832742	0.0010974	3.27689e-08	0.492462	4.32993e-14
	CCDC28B	-0.0382916	-0.0781083	-1.44343	-1.38032	-1.41125	-0.0457427			CCDC28B	0.926277	0.832554	6.16278e-05	0.000561935	9.53268e-05	0.905292
	IQCC	0.396393	0.909404	0.70586	-0.218675	0.303073	0.506027			IQCC	0.0564266	2.73724e-07	0.000153007	0.262656	0.0898825	0.00254169
	DCDC2B	NA	0.927334	NA	-0.890475	NA	0.889633			DCDC2B	NA	NA	NA	NA	NA	NA
	TMEM234	-0.280385	0.68081	0.866386	0.170494	1.14082	0.954513			TMEM234	0.180398	2.49763e-05	6.03423e-08	0.369363	1.23495e-12	6.96899e-09
	EIF3I	-0.0196983	0.877478	0.810661	-0.0818531	0.824207	0.890166			EIF3I	0.83804	5.44483e-34	1.68778e-27	0.419702	2.24316e-34	6.04971e-45
	FAM167B	1.2972	0.212167	-1.1685	-1.39596	-2.47186	-1.09189			FAM167B	2.94837e-11	0.402116	2.36454e-05	5.06997e-07	3.02577e-27	6.64491e-08
	LCK	-1.39713	3.41727	0.740799	-2.6912	2.13184	4.80678			LCK	0.00137012	1.58093e-79	0.0169535	6.21692e-58	1.03523e-08	1.61672e-82
	HDAC1	0.302507	-0.455805	-0.779932	-0.338839	-1.08862	-0.764785			HDAC1	7.81271e-09	1.1454e-09	2.57247e-36	5.18693e-05	4.60313e-82	8.96777e-28
	MARCKSL1	0.404508	-1.09905	-1.41239	-0.327909	-1.82292	-1.50945			MARCKSL1	6.53834e-10	8.63541e-30	1.25748e-74	0.00264689	1.29189e-170	7.05657e-66
	AL109945.1	0.0360992	-0.0268326	-1.79911	-1.79138	-1.8432	-0.0746997			AL109945.1	NA	NA	NA	NA	NA	NA
	TSSK3	-1.55067	2.18841	1.86295	-0.341824	3.40958	3.73363			TSSK3	NA	0.0343204	0.108727	0.75399	0.0250981	0.00849685
	FAM229A	-0.707471	1.18165	0.58303	-0.613872	1.28402	1.88209			FAM229A	0.038111	2.88779e-08	0.0352584	0.0130627	3.73966e-05	4.83103e-13
	BSDC1	-0.293898	0.781084	0.365587	-0.43051	0.653344	1.06862			BSDC1	4.22483e-05	3.07647e-19	6.36477e-07	2.07555e-06	8.40866e-23	6.14938e-38
	AL033529.1	0.305472	0.595498	0.0106047	-0.599787	-0.301794	0.283485			AL033529.1	0.59237	0.195066	0.984382	0.22569	0.540523	0.523214
	ZBTB8B	-0.659643	0.521111	0.10849	-0.427419	0.761638	1.17381			ZBTB8B	0.019987	0.0218421	0.702718	0.0963873	0.0054712	1.88568e-06
	ZBTB8A	-0.473297	-1.74807	-1.87589	-0.143051	-1.40897	-1.28221			ZBTB8A	0.00312453	2.19359e-17	6.81002e-23	0.725565	7.23563e-12	1.59067e-08
	ZBTB8OS	-0.47075	0.837914	0.533204	-0.319459	0.997823	1.30142			ZBTB8OS	0.00119287	7.76984e-13	3.35871e-06	0.00638904	1.41384e-15	8.4893e-24
	RBBP4	0.0905754	-0.440614	-0.426127	-0.000281282	-0.522939	-0.537707			RBBP4	0.204976	5.81511e-09	1.07149e-08	0.997583	2.1028e-15	2.52918e-15
	SYNC	-1.93923	0.334179	-1.74674	-2.0964	0.18656	2.26655			SYNC	1.51818e-10	0.128064	1.48067e-08	3.48616e-13	0.73149	1.42494e-15
	KIAA1522	-0.321914	1.17837	0.678309	-0.515016	0.994241	1.49429			KIAA1522	0.00126273	3.17882e-30	3.64782e-13	6.26671e-08	3.43902e-37	1.12845e-60
	YARS	-0.307118	0.0785647	0.356599	0.263241	0.657597	0.379421			YARS	1.15331e-07	0.405947	2.38217e-08	0.00314982	8.14321e-31	1.82431e-06
	S100PBP	-0.230371	0.0688265	-0.00183474	-0.0855627	0.222175	0.292281			S100PBP	0.0398338	0.560762	0.987014	0.532327	0.0400203	0.00588866
	FNDC5	2.06262	1.20936	-0.598006	-1.82374	-2.66845	-0.861188			FNDC5	0.0113552	0.204591	0.677443	0.105273	0.002259	0.215184
	HPCA	-0.181553	-0.106078	-1.40847	-1.31534	-1.2313	0.071444			HPCA	0.878348	0.917743	0.209249	0.331385	0.293705	0.949862
	TMEM54	-0.490107	0.80423	0.0882678	-0.730851	0.572599	1.28853			TMEM54	2.84793e-07	1.68637e-15	0.467791	7.96426e-10	3.05214e-07	2.60584e-34
	RNF19B	-0.158752	0.996518	0.548778	-0.46244	0.701315	1.14909			RNF19B	0.14168	3.69725e-23	1.06037e-08	8.85739e-06	2.37849e-15	2.87002e-33
	AK2	0.197989	-0.638816	-0.664622	-0.0408448	-0.868806	-0.843689			AK2	0.000188099	7.56239e-24	1.65631e-23	0.709498	1.80297e-44	2.06467e-47
	AZIN2	-0.074152	0.545725	0.137895	-0.423541	0.205838	0.613192			AZIN2	0.839463	0.0329002	0.626793	0.137574	0.469543	0.01983
	TRIM62	-0.938657	0.418952	-0.332724	-0.766554	0.599699	1.35112			TRIM62	2.44024e-07	0.00653314	0.0604475	2.09872e-06	0.0021471	1.05802e-15
	AL662907.3	NA	NA	NA	NA	NA	NA			AL662907.3	NA	NA	NA	NA	NA	NA
	ZNF362	0.13213	-1.84429	-2.03046	-0.201225	-2.16871	-1.98263			ZNF362	0.363365	2.05049e-34	1.27163e-38	0.435317	3.54996e-54	3.38542e-48
	AL513327.3	-1.82826	-0.933466	-0.846737	0.0713091	0.9764	0.889633			AL513327.3	NA	NA	NA	NA	NA	NA
	A3GALT2	-0.869578	-0.933254	-1.80977	-0.890475	-0.947153	-0.072151			A3GALT2	NA	NA	NA	NA	NA	NA
	PHC2	-0.145314	-0.705277	-0.912606	-0.222303	-0.773386	-0.566069			PHC2	0.034334	4.91051e-16	1.08618e-39	0.0221396	6.75184e-38	2.25217e-12
	ZSCAN20	-0.977247	0.434136	-0.248998	-0.698002	0.722081	1.40502			ZSCAN20	0.00681467	0.141204	0.476874	0.028231	0.0578044	1.36725e-05
	CSMD2	-0.237618	-2.6877	-2.74222	-0.0694457	-2.51079	-2.45661			CSMD2	0.0383246	5.72773e-74	1.09486e-73	0.846816	2.02663e-62	1.57214e-60
	HMGB4	NA	1.83454	NA	-1.7968	NA	1.79004			HMGB4	NA	NA	NA	NA	NA	NA
	C1orf94	0.262383	-1.60203	-1.68864	-0.1015	-1.95756	-1.87211			C1orf94	0.462519	9.73992e-06	8.7364e-06	0.892043	2.3175e-08	4.36171e-08
	SMIM12	-0.0902653	0.0349109	-0.195341	-0.245125	-0.11124	0.118657			SMIM12	0.372407	0.746119	0.0286094	0.0196162	0.256529	0.248182
	GJB5	-1.93411	0.292649	-0.376437	-0.684006	1.55147	2.2205			GJB5	0.0235066	0.656209	0.602055	0.3589	0.0865512	0.00464767
	GJB4	-1.82826	1.76588	1.63489	-0.147859	3.45978	3.58903			GJB4	NA	0.435167	0.480625	NA	0.195742	0.1742
	GJB3	-1.10466	1.71455	0.658786	-1.07116	1.7573	2.81313			GJB3	1.39456e-07	2.32452e-28	0.000110273	3.27984e-12	6.56131e-21	6.70503e-58
	GJA4	NA	NA	NA	NA	NA	NA			GJA4	NA	NA	NA	NA	NA	NA
	DLGAP3	-1.82826	0.548249	-0.846737	-1.4126	0.9764	2.36903			DLGAP3	NA	NA	NA	NA	NA	NA
	AC114490.2	-0.730565	-0.603613	-0.815948	-0.22745	-0.0924007	0.119385			AC114490.2	0.000621331	0.000935682	0.000177002	0.460656	0.773181	0.673691
	TMEM35B	-0.491756	0.511449	0.493984	-0.0325638	0.979461	0.996059			TMEM35B	0.000522587	9.05436e-05	7.6734e-05	0.865442	7.74565e-15	6.49261e-14
	ZMYM6	-0.663203	-0.295063	-0.462579	-0.182515	0.194256	0.361216			ZMYM6	1.18543e-08	0.0156368	0.000110145	0.205549	0.13574	0.00309101
	ZMYM1	-0.285036	-0.353523	-0.416173	-0.0775251	-0.137744	-0.0759108			ZMYM1	0.0694644	0.0254521	0.0088332	0.726843	0.404078	0.65913
	AL590434.1	1.87863	NA	NA	NA	-1.83386	-1.91696			AL590434.1	NA	NA	NA	NA	NA	NA
	SFPQ	0.375892	-1.02004	-0.982881	0.0225619	-1.36505	-1.40229			SFPQ	3.26069e-12	1.27017e-31	1.01171e-57	0.873632	2.30006e-127	7.47136e-63
	ZMYM4	-0.173161	-1.33467	-0.922505	0.397393	-0.75576	-1.16826			ZMYM4	0.0248876	1.96836e-54	9.01172e-27	0.000401449	4.3883e-19	1.97593e-41
	KIAA0319L	-0.134923	-1.44087	-1.46476	-0.0388608	-1.3359	-1.31266			KIAA0319L	0.144934	1.20088e-48	1.74075e-47	0.84144	4.48986e-42	2.29324e-42
	NCDN	-0.206177	-0.160774	-1.04699	-0.900923	-0.846885	0.0394176			NCDN	0.0109051	0.145982	3.35348e-34	3.16371e-17	4.04691e-25	0.745183
	TFAP2E	-0.720668	-0.128917	-1.77795	-1.66443	-1.06269	0.586241			TFAP2E	0.442718	0.875787	0.0509604	0.103827	0.352659	0.519857
	PSMB2	-0.109996	0.0959179	-0.0712049	-0.181963	0.0328004	0.199542			PSMB2	0.107198	0.269962	0.437825	0.0842421	0.726636	0.00830268
	C1orf216	-0.50625	0.429373	-0.494988	-0.939588	0.00511518	0.928806			C1orf216	6.77263e-08	3.98304e-06	1.4283e-06	1.07143e-19	0.972745	1.91412e-23
	CLSPN	0.809132	2.21352	2.25487	0.0265877	1.43931	1.39797			CLSPN	1.4716e-07	6.84297e-61	2.5158e-72	0.877207	1.35046e-40	4.65672e-31
	AGO4	0.0793657	0.795852	0.472627	-0.338235	0.387098	0.709897			AGO4	0.608558	2.80356e-13	4.59454e-05	0.0028771	0.000468022	9.0747e-12
	AGO1	-0.101116	-0.192742	-0.258203	-0.080197	-0.163141	-0.0979556			AGO1	0.326972	0.0628995	0.00685213	0.551659	0.0848191	0.35654
	AL139286.2	0.917911	-0.99622	-0.909967	NA	-1.83386	-1.91696			AL139286.2	NA	NA	NA	NA	NA	NA
	AGO3	-0.220699	-0.157066	0.00358125	0.145863	0.217954	0.0566726			AGO3	0.06461	0.188722	0.978251	0.317487	0.0744294	0.683408
	TEKT2	0.0309799	-0.99622	-0.909967	NA	-0.947153	-1.03392			TEKT2	NA	NA	NA	NA	NA	NA
	ADPRHL2	-0.105519	0.934218	0.408723	-0.540436	0.508251	1.03355			ADPRHL2	0.374789	1.62169e-24	4.81466e-05	3.77785e-07	1.11629e-06	4.66156e-26
	COL8A2	-1.51035	1.25487	0.264236	-1.00568	1.76914	2.75958			COL8A2	0.0132295	0.000536225	0.600724	0.00660426	0.00132894	9.76772e-10
	TRAPPC3	-0.285051	0.985884	0.594707	-0.405829	0.87355	1.26406			TRAPPC3	0.00073032	1.58694e-34	2.15278e-11	4.34384e-06	5.50064e-28	1.90644e-72
	MAP7D1	-0.440493	1.47135	0.789658	-0.696687	1.22395	1.90568			MAP7D1	6.35283e-07	6.38498e-71	8.62763e-23	5.48112e-16	1.60425e-48	5.51144e-106
	THRAP3	0.0109094	-0.0944366	-0.116616	-0.0368167	-0.133623	-0.111744			THRAP3	0.917112	0.344493	0.180793	0.772924	0.0778426	0.20131
	SH3D21	-0.944601	0.875564	0.357163	-0.53366	1.29561	1.81329			SH3D21	5.84488e-10	2.99989e-12	0.0130274	7.14206e-05	1.65467e-18	2.59012e-41
	EVA1B	-0.81572	1.02488	0.42933	-0.611004	1.23902	1.83424			EVA1B	0.000338559	5.07328e-09	0.0268281	0.000681943	1.42255e-09	3.77134e-21
	STK40	-0.0658965	1.32936	1.06341	-0.280876	1.12318	1.38874			STK40	0.660221	2.1541e-43	6.842e-26	0.00718751	2.79318e-30	2.80875e-48
	LSM10	0.228728	0.343955	-0.0522503	-0.411338	-0.287046	0.108485			LSM10	0.0214715	0.00034601	0.67915	0.000388873	0.00870066	0.312179
	OSCP1	-0.64156	-1.69307	-1.28805	0.390046	-0.652805	-1.05882			OSCP1	0.0055489	9.33889e-11	2.21844e-07	0.347113	0.0208088	0.000358285
	MRPS15	0.186025	0.443566	0.689986	0.231507	0.497692	0.250483			MRPS15	0.0106104	2.06088e-08	6.13083e-23	0.00629939	8.29316e-15	0.000770576
	CSF3R	2.47006	2.82595	1.90275	-0.934946	-0.575306	0.345325			CSF3R	NA	NA	NA	NA	NA	0.885483
	AL596257.1	0.992749	0.927334	NA	-0.890475	-0.947153	-0.072151			AL596257.1	NA	NA	NA	NA	NA	NA
	AC117945.2	NA	NA	NA	NA	NA	NA			AC117945.2	NA	NA	NA	NA	NA	NA
	GRIK3	-0.930804	-0.99622	-0.909967	NA	NA	NA			GRIK3	NA	NA	NA	NA	NA	NA
	AL031430.1	NA	NA	NA	NA	NA	NA			AL031430.1	NA	NA	NA	NA	NA	NA
	AL353604.1	NA	NA	NA	NA	NA	NA			AL353604.1	NA	NA	NA	NA	NA	NA
	ZC3H12A	-5.38835	-2.31621	-2.43979	-0.138591	2.94266	3.06613			ZC3H12A	0	3.30353e-126	1.08785e-155	0.282762	7.1025e-96	3.04424e-99
	MEAF6	-0.274754	0.0123642	-0.39464	-0.421972	-0.12625	0.280297			MEAF6	0.000506137	0.903397	3.0385e-06	4.61397e-06	0.167527	0.000567207
	SNIP1	-0.536488	0.975687	0.217906	-0.772748	0.748208	1.50554			SNIP1	4.07585e-07	9.77217e-26	0.0454866	1.50672e-16	7.97564e-14	9.8619e-63
	DNALI1	0.608266	2.27686	2.36686	0.0738469	1.74894	1.66055			DNALI1	NA	0.238223	0.214991	0.970062	0.312326	0.346574
	GNL2	0.183913	0.12845	0.0020532	-0.141041	-0.188202	-0.0621748			GNL2	0.00993315	0.155647	0.981587	0.17314	0.0107698	0.493582
	RSPO1	NA	2.41356	NA	-2.3748	NA	2.37344			RSPO1	NA	NA	NA	NA	NA	NA
	C1orf109	0.149378	0.43952	0.509289	0.054858	0.353467	0.283406			C1orf109	0.152214	4.2288e-06	7.10358e-08	0.680059	7.43863e-05	0.00236388
	CDCA8	0.462116	-0.0484738	0.108594	0.14255	-0.359695	-0.517036			CDCA8	2.01951e-08	0.707218	0.302551	0.295368	4.2772e-05	2.95463e-07
	EPHA10	0.93588	-3.47011	-2.19993	1.2555	-3.1414	-4.41274			EPHA10	0.00163341	6.62086e-09	1.61443e-05	0.250628	8.17904e-14	1.48815e-16
	MANEAL	1.08237	-1.3927	-0.601634	0.776185	-1.69018	-2.48157			MANEAL	1.04187e-39	1.9568e-35	4.60464e-09	4.00903e-10	7.59655e-88	2.78356e-145
	YRDC	0.0771805	1.20961	1.214	-0.0104675	1.13059	1.12566			YRDC	0.553726	3.55439e-38	1.50036e-39	0.935017	4.57268e-48	4.01817e-48
	C1orf122	-0.0670727	-0.1614	-0.165638	-0.019691	-0.104683	-0.100559			C1orf122	0.629439	0.19674	0.257962	0.932961	0.50671	0.466474
	MTF1	-0.494139	0.404196	0.167288	-0.251318	0.655425	0.891993			MTF1	5.02133e-06	0.000528888	0.182259	0.0716374	1.12482e-08	4.32368e-15
	INPP5B	-0.10719	-0.0710579	-0.198857	-0.14257	-0.0978082	0.0291977			INPP5B	0.576878	0.685288	0.234474	0.488709	0.593683	0.87716
	SF3A3	0.00281746	-0.209346	-0.41255	-0.218037	-0.421764	-0.21895			SF3A3	0.982433	0.0104024	5.60715e-08	0.00860351	1.80161e-11	0.00120381
	FHL3	-0.303	0.679926	0.131465	-0.563563	0.428397	0.976897			FHL3	0.0469013	2.03263e-06	0.377082	0.000135028	0.0020659	2.1539e-11
	UTP11	0.000823311	0.967753	1.05331	0.0707856	1.04612	0.960272			UTP11	0.994847	6.26467e-21	1.8509e-27	0.503543	2.27136e-48	1.1223e-35
	POU3F1	0.992749	1.81709	NA	-1.7761	-0.947153	0.823822			POU3F1	NA	NA	NA	NA	NA	NA
	AL139158.2	-0.930804	-0.0344361	0.0518168	0.071309	0.9764	0.889633			AL139158.2	NA	NA	NA	NA	NA	NA
	AL139158.3	NA	NA	NA	NA	NA	NA			AL139158.3	NA	NA	NA	NA	NA	NA
	LINC01343	NA	NA	NA	NA	NA	NA			LINC01343	NA	NA	NA	NA	NA	NA
	LINC01685	NA	NA	NA	NA	NA	NA			LINC01685	NA	NA	NA	NA	NA	NA
	AL354702.2	NA	0.927334	1.01359	0.0713091	0.9764	0.889633			AL354702.2	NA	NA	NA	NA	NA	NA
	RRAGC	-0.420288	0.490084	-0.0505437	-0.555278	0.36357	0.903703			RRAGC	1.12429e-07	3.19483e-09	0.617988	3.95075e-09	4.04604e-05	3.79504e-28
	MYCBP	0.126732	0.147641	0.587734	0.425176	0.454756	0.0136965			MYCBP	0.210218	0.165561	1.01158e-12	9.73811e-06	9.09399e-09	0.907198
	AL139260.3	2.89941	1.82626	2.48768	0.647155	-0.417186	-1.08098			AL139260.3	NA	NA	NA	NA	0.885698	0.706966
	GJA9	0.903016	-3.47705	-1.53261	1.93279	-2.44106	-4.38792			GJA9	0.584146	NA	NA	NA	0.181899	0.0252676
	RHBDL2	0.777528	-0.321399	0.119266	0.425422	-0.66457	-1.10576			RHBDL2	0.011252	0.4144	0.760573	0.308033	0.0232515	0.000301443
	AKIRIN1	-0.13518	0.602382	0.201017	-0.416055	0.329978	0.730883			AKIRIN1	0.043716	9.84779e-18	0.0046275	9.42621e-08	3.76793e-07	2.32211e-28
	NDUFS5	0.253893	0.229531	-0.00132319	-0.246379	-0.261555	-0.0315015			NDUFS5	0.0016024	0.0238972	0.990588	0.049321	0.00708081	0.760334
	MACF1	-0.787557	-1.14641	-1.25012	-0.118578	-0.46884	-0.365584			MACF1	3.82593e-33	2.74438e-54	2.01611e-56	0.278419	2.70617e-09	8.16146e-07
	BMP8A	2.16274	2.16673	1.97394	-0.207225	-0.19617	-0.00471703			BMP8A	0.0828692	0.0606753	0.112248	0.868096	0.854394	0.995793
	PABPC4	-0.0289875	-0.196972	-0.0901123	0.0920176	-0.0672847	-0.17431			PABPC4	0.745286	0.0140402	0.224546	0.337911	0.345658	0.0223857
	HEYL	1.03518	0.560225	-0.83807	-1.41573	-1.88135	-0.486779			HEYL	NA	NA	NA	NA	NA	0.83957
	NT5C1A	NA	NA	NA	NA	NA	NA			NT5C1A	NA	NA	NA	NA	NA	NA
	HPCAL4	-1.28787	2.37173	-0.27101	-2.65824	1.00929	3.65484			HPCAL4	0.467239	0.00179602	0.865857	0.00238652	0.582328	0.000178442
	PPIE	-0.0989402	0.132833	0.0471328	-0.100684	0.139943	0.225354			PPIE	0.297701	0.181052	0.631403	0.399594	0.109678	0.0145641
	BMP8B	0.464983	-0.332553	-0.360581	-0.0426633	-0.831409	-0.80365			BMP8B	0.0272976	0.165448	0.154716	0.912226	0.000125848	0.000114504
	OXCT2	-0.07931	1.97995	0.546691	-1.44919	0.619921	2.05194			OXCT2	0.937847	4.71368e-05	0.460336	0.00374247	0.406687	3.97756e-05
	AL033527.5	-0.57099	0.528997	0.571241	0.0266428	1.13629	1.09386			AL033527.5	0.463405	0.331462	0.325259	0.973005	0.0689211	0.0677361
	AL033527.4	-2.41973	1.37216	1.46136	0.0776448	3.87175	3.78616			AL033527.4	NA	0.509695	0.431049	0.973196	0.0784759	0.133641
	TRIT1	0.292049	0.217664	-0.00290231	-0.235621	-0.301521	-0.0817186			TRIT1	0.0340176	0.143199	0.98554	0.149009	0.0235921	0.579625
	MYCL	-1.85862	0.140236	-2.10721	-2.26301	-0.254962	1.99286			MYCL	5.40063e-10	0.603679	2.91341e-11	2.47099e-13	0.619542	7.54157e-12
	MFSD2A	-1.60977	1.04653	-0.928917	-1.99007	0.674743	2.65004			MFSD2A	9.79972e-19	1.67528e-14	1.42875e-07	3.36273e-37	0.00315346	2.39527e-58
	CAP1	-0.733869	-0.227287	-0.44954	-0.237183	0.278109	0.500023			CAP1	2.82508e-35	0.00239308	2.31292e-13	0.00312104	8.40613e-06	8.3115e-12
	PPT1	0.0403542	-0.343044	-0.437139	-0.10887	-0.483867	-0.390244			PPT1	0.659537	1.0899e-05	1.86172e-08	0.244786	3.5591e-14	3.25946e-10
	RLF	-0.386302	0.0763296	-0.242332	-0.333581	0.137689	0.455876			RLF	0.000244672	0.496745	0.0213542	0.0022212	0.243331	1.48323e-05
	TMCO2	NA	3.62983	1.90887	-1.73577	1.86992	3.59292			TMCO2	NA	NA	NA	NA	NA	0.124464
	ZMPSTE24	-0.139019	-0.436244	-0.247902	0.173495	-0.115201	-0.304197			ZMPSTE24	0.0664464	3.08788e-08	0.0035398	0.0956833	0.181346	5.40574e-05
	COL9A2	-1.17056	0.0906469	-2.60945	-2.71511	-1.44551	1.25499			COL9A2	5.3026e-05	0.749417	2.79468e-13	6.43653e-14	0.00148411	1.55123e-05
	SMAP2	-0.0537379	-0.572324	-0.491541	0.0660154	-0.443904	-0.52482			SMAP2	0.520658	1.31899e-11	2.27856e-10	0.599815	4.10769e-10	3.85499e-11
	AL031985.4	NA	NA	NA	NA	NA	NA			AL031985.4	NA	NA	NA	NA	NA	NA
	ZFP69B	-1.5346	0.0182222	-0.455491	-0.488852	1.0726	1.5454			ZFP69B	2.09332e-06	0.956478	0.127179	0.13166	0.00305069	1.85033e-06
	ZFP69	1.91732	-0.99622	-0.909967	NA	-2.83375	-2.9168			ZFP69	NA	NA	NA	NA	NA	NA
	EXO5	0.60777	1.76271	1.37708	-0.400443	0.76291	1.14744			EXO5	0.204867	9.67226e-08	0.000183048	0.205032	0.0220848	0.000131247
	ZNF684	-0.343057	1.20263	0.855325	-0.361896	1.19189	1.5379			ZNF684	0.36729	6.03912e-07	0.00151288	0.117261	2.1145e-06	1.78078e-11
	RIMS3	-1.22434	-0.182321	-1.13849	-0.971405	0.0796043	1.03508			RIMS3	0.00213167	0.617407	0.00253068	0.0159435	0.89033	0.0103623
	AL031289.1	NA	NA	NA	NA	NA	NA			AL031289.1	NA	NA	NA	NA	NA	NA
	NFYC	0.091586	-0.890069	-0.79218	0.0835244	-0.889806	-0.988187			NFYC	0.366432	6.90356e-16	1.27608e-14	0.645905	4.72471e-19	9.99242e-20
	KCNQ4	1.76167	-1.51534	-1.42908	0.0713091	-3.19711	-3.28147			KCNQ4	0.360107	NA	NA	NA	0.123973	0.116278
	CITED4	0.638724	-0.449959	-1.07074	-0.636841	-1.71587	-1.09514			CITED4	0.00552864	0.121803	0.000719989	0.117395	7.82949e-10	1.80972e-05
	CTPS1	0.281411	-0.196575	0.0171041	0.198847	-0.270509	-0.484541			CTPS1	7.94992e-06	0.0128374	0.845908	0.026425	4.97193e-05	7.2662e-12
	SLFNL1	-1.84064	1.96073	1.84923	-0.125013	3.6763	3.78662			SLFNL1	NA	0.336531	0.387461	0.954974	0.112755	0.0895039
	SCMH1	-0.0269114	-0.759262	-0.670131	0.0742393	-0.649397	-0.738315			SCMH1	0.85287	7.10253e-09	2.95011e-10	0.691745	1.44849e-11	2.93821e-09
	AC093151.3	NA	NA	NA	NA	NA	NA			AC093151.3	NA	NA	NA	NA	NA	NA
	FOXO6	-0.139413	1.70206	1.05455	-0.663531	1.18902	1.83449			FOXO6	0.938398	0.0638918	0.377907	0.531472	0.34065	0.0602789
	EDN2	NA	6.43631	6.61076	0.158869	6.57424	6.3994			EDN2	NA	4.78585e-06	2.15388e-06	0.844251	2.16167e-06	5.70487e-06
	HIVEP3	-0.462376	-2.40593	-3.14726	-0.756055	-2.69079	-1.9497			HIVEP3	0.000152427	7.47894e-57	3.86142e-77	0.0039023	2.02335e-56	2.59066e-37
	GUCA2B	NA	NA	NA	NA	NA	NA			GUCA2B	NA	NA	NA	NA	NA	NA
	GUCA2A	NA	NA	NA	NA	NA	NA			GUCA2A	NA	NA	NA	NA	NA	NA
	FOXJ3	-0.17278	-0.311005	-0.611952	-0.315896	-0.445403	-0.144914			FOXJ3	0.040314	0.000191924	4.70404e-13	0.00132106	1.54191e-07	0.104331
	RIMKLA	0.658039	-0.283333	0.0213881	0.289517	-0.642645	-0.947549			RIMKLA	2.10678e-11	0.0310983	0.879651	0.0233072	3.69718e-13	9.6917e-21
	ZMYND12	-0.965144	-0.031276	-1.52853	-1.50817	-0.569578	0.932391			ZMYND12	0.703111	0.988484	NA	NA	NA	0.685749
	PPCS	-0.0184011	-0.369544	-0.671092	-0.316421	-0.658754	-0.357819			PPCS	0.907436	0.00167102	2.26315e-08	0.0119846	7.89432e-11	0.000166778
	CCDC30	-0.807181	1.34697	1.36649	0.00436536	2.16814	2.1478			CCDC30	0.171667	0.000184343	0.000187904	0.991616	2.84572e-08	4.46749e-08
	PPIH	0.470981	0.280636	0.32332	0.0281975	-0.15391	-0.196859			PPIH	2.53941e-06	0.017413	0.00780328	0.871599	0.157155	0.0476552
	AC098484.2	0.841363	-0.444057	0.0557596	0.483852	-0.791926	-1.29417			AC098484.2	0.71008	NA	NA	NA	0.687613	0.519204
	YBX1	0.173621	-0.63961	-0.422874	0.202041	-0.602849	-0.819444			YBX1	0.00165664	2.78125e-14	6.16888e-11	0.0431831	3.63863e-25	1.7834e-24
	CLDN19	NA	0.927334	1.01359	0.0713091	0.9764	0.889633			CLDN19	NA	NA	NA	NA	NA	NA
	P3H1	-0.202772	-0.293354	-0.249127	0.0290707	-0.0526382	-0.0975103			P3H1	0.0265983	0.00226328	0.0132722	0.853178	0.636447	0.333907
	C1orf50	-0.0689329	0.61674	0.437009	-0.194482	0.499794	0.679123			C1orf50	0.769073	3.81562e-05	0.00738855	0.277926	0.00197807	8.28849e-06
	AC098484.3	-0.723629	-0.0629034	-0.0583599	-0.0121503	0.658457	0.65238			AC098484.3	0.320716	0.924828	0.938591	0.989102	0.374872	0.337656
	TMEM269	-0.827429	-1.0636	-0.915777	0.13299	-0.0944194	-0.242498			TMEM269	0.23919	0.109151	0.192887	0.91219	0.916967	0.782393
	SVBP	0.0583501	0.308334	0.193654	-0.129476	0.128924	0.241985			SVBP	0.840805	0.176734	0.405689	0.649064	0.573251	0.272542
	ERMAP	0.167166	-1.35756	-1.07846	0.264626	-1.25182	-1.53119			ERMAP	0.342052	2.41255e-13	4.61085e-09	0.368686	4.4366e-13	1.21808e-17
	ZNF691	-0.380347	0.393764	0.604547	0.195466	0.978525	0.767142			ZNF691	0.0491011	0.026163	0.000111231	0.313185	4.36145e-10	1.42601e-05
	SLC2A1	0.434127	0.130109	0.19684	0.0516687	-0.2433	-0.30995			SLC2A1	9.47484e-10	0.298503	0.017753	0.735962	0.000202217	0.00335139
	SLC2A1-AS1	-0.461362	1.0479	0.37366	-0.68969	0.829141	1.50248			SLC2A1-AS1	0.413142	0.00380907	0.399124	0.0745478	0.0689189	0.000131247
	AC099795.1	-0.930804	1.86384	-0.909967	-2.78649	NA	2.78777			AC099795.1	NA	NA	NA	NA	NA	NA
	FAM183A	-1.29575	-2.35598	-3.17125	-0.833948	-1.88135	-1.06985			FAM183A	0.469849	0.215397	0.114567	NA	NA	0.684888
	EBNA1BP2	0.131516	-0.0121794	-0.175163	-0.17771	-0.312765	-0.150163			EBNA1BP2	0.171137	0.908439	0.0634231	0.0920032	0.000653074	0.104164
	CFAP57	0.0336715	2.66768	1.37663	-1.30744	1.33574	2.62766			CFAP57	NA	0.127232	NA	0.414894	0.562279	0.125299
	TMEM125	-0.877407	2.54456	-0.856742	-3.40959	0.0146161	3.40873			TMEM125	NA	0.149307	NA	NA	NA	0.0690381
	C1orf210	NA	0.927334	NA	-0.890475	NA	0.889633			C1orf210	NA	NA	NA	NA	NA	NA
	TIE1	-2.01035	0.179807	-1.00874	-1.20398	0.995641	2.18403			TIE1	9.87914e-12	0.496262	0.000142076	3.12466e-06	0.00466048	1.95204e-14
	MPL	-0.549541	-2.47024	-2.38433	NA	-1.8432	-1.93297			MPL	NA	NA	NA	NA	NA	NA
	CDC20	0.348213	-1.02179	-1.70346	-0.696429	-2.05789	-1.37637			CDC20	1.80392e-08	5.51983e-32	2.32833e-103	3.9713e-11	3.98138e-177	7.63928e-63
	ELOVL1	-0.190472	0.239545	-0.0660384	-0.320312	0.118473	0.423815			ELOVL1	0.00311291	0.00648633	0.484335	0.00210752	0.16679	1.44535e-07
	MED8	-0.366922	1.22821	1.0246	-0.218422	1.38546	1.58828			MED8	0.00046917	2.12774e-41	1.33781e-29	0.016973	6.76599e-61	1.94312e-79
	SZT2	-0.597324	0.274646	0.0944791	-0.195034	0.685682	0.865142			SZT2	1.32888e-08	0.0092165	0.403162	0.0876191	1.36511e-11	3.47894e-17
	HYI	-0.146966	0.347396	-0.505375	-0.867647	-0.364565	0.4875			HYI	0.484844	0.0337318	0.0068269	1.32852e-06	0.0629575	0.00319298
	PTPRF	-0.147966	-0.0216503	0.16057	0.167125	0.302508	0.12031			PTPRF	0.0851458	0.866472	0.0669137	0.134125	1.425e-05	0.235197
	KDM4A	-0.243821	-0.198163	0.238294	0.421722	0.475961	0.0392726			KDM4A	0.00457015	0.0510658	0.00668369	2.15156e-05	3.25486e-09	0.731641
	ST3GAL3	-0.948208	-1.94822	-2.39419	-0.460959	-1.45187	-1.00656			ST3GAL3	1.57999e-12	6.23148e-36	1.37391e-45	0.0731068	3.40965e-15	4.149e-09
	ARTN	-1.34699	3.40969	2.83814	-0.586674	4.1793	4.75065			ARTN	0.000566669	2.39197e-77	5.75984e-49	6.31183e-05	6.86704e-64	5.59456e-86
	IPO13	-0.0428857	0.363561	0.305204	-0.073233	0.342051	0.40046			IPO13	0.713724	0.000594147	0.000657125	0.601217	4.80094e-05	8.38774e-05
	DPH2	0.0457379	-0.0766606	-0.0293658	0.0324697	-0.0813084	-0.128685			DPH2	0.692167	0.514793	0.786095	0.818376	0.34317	0.193574
	ATP6V0B	-0.140797	1.11147	0.705323	-0.4208	0.840141	1.24589			ATP6V0B	0.095512	1.66387e-47	2.43004e-18	1.74432e-06	1.5143e-26	3.71844e-62
	B4GALT2	0.094806	-0.515848	-0.621283	-0.120335	-0.722179	-0.616547			B4GALT2	0.317261	2.6545e-06	9.00478e-12	0.40601	9.70344e-19	1.74962e-09
	CCDC24	-0.386611	0.0696138	-0.70909	-0.793698	-0.328432	0.449481			CCDC24	0.0574126	0.742018	0.000737741	0.000154762	0.157227	0.0165998
	SLC6A9	-0.691386	-0.0171327	-0.118836	-0.116322	0.566694	0.668452			SLC6A9	1.7228e-17	0.91171	0.274959	0.503924	1.98383e-08	9.23458e-08
	AL139220.2	-0.310802	0.22953	-0.447361	-0.691867	-0.142814	0.533151			AL139220.2	0.283016	0.339452	0.077633	0.00317661	0.629594	0.0246124
	KLF17	0.0115565	-0.926896	-1.61097	-0.699537	-1.62767	-0.943511			KLF17	0.988926	0.100769	0.00807204	0.409828	0.00392071	0.0738112
	KLF18	1.51519	2.18144	2.53394	0.337079	1.01476	0.662569			KLF18	NA	NA	NA	NA	0.622304	0.766208
	DMAP1	-0.43794	0.823531	0.264001	-0.57452	0.695611	1.25443			DMAP1	1.60925e-05	1.87898e-18	0.00751126	4.86862e-09	6.83016e-13	1.59748e-39
	ERI3	-0.101563	-1.29491	-1.06756	0.212739	-0.972092	-1.20003			ERI3	0.19685	2.22968e-55	2.07307e-32	0.0923457	9.82296e-29	8.34388e-50
	RNF220	-0.0978768	-0.00842411	-0.230614	-0.237258	-0.138927	0.0829487			RNF220	0.342305	0.940136	0.0101068	0.0220824	0.156475	0.433343
	TMEM53	-0.163759	-0.548276	-0.859355	-0.325799	-0.701665	-0.390738			TMEM53	0.406881	0.00105576	1.68687e-06	0.159648	0.000198688	0.0340607
	C1orf228	-1.25219	-1.36476	-2.33142	-0.981568	-1.08608	-0.119913			C1orf228	0.0248011	0.0184552	0.000287808	0.348623	0.206191	0.889573
	KIF2C	0.195722	0.633914	0.770237	0.121812	0.568285	0.43196			KIF2C	0.0251911	1.00398e-08	1.8393e-20	0.371102	7.19941e-14	6.1493e-05
	RPS8	0.0620329	-0.145671	0.0138631	0.144527	-0.054633	-0.21523			RPS8	0.477293	0.167215	0.884779	0.174816	0.391542	0.0101032
	BEST4	-1.70771	0.451837	0.538992	0.0714519	2.24002	2.15128			BEST4	0.358568	0.712728	0.65988	0.964477	0.140352	0.157994
	PLK3	-0.355906	2.12594	1.74819	-0.392638	2.09801	2.47543			PLK3	0.0413872	1.60341e-76	8.23154e-46	0.000815971	1.43206e-61	1.01177e-93
	TCTEX1D4	1.25463	1.37935	2.55211	1.15844	1.29065	0.119481			TCTEX1D4	0.550325	0.438978	0.0729096	0.393439	0.288225	0.94405
	BTBD19	-0.611292	1.00219	0.816975	-0.200023	1.42224	1.60637			BTBD19	0.0251712	3.76155e-07	0.00010804	0.392046	1.80731e-10	7.60028e-14
	PTCH2	0.0338504	1.1368	-1.03798	-2.19093	-1.07696	1.09731			PTCH2	0.976471	0.0522073	0.250055	0.001664	0.209026	0.0488654
	EIF2B3	-0.0671759	-0.759909	-0.666805	0.078074	-0.606103	-0.699676			EIF2B3	0.583206	2.5342e-13	2.73712e-10	0.608828	1.38665e-10	6.2425e-14
	HECTD3	-0.406439	0.0789359	-0.427996	-0.522071	-0.0276759	0.478955			HECTD3	1.93154e-06	0.490084	2.91177e-06	1.00236e-07	0.783427	9.23348e-08
	UROD	-0.490182	0.192677	-0.314036	-0.521549	0.170102	0.676308			UROD	2.36262e-14	0.0188954	0.000138457	2.04977e-08	0.0422317	1.18871e-19
	ZSWIM5	-0.558422	-1.80588	-2.2065	-0.41534	-1.65422	-1.25373			ZSWIM5	0.000474735	2.91815e-21	5.47365e-30	0.189451	1.97595e-16	5.54434e-10
	LINC01144	0.419916	1.09918	0.560483	-0.552822	0.133893	0.671383			LINC01144	0.652248	0.0777438	0.467791	0.429572	0.869345	0.281712
	HPDL	NA	NA	NA	NA	NA	NA			HPDL	NA	NA	NA	NA	NA	NA
	MUTYH	-0.254983	0.466325	0.296367	-0.18529	0.545051	0.714546			MUTYH	0.0772696	0.00019238	0.0360536	0.2401	4.89051e-05	5.99964e-09
	TOE1	0.345725	0.833019	0.641176	-0.206505	0.289231	0.481049			TOE1	0.0119662	6.95743e-10	2.75956e-07	0.168154	0.0191714	0.000342417
	TESK2	-0.623752	0.27921	-0.163922	-0.458476	0.453858	0.896406			TESK2	0.000474835	0.122648	0.384894	0.0154882	0.0145745	4.51981e-07
	CCDC163	-0.852105	0.44555	-0.849786	-1.30965	-0.00349912	1.29113			CCDC163	4.52656e-06	0.00807288	3.46019e-05	2.66534e-11	0.994897	2.6994e-13
	MMACHC	0.13083	-0.751227	-1.00354	-0.267072	-1.14046	-0.888763			MMACHC	0.32121	1.49418e-09	3.19267e-14	0.127598	1.12483e-19	1.17417e-13
	PRDX1	0.249903	0.743333	0.957037	0.198538	0.700861	0.486782			PRDX1	1.46486e-06	1.58757e-23	9.66283e-60	0.0220569	1.01841e-41	3.1901e-12
	AKR1A1	0.0297248	-0.306323	-0.158296	0.132926	-0.194269	-0.342614			AKR1A1	0.750971	0.000750516	0.0430119	0.233376	0.00640129	6.86704e-05
	NASP	0.444732	0.38576	0.229376	-0.171293	-0.221722	-0.0657393			NASP	2.10678e-11	8.42264e-07	0.00545973	0.0813448	0.00310005	0.428177
	CCDC17	-0.695572	1.27789	0.620827	-0.671408	1.30941	1.9656			CCDC17	0.442718	0.0175506	0.337184	0.236127	0.0540743	0.000874249
	GPBP1L1	-0.319183	0.290762	0.0978858	-0.207784	0.4109	0.603431			GPBP1L1	1.15413e-05	0.000323325	0.239134	0.0121683	6.56548e-10	5.38972e-18
	TMEM69	-0.047113	0.157822	0.0369298	-0.135643	0.077953	0.198533			TMEM69	0.711908	0.134675	0.751053	0.271674	0.476216	0.0524541
	IPP	-0.575709	-0.67955	-0.336036	0.328453	0.233586	-0.110602			IPP	3.46722e-05	2.64232e-06	0.0195323	0.0561554	0.132766	0.533927
	MAST2	0.359279	-0.274588	0.218117	0.477633	-0.147304	-0.640087			MAST2	5.11156e-06	0.00698258	0.0144633	1.41507e-07	0.0375381	1.91937e-15
	PIK3R3	0.373904	-0.431567	-0.298157	0.118474	-0.67829	-0.812013			PIK3R3	6.09041e-06	9.43006e-06	0.00225276	0.358059	8.13143e-16	1.48931e-20
	AL358075.4	-2.4257	-2.49115	-2.40493	NA	NA	NA			AL358075.4	NA	NA	NA	NA	NA	NA
	TSPAN1	0.743359	-0.652208	-0.432155	0.204914	-1.18156	-1.40242			TSPAN1	1.00593e-20	8.92183e-09	9.70985e-05	0.19217	2.06507e-35	1.87804e-44
	AL672043.1	NA	NA	1.01359	1.03308	0.9764	NA			AL672043.1	NA	NA	NA	NA	NA	NA
	POMGNT1	-0.279889	0.444064	0.219355	-0.239751	0.493047	0.71746			POMGNT1	8.96023e-06	1.40922e-08	0.00183555	0.00602184	2.74767e-15	8.93164e-23
	LURAP1	-0.571797	-0.983918	-1.34102	-0.371131	-0.773957	-0.415734			LURAP1	0.598235	0.328906	0.183792	0.810848	0.475745	0.708429
	RAD54L	1.21718	1.96713	2.21999	0.238186	0.996556	0.743785			RAD54L	2.58292e-24	9.33654e-56	4.63721e-97	0.0506146	3.88285e-27	1.07502e-10
	LRRC41	0.100357	-0.651183	-0.295463	0.340949	-0.401889	-0.757854			LRRC41	0.209515	4.6266e-14	0.000326169	0.00046954	3.10946e-08	6.55576e-22
	UQCRH	0.360106	0.326234	0.309347	-0.0319619	-0.0570146	-0.0412687			UQCRH	3.38244e-05	0.000936155	0.000741184	0.799462	0.50744	0.665978
	NSUN4	0.00627531	0.491364	0.452798	-0.0533335	0.440575	0.478744			NSUN4	0.967575	4.44913e-07	1.29488e-06	0.705816	4.36041e-06	2.82433e-06
	FAAH	1.27472	-1.47412	-1.6076	-0.148962	-2.89001	-2.7563			FAAH	0.0877115	0.198168	0.200548	NA	0.00152277	0.00122341
	DMBX1	NA	5.63108	5.49483	-0.151741	5.4573	5.59291			DMBX1	NA	0.000229092	0.000510702	0.890836	0.000495903	0.000269253
	AL136373.1	NA	NA	NA	NA	NA	NA			AL136373.1	NA	NA	NA	NA	NA	NA
	KNCN	NA	0.927334	NA	-0.890475	NA	0.889633			KNCN	NA	NA	NA	NA	NA	NA
	MKNK1	-0.0543514	0.665363	0.768477	0.0882521	0.816608	0.712879			MKNK1	0.696635	3.29185e-11	3.96812e-16	0.480004	1.07012e-19	1.59901e-13
	MOB3C	-0.250073	2.35798	2.32999	-0.0428076	2.57401	2.60158			MOB3C	0.0459295	5.87397e-160	7.20427e-157	0.724637	4.68264e-189	2.45919e-184
	ATPAF1	0.237195	-0.681915	-0.418098	0.248975	-0.661674	-0.925894			ATPAF1	0.0021696	1.51031e-14	1.40509e-06	0.0195515	1.07644e-17	6.60886e-30
	TEX38	0.936401	1.86039	1.52907	-0.345674	0.588465	0.92031			TEX38	NA	NA	NA	NA	NA	0.730511
	EFCAB14	-0.276258	-0.0759811	-0.0541006	0.00714013	0.215978	0.193691			EFCAB14	0.000119358	0.41185	0.523542	0.959673	0.00409901	0.0214749
	CYP4B1	NA	NA	NA	NA	NA	NA			CYP4B1	NA	NA	NA	NA	NA	NA
	CYP4A11	NA	NA	NA	NA	NA	NA			CYP4A11	NA	NA	NA	NA	NA	NA
	CYP4X1	0.0229117	-1.89541	-1.80977	NA	-1.8387	-1.92517			CYP4X1	NA	NA	NA	NA	NA	NA
	CYP4Z1	NA	NA	NA	NA	NA	NA			CYP4Z1	NA	NA	NA	NA	NA	NA
	CYP4A22-AS1	0.326329	-2.19871	-3.0099	-0.829018	-3.34383	-2.53503			CYP4A22-AS1	0.848911	0.249468	0.149122	NA	0.0825873	0.154228
	CYP4A22	NA	NA	NA	NA	NA	NA			CYP4A22	NA	NA	NA	NA	NA	NA
	PDZK1IP1	-5.87564	-4.6195	-7.71239	-3.10637	-1.8387	1.25188			PDZK1IP1	4.22376e-07	3.31168e-09	2.37422e-09	NA	NA	0.592245
	TAL1	0.992749	0.927334	2.49581	1.55175	1.4955	-0.072151			TAL1	NA	NA	NA	NA	NA	NA
	STIL	0.34061	0.327634	0.410168	0.067847	0.0633114	-0.0198346			STIL	0.000541757	0.0025446	4.59404e-05	0.640526	0.56621	0.876057
	CMPK1	-0.112017	-0.734041	-0.485343	0.233762	-0.379727	-0.6289			CMPK1	0.114745	6.03902e-27	1.28776e-10	0.0122761	4.1957e-07	2.30293e-19
	FOXE3	0.992749	NA	NA	NA	-0.947153	-1.03392			FOXE3	NA	NA	NA	NA	NA	NA
	FOXD2	-0.385045	0.902311	0.173559	-0.743412	0.5521	1.2811			FOXD2	0.510133	0.0150897	0.716053	0.063117	0.265664	0.00197371
	LINC01738	NA	NA	NA	NA	NA	NA			LINC01738	NA	NA	NA	NA	NA	NA
	TRABD2B	3.09573	1.44129	2.53333	1.07747	-0.567808	-1.65733			TRABD2B	0.149177	NA	NA	NA	0.725508	0.346094
	AL691459.1	NA	NA	NA	NA	NA	NA			AL691459.1	NA	NA	NA	NA	NA	NA
	AC096541.1	NA	NA	NA	NA	NA	NA			AC096541.1	NA	NA	NA	NA	NA	NA
	AL356289.1	NA	NA	NA	NA	NA	NA			AL356289.1	NA	NA	NA	NA	NA	NA
	AL356289.2	NA	NA	NA	NA	NA	NA			AL356289.2	NA	NA	NA	NA	NA	NA
	AL109659.1	NA	NA	NA	NA	NA	NA			AL109659.1	NA	NA	NA	NA	NA	NA
	SLC5A9	NA	NA	NA	NA	NA	NA			SLC5A9	NA	NA	NA	NA	NA	NA
	SPATA6	0.0800765	-1.12724	-1.21749	-0.105248	-1.30376	-1.21385			SPATA6	0.80563	3.69639e-05	4.60126e-05	0.845452	5.56419e-06	6.74403e-06
	AGBL4	0.891495	-0.912834	-0.601828	0.298	-1.49786	-1.80872			AGBL4	0.440752	0.522552	0.682368	NA	0.196254	0.115029
	BEND5	-0.666684	-1.24661	-2.48192	-1.25007	-1.82055	-0.586776			BEND5	0.215166	0.0168584	0.000122947	0.16971	0.0112687	0.342263
	ELAVL4	NA	NA	2.91283	2.93197	2.87718	NA			ELAVL4	NA	NA	NA	NA	NA	NA
	AL596275.2	NA	1.82575	NA	-1.78649	NA	1.78775			AL596275.2	NA	NA	NA	NA	NA	NA
	AL592182.3	-0.424564	0.681171	2.12026	1.42493	2.5406	1.0999			AL592182.3	0.808816	0.550252	0.00936738	0.0659866	0.00270724	0.347606
	DMRTA2	NA	NA	NA	NA	NA	NA			DMRTA2	NA	NA	NA	NA	NA	NA
	FAF1	0.1314	-1.1163	-0.687195	0.413938	-0.824859	-1.25449			FAF1	0.136634	5.74611e-29	6.17424e-15	0.000558317	2.96586e-23	4.47723e-39
	CDKN2C	0.66085	0.554926	0.257967	-0.311997	-0.409062	-0.112532			CDKN2C	9.28744e-16	2.96274e-10	0.00425778	0.000937399	5.708e-07	0.229425
	C1orf185	NA	1.83454	NA	-1.7968	NA	1.79004			C1orf185	NA	NA	NA	NA	NA	NA
	LINC01562	0.0309799	3.03309	2.75424	-0.292768	2.71662	2.9946			LINC01562	NA	0.136185	0.209369	0.880008	0.21633	0.145628
	RNF11	-0.557543	0.446632	0.136085	-0.325406	0.68734	0.997345			RNF11	3.44998e-18	2.0784e-11	0.0646627	2.88846e-05	1.25595e-23	9.70918e-50
	TTC39A	0.773173	1.47864	1.44359	-0.0502348	0.664523	0.698932			TTC39A	0.0063808	3.24784e-10	2.66053e-09	0.866372	0.00227358	0.00114823
	EPS15	-0.125827	-0.531962	-0.272289	0.244864	-0.152765	-0.413034			EPS15	0.109684	4.83876e-12	0.00130405	0.0166133	0.0846524	1.63735e-07
	OSBPL9	0.0183637	-0.624137	-0.321059	0.288262	-0.345872	-0.649611			OSBPL9	0.868201	1.08094e-12	0.000623672	0.0108461	8.75399e-05	6.51254e-15
	NRDC	-0.129445	-0.436551	-0.308521	0.113117	-0.185456	-0.313888			NRDC	0.0412759	1.04572e-10	1.23963e-05	0.21901	0.00541669	5.30842e-07
	RAB3B	-2.4784	1.36524	-0.617816	-1.99796	1.85442	3.83712			RAB3B	7.89305e-43	1.34384e-34	4.1869e-05	5.49988e-60	7.48989e-20	8.19113e-136
	TXNDC12	0.335159	0.501467	0.589223	0.0726167	0.247739	0.159362			TXNDC12	3.37785e-06	8.8667e-10	1.37045e-16	0.494276	0.000267195	0.0529966
	KTI12	-0.00208151	0.51042	0.0636603	-0.461841	0.0594863	0.505799			KTI12	0.990094	2.15584e-05	0.686528	0.000648815	0.71584	3.80089e-05
	BTF3L4	-0.206078	0.258215	0.250507	-0.0224766	0.450278	0.456901			BTF3L4	0.0341366	0.0245631	0.00492995	0.886772	1.19704e-08	1.15726e-05
	ZFYVE9	-0.227936	-0.772455	-0.195698	0.561994	0.025993	-0.551332			ZFYVE9	0.00995259	6.32892e-17	0.0300331	3.16963e-08	0.812018	1.07333e-08
	CC2D1B	-0.316928	0.0468119	-0.168534	-0.230457	0.142177	0.357104			CC2D1B	0.000150857	0.642611	0.0972527	0.035626	0.167527	2.38866e-05
	ORC1	1.40506	0.777749	1.03909	0.246597	-0.372134	-0.633799			ORC1	4.62969e-50	8.16865e-11	1.71973e-20	0.0599023	9.50743e-05	4.93326e-10
	PRPF38A	0.294605	0.144764	0.196886	0.0373708	-0.103985	-0.156758			PRPF38A	7.98294e-05	0.115425	0.0117869	0.766353	0.20123	0.0809101
	ZCCHC11	0.137419	-0.194028	0.126393	0.305663	-0.0171881	-0.338261			ZCCHC11	0.0844433	0.0225491	0.153138	0.00151606	0.866002	1.97529e-05
	AL591167.1	NA	NA	1.01359	1.03308	0.9764	NA			AL591167.1	NA	NA	NA	NA	NA	NA
	GPX7	0.0186405	-1.89541	-1.80977	NA	-1.83386	-1.91696			GPX7	NA	NA	NA	NA	NA	NA
	FAM159A	0.992749	NA	NA	NA	-0.947153	-1.03392			FAM159A	NA	NA	NA	NA	NA	NA
	COA7	0.425442	0.479314	0.208591	-0.285621	-0.223089	0.0472268			COA7	3.91578e-12	1.08698e-11	0.00288761	0.000254589	0.00058201	0.558481
	ZYG11B	0.119634	-0.699512	-0.266096	0.418563	-0.392156	-0.826128			ZYG11B	0.15978	2.79283e-15	0.0092193	0.000365079	3.25576e-05	8.68831e-23
	ZYG11A	-1.98444	1.82563	-0.118113	-1.95859	1.85978	3.80256			ZYG11A	7.97433e-05	3.2591e-12	0.792957	5.18681e-13	0.000226313	3.56251e-25
	ECHDC2	-0.0463408	0.0855573	0.215515	0.114802	0.255575	0.12472			ECHDC2	0.719389	0.486871	0.0372331	0.399263	0.00752953	0.264034
	SCP2	-0.207601	-0.934733	-0.898757	0.0209003	-0.697375	-0.734148			SCP2	0.00649709	6.99291e-28	8.55655e-32	0.875877	5.40606e-25	7.27859e-22
	PODN	NA	NA	NA	NA	NA	NA			PODN	NA	NA	NA	NA	NA	NA
	SLC1A7	0.931049	-1.83926	-0.429155	1.39253	-1.36448	-2.77694			SLC1A7	0.571279	0.402707	0.831265	NA	0.356203	0.105513
	CPT2	0.203728	-0.150417	-0.496558	-0.360934	-0.706455	-0.360737			CPT2	0.0163532	0.141022	8.18744e-08	0.00113618	3.90794e-16	0.000103023
	C1orf123	-0.032247	-0.777167	-0.633964	0.127925	-0.60813	-0.751683			C1orf123	0.806329	1.03061e-15	5.71864e-09	0.419632	4.4062e-08	2.17331e-13
	MAGOH	0.153882	0.621201	0.591304	-0.0449156	0.43111	0.460424			MAGOH	0.177719	3.00243e-09	7.48464e-10	0.699237	5.6894e-09	4.64576e-08
	LRP8	0.0227254	-0.0387592	-0.253886	-0.230371	-0.282903	-0.0680867			LRP8	0.829825	0.693486	0.00379926	0.0216689	0.00052207	0.437851
	LINC01771	-0.335292	0.405998	-0.900092	-1.32203	-0.571064	0.734953			LINC01771	0.74133	0.563531	0.28917	0.104027	0.562693	0.331893
	AC119428.1	NA	NA	NA	NA	NA	NA			AC119428.1	NA	NA	NA	NA	NA	NA
	AC119428.2	-0.930804	-0.0344362	-0.909967	-0.890475	NA	0.889633			AC119428.2	NA	NA	NA	NA	NA	NA
	DMRTB1	NA	2.81778	1.90887	-0.925531	1.86992	2.78336			DMRTB1	NA	NA	NA	NA	NA	NA
	GLIS1	-0.319526	-1.7677	-2.20851	-0.455664	-1.89506	-1.45445			GLIS1	0.0133404	6.53346e-33	1.26535e-44	0.0571158	1.20392e-32	1.01141e-21
	NDC1	0.297196	-0.502756	-0.176039	0.312044	-0.479387	-0.80665			NDC1	0.000135494	5.5227e-12	0.0434728	0.00139836	4.57918e-08	1.36989e-22
	YIPF1	-0.142085	0.746259	0.604055	-0.156925	0.740006	0.881961			YIPF1	0.1748	7.2566e-16	6.63103e-12	0.162464	2.24427e-17	5.29295e-21
	DIO1	3.70189	3.41364	1.01359	-2.41432	-2.69348	-0.297348			DIO1	NA	NA	NA	NA	0.235386	0.871754
	HSPB11	0.129154	1.05675	0.807851	-0.264147	0.6723	0.919957			HSPB11	0.299246	2.10142e-20	1.72036e-11	0.0662718	2.45612e-09	4.47156e-18
	LRRC42	-0.10095	1.30969	0.986377	-0.338218	1.08117	1.40396			LRRC42	0.289805	4.25743e-70	8.68397e-39	2.5477e-05	9.01988e-50	1.07595e-85
	LDLRAD1	NA	0.927334	NA	-0.890475	NA	0.889633			LDLRAD1	NA	NA	NA	NA	NA	NA
	TMEM59	-0.0103954	0.474852	-0.0249798	-0.515032	-0.0208803	0.477787			TMEM59	0.922622	6.52041e-07	0.810806	2.99107e-07	0.826199	1.1691e-08
	TCEANC2	-0.162771	0.103271	0.374116	0.255945	0.53064	0.259199			TCEANC2	0.192199	0.406011	0.000384052	0.0328792	2.69226e-07	0.0250874
	AL357673.1	-0.262027	0.497747	-1.09352	-1.60507	-0.836004	0.753864			AL357673.1	0.907447	0.757619	0.549252	0.355632	0.665253	0.639938
	CDCP2	-0.930804	-0.99622	-0.909967	NA	NA	NA			CDCP2	NA	NA	NA	NA	NA	NA
	CYB5RL	0.118035	-0.707127	-0.701569	-0.00926162	-0.82582	-0.831556			CYB5RL	0.456998	1.01014e-06	1.11497e-06	0.973005	2.80315e-09	6.29766e-09
	MRPL37	0.34439	-0.287164	0.142864	0.415378	-0.207597	-0.637658			MRPL37	7.16534e-10	0.00190237	0.0529442	2.54033e-05	0.00191892	9.51862e-14
	SSBP3	0.11296	-0.579905	-0.933935	-0.369001	-1.05299	-0.698972			SSBP3	0.261995	1.47062e-07	5.57838e-23	0.00169788	1.88111e-39	1.14957e-12
	AL035415.1	NA	NA	NA	NA	NA	NA			AL035415.1	NA	NA	NA	NA	NA	NA
	AC099796.1	NA	NA	NA	NA	NA	NA			AC099796.1	NA	NA	NA	NA	NA	NA
	ACOT11	-1.55275	0.966582	-0.531167	-1.51358	1.0157	2.51448			ACOT11	NA	0.492681	0.79349	0.393582	NA	0.151051
	FAM151A	NA	0.927334	NA	-0.890475	NA	0.889633			FAM151A	NA	NA	NA	NA	NA	NA
	MROH7	0.992749	NA	NA	NA	-0.947153	-1.03392			MROH7	NA	NA	NA	NA	NA	NA
	MROH7-TTC4	2.25664	3.03319	3.75529	0.706882	1.49524	0.770305			MROH7-TTC4	NA	0.136177	0.0359189	0.62872	0.292605	0.65823
	TTC4	-0.132512	1.26257	1.27285	-0.00461306	1.39909	1.38821			TTC4	0.123921	3.75089e-70	6.07166e-77	0.96972	4.38683e-97	1.45096e-86
	PARS2	-0.404046	-0.129819	0.442039	0.556867	0.840011	0.26756			PARS2	0.00334345	0.359925	0.000228245	1.84083e-05	2.51821e-11	0.0703891
	TTC22	-0.740621	0.874828	1.24642	0.356517	1.9804	1.60832			TTC22	0.00291339	2.58599e-06	7.15678e-13	0.0411274	1.4397e-26	1.41889e-15
	LEXM	2.88899	4.28177	6.79185	2.49442	3.89651	1.38784			LEXM	NA	0.0283909	7.08678e-07	0.000847511	4.23871e-05	0.380949
	DHCR24	0.480642	-0.60992	-0.584086	0.0110315	-1.07081	-1.09661			DHCR24	1.03873e-18	1.12179e-12	1.99923e-19	0.938416	7.64212e-81	1.59782e-43
	TMEM61	-2.158	-2.22366	-5.80425	-3.59663	-3.65437	-0.0754086			TMEM61	0.0357465	0.0205229	0.000112739	NA	0.140017	0.969886
	BSND	-0.930804	2.86233	-0.909967	-3.78885	NA	3.785			BSND	NA	0.18136	NA	NA	NA	0.0936897
	PCSK9	2.21771	-1.68537	0.342523	2.01234	-1.88116	-3.90685			PCSK9	1.31139e-18	0.00316367	0.404756	0.000177634	1.67255e-15	1.00143e-27
	USP24	0.0683121	-0.290777	-0.0934396	0.182462	-0.16808	-0.366088			USP24	0.469983	0.00108447	0.298474	0.0721502	0.0340403	7.23818e-06
	MIR4422HG	NA	1.82626	NA	-1.79138	NA	1.78553			MIR4422HG	NA	NA	NA	NA	NA	NA
	AL603840.1	0.146064	-4.20123	-4.11709	0.0654257	-4.26986	-4.35624			AL603840.1	0.874108	0.00186247	0.00225129	NA	0.00104384	0.000921534
	LINC01753	NA	NA	NA	NA	NA	NA			LINC01753	NA	NA	NA	NA	NA	NA
	LINC01755	NA	NA	NA	NA	NA	NA			LINC01755	NA	NA	NA	NA	NA	NA
	AL353681.1	NA	NA	NA	NA	NA	NA			AL353681.1	NA	NA	NA	NA	NA	NA
	AC119674.1	-2.67292	-0.518289	-3.6127	-3.10837	-0.947153	2.1465			AC119674.1	NA	0.770161	NA	NA	NA	0.394074
	AC119674.2	-0.966118	-2.35637	-1.26502	1.07706	-0.305128	-1.39754			AC119674.2	0.581686	0.19516	0.447438	NA	0.887569	0.542809
	LINC01767	-0.23122	-0.298938	-0.947026	-0.667734	-0.722406	-0.0753262			LINC01767	0.91818	0.883514	0.645384	NA	0.747582	0.973694
	PLPP3	-0.00455342	-1.7164	-1.73204	-0.030444	-1.73375	-1.71854			PLPP3	0.969746	2.28554e-80	3.62205e-86	0.864418	7.92772e-95	1.68962e-85
	PRKAA2	0.246522	-0.562164	0.192682	0.740147	-0.0601057	-0.815462			PRKAA2	0.00138867	3.48256e-10	0.0318164	4.14455e-14	0.526243	7.42162e-22
	FYB2	0.936386	1.86431	2.53333	0.654164	1.59634	0.920773			FYB2	NA	NA	NA	NA	0.484591	0.745465
	C8A	NA	NA	NA	NA	NA	NA			C8A	NA	NA	NA	NA	NA	NA
	C8B	NA	NA	NA	NA	NA	NA			C8B	NA	NA	NA	NA	NA	NA
	DAB1	0.609574	-1.93342	-0.948908	0.969833	-1.56355	-2.54724			DAB1	0.792688	NA	NA	NA	0.477704	0.283085
	AL390243.1	NA	NA	NA	NA	NA	NA			AL390243.1	NA	NA	NA	NA	NA	NA
	AL445193.2	NA	NA	NA	NA	NA	NA			AL445193.2	NA	NA	NA	NA	NA	NA
	OMA1	-0.224568	-2.66169	-2.00394	0.64299	-1.78569	-2.4438			OMA1	0.0425895	1.31477e-89	2.22589e-59	0.00120972	5.55032e-46	2.15505e-70
	TACSTD2	2.03608	0.970011	1.92964	0.94776	-0.112056	-1.07435			TACSTD2	0.237161	0.638754	0.255269	0.589258	0.933935	0.444186
	MYSM1	-0.371914	0.502197	0.368731	-0.148412	0.734138	0.866723			MYSM1	0.000284676	4.79766e-06	0.00035991	0.261982	1.19854e-14	3.60794e-17
[truncated: 26,384 more rows]

## Sheet: G.DEGs_MLN.vs.Ctrl
MLN_vs.Control (cutoff p<0.05, log2FC>2 <-2)									Volcano plot:
[truncated: 2,117 more rows]

[truncated: 6 more sheets: H.DEGs_shARF.vs.Ctrl, I.DEGs_Both.vs.Ctrl, J. DEGs_Both.vs.MLN, K.DEGs_Both.vs.shARF, L.DEGs_MLNvs.shARF, M.GSEA_all6]
